# Supplementary material for: Proteomic mapping of cytosol-facing outer mitochondrial and ER membranes in living human cells by proximity biotinylation
Source: eLife. 2017 Apr 25;6:e24463. doi: 10.7554/eLife.24463 (PMC5404927; doi:10.7554/eLife.24463)
Supplement: Figure 4—source data 1. [file elife-24463-fig4-data1.xlsx]

## Sheet: Source data
image ID	mitochondrion #	SYNJ2BP-V5 overexpression	drug	mitochondrial perimeter (nm)	contact location	mitochondrion-ER contact length (nm)	ER type	distance between mitochondrion and ER (nm)
15_10_125	3	0	none	1356	none	0	N/A	N/A
15_10_50	2	0	none	1633	left	68	S	52
15_10_50	2	0	none	1633	bottom	52	S	42
15_10_72	3	0	none	2764	none	0	N/A	N/A
15_10_72	4	0	none	2875	top	143	R	53
15_10_72	4	0	none	2875	upper left	81	S	58
15_10_72	4	0	none	2875	left	101	R	66
15_10_72	5	0	none	2768	top	156	S	33
15_10_72	5	0	none	2768	right	76	S	23
15_10_74	1	0	none	3768	none	0	N/A	N/A
15_10_99	1	0	none	6125	left	110	R	56
15_10_99	1	0	none	6125	top	273	S	30
15_10_99	2	0	none	2261	left	153	S	28
15_10_99	3	0	none	3485	top left	55	S	76
16_1_22	2	0	none	2391	none	0	N/A	N/A
16_1_22	4	0	none	1848	right	275	S	26
16_1_22	5	0	none	2418	top right	114	S	21
16_1_22	5	0	none	2418	top	82	S	34
16_1_22	5	0	none	2418	left	106	S	21
16_1_22	5	0	none	2418	lower left	36	S	24
16_1_22	6	0	none	2393	left	289	S	16
16_1_22	6	0	none	2393	lower left	133	S	33
16_1_22	6	0	none	2393	top	38	S	74
16_1_35	2	0	none	1582	top	172	R	35
16_1_35	2	0	none	1582	right	101	S	22
16_1_35	2	0	none	1582	left	16	S	63
16_1_35	4	0	none	2104	none	0	N/A	N/A
16_1_35	5	0	none	1942	bottom	402	unsure	28
16_1_35	5	0	none	1942	bottom right	78	S	42
16_1_5	2	0	none	2741	right	168	R	63
16_1_5	4	0	none	3325	none	0	N/A	N/A
16_1_62	1	0	none	3587	none	0	N/A	N/A
16_1_65	1	0	none	1762	upper right	210	S	24
16_1_65	4	0	none	2681	none	0	N/A	N/A
15_10_115	2	1	none	2935	bottom	429	R	48
15_10_115	2	1	none	2935	right	100	R	41
15_10_115	2	1	none	2935	lower right	224	R	26
15_10_115	3	1	none	1635	top	406	R	38
15_10_115	5	1	none	3110	left	618	R	57
15_10_115	5	1	none	3110	lower left	163	S	25
15_10_115	5	1	none	3110	bottom	87	R	54
15_10_115	5	1	none	3110	lower right	186	R	56
15_10_115	5	1	none	3110	right	841	R	43
15_10_115	6	1	none	1966	left	533	R	58
15_10_115	6	1	none	1966	right	685	R	62
15_10_118	1	1	none	1853	top	282	R	44
15_10_118	1	1	none	1853	bottom	328	R	47
15_10_118	2	1	none	3193	left	441	R	56
15_10_118	2	1	none	3193	top	282	S	22
15_10_118	2	1	none	3193	upper right	159	R	42
15_10_118	2	1	none	3193	right	531	R	54
15_10_118	2	1	none	3193	lower right	229	R	46
15_10_118	4	1	none	1524	bottom	176	R	50
15_10_118	5	1	none	1453	top	162	S	41
15_10_118	7	1	none	3589	upper left	161	R	34
15_10_118	7	1	none	3589	left	463	R	61
15_10_118	7	1	none	3589	lower left	181	R	63
15_10_118	7	1	none	3589	top	280	R	49
15_10_118	7	1	none	3589	right	799	R	45
15_10_118	10	1	none	1682	left	307	R	52
15_10_118	10	1	none	1682	bottom	160	R	44
15_10_128	1	1	none	2372	bottom	367	S	27
15_10_6	1	1	none	2134	none	0	N/A	N/A
15_10_68	1	1	none	3569	right	160	R	38
15_10_68	2	1	none	1714	lower left	111	R	35
15_10_68	2	1	none	1714	lower right	123	unsure	33
15_10_68	3	1	none	2485	lower left	121	unsure	36
15_10_68	3	1	none	2485	top	575	R	41
15_10_75	3	1	none	850	lower right	105	S	34
15_10_82	1	1	none	1226	lower right	79	unsure	48
15_10_82	2	1	none	1609	top	522	R	57
15_10_82	2	1	none	1609	bottom	188	R	45
15_10_82	2	1	none	1609	bottom right	321	R	47
15_10_82	3	1	none	1714	top	432	R	47
15_10_1	3	1	cycloheximide	1240	none	0	N/A	N/A
15_10_1	4	1	cycloheximide	5436	bottom	543	R	59
15_10_1	5	1	cycloheximide	1340	bottom	94	S	21
15_10_1	5	1	cycloheximide	1340	bottom right	46	S	65
15_10_1	6	1	cycloheximide	1955	bottom	99	R	42
15_10_1	6	1	cycloheximide	1955	top	764	R	55
15_10_102	1	1	cycloheximide	2426	bottom right	225	R	56
15_10_102	2	1	cycloheximide	1825	top left	127	R	67
15_10_102	2	1	cycloheximide	1825	top right	50	unsure	59
15_10_102	2	1	cycloheximide	1825	bottom	355	R	64
15_10_102	5	1	cycloheximide	2721	top	262	S	22
15_10_102	6	1	cycloheximide	2156	right	66	S	46
15_10_102	7	1	cycloheximide	2446	bottom	374	R	50
15_10_102	7	1	cycloheximide	2446	right	122	R	38
15_10_102	8	1	cycloheximide	2389	left	149	S	23
15_10_102	8	1	cycloheximide	2389	upper right	103	R	60
15_10_102	9	1	cycloheximide	2023	top	326	S	22
15_10_102	9	1	cycloheximide	2023	right	91	R	64
15_10_102	9	1	cycloheximide	2023	lower right	107	R	69
15_10_102	9	1	cycloheximide	2023	bottom	217	R	65
15_10_13	1	1	cycloheximide	1514	bottom	61	unsure	30
15_10_13	1	1	cycloheximide	1514	top	82	R	55
15_10_14	2	1	cycloheximide	4487	left	298	R	56
15_10_14	2	1	cycloheximide	4487	bottom right	217	S	20
15_10_14	2	1	cycloheximide	4487	right	106	S	61
15_10_30	3	1	cycloheximide	2584	top	21	S	75
15_10_30	4	1	cycloheximide	2883	bottom	711	R	24
15_10_35	1	1	cycloheximide	1207	left	115	R	34
15_10_35	1	1	cycloheximide	1207	bottom	78	S	31
15_10_40	1	1	cycloheximide	7751	left	680	R	63
15_10_40	1	1	cycloheximide	7751	lower left	98	unsure	55
15_10_40	1	1	cycloheximide	7751	bottom left	153	R	76
15_10_40	1	1	cycloheximide	7751	bottom left part	262	R	52
15_10_40	1	1	cycloheximide	7751	bottom right part	250	R	55
15_10_40	1	1	cycloheximide	7751	lower right	103	R	28
15_10_40	1	1	cycloheximide	7751	right	47	R	62
15_10_92	1	1	cycloheximide	2740	top	419	R	54
15_10_92	1	1	cycloheximide	2740	left	426	R	58
15_10_92	1	1	cycloheximide	2740	bottom	257	R	60
15_10_93	4	1	cycloheximide	2120	top	560	R	57
15_10_93	4	1	cycloheximide	2120	left	58	unsure	70
15_10_93	4	1	cycloheximide	2120	bottom	620	R	52
15_10_93	4	1	cycloheximide	2120	bottom right	129	R	69
15_10_17	1	1	puromycin	3866	bottom left	90	S	64
15_10_17	1	1	puromycin	3866	bottom	178	S	15
15_10_17	1	1	puromycin	3866	bottom right	151	S	52
15_10_17	2	1	puromycin	1792	top	127	S	35
15_10_17	4	1	puromycin	954	bottom	85	S	39
15_10_17	5	1	puromycin	1617	none	0	N/A	N/A
15_10_17	6	1	puromycin	1234	left	79	S	64
15_10_17	6	1	puromycin	1234	bottom	101	S	41
15_10_17	7	1	puromycin	1466	none	0	N/A	N/A
15_10_45	1	1	puromycin	2726	none	0	N/A	N/A
15_10_45	3	1	puromycin	1540	right	131	R	42
15_10_45	4	1	puromycin	1916	right	142	S	38
15_10_45	5	1	puromycin	1321	none	0	N/A	N/A
15_10_49	1	1	puromycin	1625	none	0	N/A	N/A
15_10_49	2	1	puromycin	1412	lower left	131	S	17
15_10_49	2	1	puromycin	1412	left	252	R	16
15_10_49	3	1	puromycin	1204	none	0	N/A	N/A
15_10_49	5	1	puromycin	1289	none	0	N/A	N/A
15_10_65	2	1	puromycin	1815	none	0	N/A	N/A
15_10_65	3	1	puromycin	1212	none	0	N/A	N/A
15_10_65	4	1	puromycin	2913	right	136	S	11
15_10_65	5	1	puromycin	1336	bottom	262	S	29
15_10_65	6	1	puromycin	1148	left	131	R	54
15_10_65	8	1	puromycin	1707	left	171	S	39
15_10_65	8	1	puromycin	1707	top	96	S	32
15_10_7	1	1	puromycin	1876	bottom right	258	S	52
15_10_7	1	1	puromycin	1876	top	127	S	58
15_10_7	1	1	puromycin	1876	bottom	146	S	64
15_10_7	2	1	puromycin	5297	top left	52	S	35
15_10_7	4	1	puromycin	1180	bottom right	102	S	42
15_10_71	1	1	puromycin	1709	none	0	N/A	N/A
15_10_78	1	1	puromycin	2208	none	0	N/A	N/A
15_10_78	2	1	puromycin	2092	bottom	868	R	35
15_10_78	3	1	puromycin	2186	top	745	R	33
15_10_97	1	1	puromycin	1890	top	130	S	16
15_10_97	2	1	puromycin	2578	top left	215	R	44
15_10_97	2	1	puromycin	2578	left	233	R	41
15_10_97	2	1	puromycin	2578	right	143	R	42
16_1_10	1	1	puromycin	1878	bottom	76	S	25
16_1_10	1	1	puromycin	1878	right	86	S	56
16_1_10	2	1	puromycin	2049	bottom	143	S	19
16_1_10	3	1	puromycin	1697	left	124	R	64
16_1_10	4	1	puromycin	1956	bottom	62	S	39
16_1_10	5	1	puromycin	2216	bottom	228	S	21
16_1_10	5	1	puromycin	2216	right	88	S	27
16_1_10	6	1	puromycin	2984	left	184	S	22
16_1_10	6	1	puromycin	2984	right	98	S	24
16_1_10	6	1	puromycin	2984	top	122	S	37
16_1_11	1	1	puromycin	2322	right	46	S	47
16_1_11	2	1	puromycin	1654	top	118	S	20
16_1_11	2	1	puromycin	1654	bottom	138	S	18
16_1_11	3	1	puromycin	2635	bottom	133	S	35
16_1_11	3	1	puromycin	2635	bottom right	142	S	18
16_1_11	3	1	puromycin	2635	right	42	S	69
16_1_11	3	1	puromycin	2635	top	291	S	49
16_1_11	3	1	puromycin	2635	upper right	299	S	24
16_1_11	4	1	puromycin	2100	none	0	N/A	N/A
16_1_11	5	1	puromycin	3301	bottom right	321	S	42
16_1_11	5	1	puromycin	3301	right	60	S	25
16_1_11	5	1	puromycin	3301	top	193	S	17
16_1_11	5	1	puromycin	3301	upper left	75	S	27
16_1_11	5	1	puromycin	3301	left	55	S	66
16_1_112	1	1	puromycin	4151	upper left	163	S	41
16_1_112	5	1	puromycin	2318	none	0	N/A	N/A
16_1_112	6	1	puromycin	3038	none	0	N/A	N/A
16_1_112	7	1	puromycin	4089	left	95	S	48
16_1_112	9	1	puromycin	2919	none	0	N/A	N/A
16_1_117	3	1	puromycin	2661	right	334	S	58
16_1_117	4	1	puromycin	2176	bottom	268	S	43
16_1_117	5	1	puromycin	2249	none	0	N/A	N/A
16_1_118	1	1	puromycin	4220	bottom	186	S	51
16_1_15	1	1	puromycin	2498	none	0	N/A	N/A
16_1_15	2	1	puromycin	1774	none	0	N/A	N/A
16_1_15	3	1	puromycin	1976	lower left	65	S	66
16_1_15	3	1	puromycin	1976	bottom	287	S	21
16_1_15	3	1	puromycin	1976	bottom right	68	S	36
16_1_15	3	1	puromycin	1976	lower right	92	S	58
16_1_15	4	1	puromycin	2092	left	112	S	35
16_1_60	3	1	puromycin	1856	none	0	N/A	N/A
16_1_61	1	1	puromycin	1866	none	0	N/A	N/A
16_1_7	1	1	puromycin	899	top	148	S	67
16_1_7	2	1	puromycin	1426	none	0	N/A	N/A
16_1_7	3	1	puromycin	1222	left	131	S	27
16_1_7	4	1	puromycin	998	upper left	68	S	75
16_1_7	4	1	puromycin	998	lower left	130	S	24
16_1_80	3	1	puromycin	2998	bottom	64	S	53
16_1_80	3	1	puromycin	2998	upper right	175	S	36
16_1_80	3	1	puromycin	2998	right	129	S	64
16_1_80	5	1	puromycin	3177	bottom	456	S	48
16_1_82	1	1	puromycin	2466	none	0	N/A	N/A
16_1_82	3	1	puromycin	3537	top right	116	S	42
16_1_82	4	1	puromycin	2085	none	0	N/A	N/A
16_1_82	5	1	puromycin	1633	bottom	42	S	79
16_1_82	6	1	puromycin	2090	bottom left	106	S	37
16_1_82	6	1	puromycin	2090	top left	11	S	78
16_1_82	6	1	puromycin	2090	top	222	S	64
16_1_82	6	1	puromycin	2090	bottom right	149	S	49
16_1_82	6	1	puromycin	2090	bottom left	60	S	70
16_1_94	1	1	puromycin	1984	bottom	162	R	28
16_1_94	3	1	puromycin	1755	bottom	193	S	29
16_1_94	3	1	puromycin	1755	top	17	S	72

## Sheet: Column definitions
Column name	Column definition
image ID	A unique identifier for each image analyzed.
mitochondrion #	A number that identifies a particular mitochondrion within an image.
SYNJ2BP-V5 overexpression	Indicates whether the cells were transfected with SYNJ2BP-V5 (1 = yes, 0 = no).
drug	Indicates whether the cells were treated with cycloheximide, puromycin, or no drug.
mitochondrial perimeter (nm)	The length of the perimeter, in nanometers, of each mitochondrion.
contact location	Indicates where a particular mitochondrion-ER contact was located on the mitochondrion.
mitochondrion-ER contact length (nm)	The length, in nanometers of the mitochondrial perimeter in contact with ER. A value of 0 indicates that there was no ER <80 nm away from the mitochondrion.
ER type	The type of ER in contact with a particular mitochondrion (R = rough ER, S = smooth ER, N/A = not applicable, unsure = insufficient resolution to determine whether the ER type is rough or smooth).
distance between mitochondrion and ER (nm)	The average width of the gap between the mitochondrion and ER for a particular contact.
