# Supplementary material for: Proteomic mapping of cytosol-facing outer mitochondrial and ER membranes in living human cells by proximity biotinylation
Source: eLife. 2017 Apr 25;6:e24463. doi: 10.7554/eLife.24463 (PMC5404927; doi:10.7554/eLife.24463)
Supplement: Supplementary file 1. — (a) OMM proteome: 137 proteins enriched by APEX2-OMM after filtering by the log2(H/L) and log2(H/M) SILAC ratios as described in Methods. (b) ERM proteome: 634 proteins enriched by ERM-APEX2 after filtering by the log2(H/L) and log2(H/M) SILAC ratios as described in Methods. Gray shading denotes parent and isoform-specific entries deriving from the same gene. (c) Mitochondrial orphans: List of 22 proteins from the OMM proteome (Supplementary file 1a) without prior mitochondrial annotation as defined in Methods. (d) Secretory pathway orphans: List of 72 proteins from the ERM proteome (Supplementary file 1b) without prior secretory annotation as defined in Methods. Gray shading denotes parent and isoform-specific entries deriving from the same gene. (e) OMMxERM cross list: List of 68 proteins that appear in both the OMM and ERM proteomes. Proteins are ranked by log2(H/M) from Replicate 1 of the OMM proteomic experiment. (f) Proteins comparably labeled by APEX2-OMM and APEX2-NES: List of proteins from the OMM proteomic experiment that pass the log2(H/L) cut-offs but do not pass the log2(H/M) cut-offs. These proteins are strongly biotinylated by both APEX2-OMM and APEX2-NES and could be mitochondria/cytosol dual-localized proteins. (g) Proteins comparably labeled by ERM-APEX2 and APEX2-NES: List of proteins from the ERM proteomic experiment that pass the log2(H/L) cut-offs but do not pass the log2(H/M) cut-offs. These proteins are strongly biotinylated by both ERM-APEX2 and APEX2-NES and could be ERM/cytosol dual-localized proteins. (h) OMM proteomic data: Complete OMM proteomic data. All proteins with two or more quantified, unique peptides in either replicate are shown. (i) ERM proteomic data: Complete ERM proteomic data. All proteins with two or more quantified, unique peptides in either replicate are shown. (j) Column definitions: Definitions of the column headings for Supplementary files 1a–1i. [file elife-24463-supp1.xlsx]

## Sheet: 1a. OMM proteome
ID#	UniProt Accession ID	Entrez ID	Protein names	Gene names	Unique peptides Rep1	Unique peptides Rep2	Rep1 log2 (M/L)	Rep1 log2(H/L)	Rep1 log2(H/M)	Rep2 log2(M/L)	Rep2 log2(H/L)	Rep2 Log2(H/M)	MitoCarta	GOCC mito	495 matrix	127 IMS	Literature	mito +	OMM true positive	GOCC OMM	GOCC IMS	GOCC IMM	GOCC matrix	In ERM proteome	GOCC	Pfam
4035	Q4AC94;Q4AC94-3;Q4AC94-1;Q4AC94-4;Q4AC94-2	26005	C2 domain-containing protein 3	C2CD3	3	5	2.60686	4.08122	1.07425	2.19505	4.16752	1.0527	0	0	0	0	–	0	0	0	0	0	0	0	cell projection | centriole | centrosome	C2
3250	P57105	55333	Synaptojanin-2-binding protein	SYNJ2BP	8	8	-0.551502	3.82959	4.00201	-0.37595	4.05901	4.01432	0	1	0	1	–	1	1	0	0	0	0	1	integral component of mitochondrial outer membrane | mitochondrion	PDZ|PDZ_2
5543	Q99747;B4DFC9	8774	Gamma-soluble NSF attachment protein	NAPG	7	6	2.33093	3.58746	1.14963	2.74946	3.97746	1.07051	0	1	0	0	–	1	0	0	0	0	0	1	lysosomal membrane | mitochondrion	SNAP
4560	Q7Z7K0;H7C3D8	152100	COX assembly mitochondrial protein homolog	CMC1	3	3	0.740694	4.18291	3.26287	0.354083	3.94353	3.51669	1	1	0	1	–	1	0	0	0	0	0	0	mitochondrion	Cmc1
4521	Q7Z434;F5H6C8	57506	Mitochondrial antiviral-signaling protein	MAVS	11	14	0.485264	3.58276	2.33444	0.668034	3.93027	2.69247	1	1	0	0	–	1	1	1	0	0	0	1	integral component of membrane | mitochondrial membrane | mitochondrial outer membrane | peroxisomal membrane	0
3152	P51970;F5H7V7	4702	NADH dehydrogenase [ubiquinone] 1 alpha subcomplex subunit 8	NDUFA8	4	6	0.275944	4.02794	3.57886	0.206942	3.87549	3.71647	1	1	0	1	–	1	0	0	1	0	0	1	mitochondrial inner membrane | mitochondrial intermembrane space | mitochondrial respiratory chain complex I | mitochondrion | membrane | respiratory chain	CHCH
2367	O95721;C9JAF7	9342	Synaptosomal-associated protein 29;Synaptosomal-associated protein	SNAP29	14	12	2.0215	3.46899	1.28819	2.36967	3.7808	1.34016	0	0	0	1	–	1	0	0	0	0	0	1	SNARE complex | cell junction | cytoplasm | neuron projection | nucleolus | nucleus | plasma membrane | synapse	SNAP-25|SNARE|V-SNARE_C
2276	O94826	9868	Mitochondrial import receptor subunit TOM70	TOMM70A	24	28	-0.205947	3.63784	3.63096	-0.127727	3.78037	3.34227	1	1	0	0	–	1	1	0	0	0	0	1	integral component of membrane | mitochondrial outer membrane translocase complex | mitochondrion	TPR_1|TPR_11|TPR_2|TPR_7|TPR_8|TPR_9
2539	P09669	1345	Cytochrome c oxidase subunit 6C	COX6C	3	4	-0.138215	4.2261	4.3988	-0.654412	3.73952	4.42	1	1	1	1	–	1	0	0	0	1	0	0	integral component of membrane | mitochondrial inner membrane	COX6C
3882	Q15388	9804	Mitochondrial import receptor subunit TOM20 homolog	TOMM20	3	3	-1.2957	2.43126	3.7217	-0.121267	3.73027	3.05192	1	1	0	0	–	1	1	0	0	0	0	0	integral component of membrane | mitochondrial outer membrane translocase complex | mitochondrion	MAS20
2604	P13073;H3BNV9;H3BN72;Q86WV2;H3BPG0	1327	Cytochrome c oxidase subunit 4 isoform 1, mitochondrial	COX4I1	2	4	0.475356	3.46128	3.04273	0.0232747	3.7295	3.78843	1	1	1	1	–	1	0	0	0	1	0	0	mitochondrial inner membrane | mitochondrion | nucleus	COX4
5786	Q9GZY8-2;Q9GZY8;Q9GZY8-3;Q9GZY8-5;Q9GZY8-4;H7C433	56947	Mitochondrial fission factor	MFF	11	13	0.467544	3.57911	2.41309	1.06769	3.71257	2.34458	0	1	0	0	–	1	1	1	0	0	0	1	cell junction | cytoplasm | integral component of mitochondrial membrane | mitochondrial outer membrane | peroxisome | synaptic vesicle	Miff
3717	Q13794	5366	Phorbol-12-myristate-13-acetate-induced protein 1	PMAIP1	3	4	0.961368	3.66321	2.51823	1.18068	3.69946	2.45916	0	1	0	0	–	1	0	1	0	0	0	1	cytosol | mitochondrial outer membrane | mitochondrion | nucleus	PMAIP1
4710	Q8IXI2-3;J9JIH9;Q8IXI2-2;Q8IXI2-5;Q8IXI2;H7BXZ6;Q8IXI2-4;J3KSX7	55288	Mitochondrial Rho GTPase 1;Mitochondrial Rho GTPase	RHOT1	13	20	0.58249	3.22807	2.89315	0.258754	3.57749	2.90382	1	1	0	0	–	1	1	1	0	0	0	1	cytosol | integral component of mitochondrial outer membrane | plasma membrane	EF-hand_6|EF_assoc_1|EF_assoc_2|Miro|Ras|SRPRB
625	C9JRZ6;Q9NX63;F8WAR4;G3V1K1	54927	Coiled-coil-helix-coiled-coil-helix domain-containing protein 3, mitochondrial	CHCHD3	18	18	0.69908	3.69274	2.98262	0.81519	3.53611	2.66248	1	1	1	1	–	1	0	0	0	1	0	1	cytoplasm | mitochondrial inner membrane | mitochondrion | nucleus	DUF737
2666	P17568	4713	NADH dehydrogenase [ubiquinone] 1 beta subcomplex subunit 7	NDUFB7	3	3	0.609267	3.48303	2.74059	0.518953	3.52929	2.7441	1	1	1	1	–	1	0	0	1	0	0	0	mitochondrial inner membrane | mitochondrial intermembrane space | mitochondrial respiratory chain complex I	NDUF_B7
4952	Q8TB36;Q8TB36-2	54332	Ganglioside-induced differentiation-associated protein 1	GDAP1	11	15	-0.337509	3.63051	3.96364	0.0331317	3.50651	3.52213	0	1	0	1	–	1	1	0	0	0	0	1	integral component of mitochondrial outer membrane	GST_C|GST_C_2|GST_N|GST_N_2|GST_N_3
5190	Q969Z3;Q969Z3-2	54996	MOSC domain-containing protein 2, mitochondrial	MARC2	10	10	0.260324	2.9196	2.61917	0.506328	3.49288	2.84844	1	1	0	0	–	1	1	1	0	0	0	1	mitochondrial inner membrane | mitochondrial outer membrane | mitochondrion | peroxisome	MOSC|MOSC_N
6208	Q9NX40;D6RBN5;D6RDK6;G8JLN7;Q9NX40-2;Q9NX40-3;D6RIT9;D6RG39	54940	OCIA domain-containing protein 1	OCIAD1	9	12	0.132	3.37544	2.84041	0.100506	3.4737	3.12825	1	1	0	1	–	1	0	0	0	0	0	1	endosome | mitochondrion	OCIA
279	B4DGP8;P27824;B4E2T8	821	Calnexin	CANX	22	18	2.4106	3.17405	0.774177	2.60885	3.44126	0.792537	0	0	0	0	–	0	0	0	0	0	0	1	axon | dendrite cytoplasm | dendritic spine | endoplasmic reticulum | endoplasmic reticulum lumen | endoplasmic reticulum membrane | integral component of lumenal side of endoplasmic reticulum membrane | melanosome | neuronal cell body | protein complex | ribosome	Calreticulin
1781	J3QTA6;Q9BRQ6;H0Y922;J3QTB2	84303	Coiled-coil-helix-coiled-coil-helix domain-containing protein 6, mitochondrial	CHCHD6	3	6	2.66506	2.49907	0.889645	1.1188	3.42044	2.19301	0	1	1	1	–	1	0	0	0	1	0	0	mitochondrial inner membrane | mitochondrion	DUF737
6681	Q9Y3D6	51024	Mitochondrial fission 1 protein	FIS1	3	4	0.770823	3.69249	2.95914	0.779079	3.41084	1.85483	1	1	0	0	–	1	1	0	0	0	0	0	integral component of mitochondrial outer membrane | integral component of peroxisomal membrane | mitochondrion | peroxisome | protein complex	Fis1_TPR_C|Fis1_TPR_N
4162	Q9Y2W6;Q5SZR4;Q9Y2W6-3;B4DJ68	11022	Tudor and KH domain-containing protein	TDRKH	12	16	0.17996	2.77725	2.13235	0.518953	3.40386	2.23725	1	1	0	0	–	1	0	0	0	0	0	1	mitochondrion | pi-body | piP-body	KH_1|KH_3|TUDOR
3642	Q13232	4832	Nucleoside diphosphate kinase 3	NME3	9	12	1.13894	3.2213	2.03252	1.45158	3.40318	1.96615	1	1	0	0	–	1	0	0	0	0	0	1	mitochondrion	NDK
5857	Q9H3N1	81542	Thioredoxin-related transmembrane protein 1	TMX1	7	10	2.07152	2.93998	0.805477	2.50292	3.38396	0.7848	0	0	0	0	–	0	0	0	0	0	0	1	endoplasmic reticulum | endoplasmic reticulum membrane | integral component of membrane	Thioredoxin
4235	Q5VT66-2;Q5VT66;H7BYZ9;Q5VT66-3	64757	MOSC domain-containing protein 1, mitochondrial	MARC1	11	13	0.720513	3.08208	2.5233	0.854067	3.37071	2.43921	1	1	0	0	–	1	1	1	0	0	0	1	integral component of membrane | mitochondrial inner membrane | mitochondrial outer membrane | mitochondrion	MOSC|MOSC_N
5707	Q9BXK5;Q9BXK5-2;B7Z238	23786	Bcl-2-like protein 13	BCL2L13	11	10	0.490751	3.5371	2.77496	0.420402	3.36669	2.51076	1	1	0	0	–	1	0	0	0	0	0	1	integral component of membrane | mitochondrial membrane | mitochondrion | nucleus	Bcl-2
5509	Q96TC7;Q96TC7-2;H0YMB1;H0YLG5	55177	Regulator of microtubule dynamics protein 3	FAM82A2	15	17	-0.0095794	2.97422	3.1545	0.347659	3.33112	2.69533	1	1	0	1	–	1	1	1	0	0	0	1	integral component of membrane | microtubule | mitochondrial outer membrane | mitochondrion | nucleus | spindle pole	0
564	Q9BUR5;Q9BUR5-2;C9J574;H7C1U8;G3V1B6	79135	Apolipoprotein O	APOO	3	4	0.312779	3.61724	3.26994	0.25402	3.32659	3.21175	0	1	0	1	–	1	0	0	0	0	0	0	extracellular space | high-density lipoprotein particle | integral component of membrane | low-density lipoprotein particle | very-low-density lipoprotein particle	ApoO
2982	P43304;P43304-2;F8W6E4	2820	Glycerol-3-phosphate dehydrogenase, mitochondrial	GPD2	21	21	1.53804	2.98227	1.33752	1.90263	3.31784	1.41229	1	1	0	1	–	1	0	0	0	1	0	0	glycerol-3-phosphate dehydrogenase complex | mitochondrial inner membrane	DAO|EF-hand_6|EF-hand_7|FAD_binding_2|FAD_oxidored
2771	P26006-1;P26006	3675	Integrin alpha-3;Integrin alpha-3 heavy chain;Integrin alpha-3 light chain	ITGA3	2	3	0.223939	1.35459	1.09397	0.159872	3.2872	3.11034	0	0	0	0	–	0	0	0	0	0	0	0	alpha3-beta1 integrin complex | basolateral plasma membrane | cell surface | growth cone | integrin complex | perinuclear region of cytoplasm | plasma membrane | receptor complex | synapse	FG-GAP|Integrin_alpha2|VCBS
2402	P00387-3;P00387;P00387-2;B1AHF3	1727	NADH-cytochrome b5 reductase 3;NADH-cytochrome b5 reductase 3 membrane-bound form;NADH-cytochrome b5 reductase 3 soluble form	CYB5R3	14	18	1.26145	2.99624	1.85295	1.27149	3.28098	1.80038	0	1	0	0	–	1	1	1	0	0	0	1	cytoplasm | endoplasmic reticulum | endoplasmic reticulum membrane | hemoglobin complex | lipid particle | membrane | mitochondrial inner membrane | mitochondrial outer membrane	FAD_binding_6|NAD_binding_1
6213	Q9NX95;Q9NX95-3;Q9NX95-4;Q9NX95-2;Q9NX95-5;B7Z4D2;B3KRD1;E9PNN9;E9PL66;E9PN31;E9PLB9;E9PRH8;E9PI48;E9PJ11;E9PPC2	55638	Syntabulin	SYBU	3	3	0.00327384	3.32621	3.2884	0.354477	3.28007	3.0627	0	0	0	0	PMID: 16157705	1	1	0	0	0	0	0	Golgi membrane | cytoplasmic membrane-bounded vesicle | cytoskeleton | dense body | integral component of membrane	Syntaphilin
5125	Q92667;Q92667-2	8165	A-kinase anchor protein 1, mitochondrial	AKAP1	45	52	1.25353	2.96442	1.50966	1.3472	3.27949	1.78077	1	1	0	0	–	1	1	1	0	0	0	1	cytosol | integral component of membrane | mitochondrial outer membrane | mitochondrion	KH_1|KH_3|TUDOR
2597	P12532;P12532-2;F8WCN3;E9PCP8;C9JSQ1	1159	Creatine kinase U-type, mitochondrial	CKMT1A;CKMT1B	18	23	0.524132	3.31896	2.8583	0.134072	3.27804	2.99115	1	1	0	1	–	1	0	0	0	1	0	1	mitochondrion | mitochondrial inner membrane | membrane | extracellular exosome	ATP-gua_Ptrans|ATP-gua_PtransN
6153	Q9NVH0;Q9NVH0-2	55218	Exonuclease 3-5 domain-containing protein 2	EXD2	23	27	0.236331	2.98879	2.82872	0.391947	3.26288	2.72565	0	0	0	0	PMID: 25613900	1	0	0	0	0	0	1	nucleus | cytoplasm	DNA_pol_A_exo1
5922	Q9H7Z7;H7C5L1	80142	Prostaglandin E synthase 2;Prostaglandin E synthase 2 truncated form	PTGES2	5	7	0.0224818	3.1287	3.20987	-0.298997	3.25927	3.53543	1	1	1	1	–	1	0	0	0	0	0	0	Golgi membrane | cytosol | integral component of membrane | mitochondrion | nucleus | perinuclear region of cytoplasm	GST_C|GST_C_3|GST_N_2|GST_N_3|Glutaredoxin
5787	Q9H019;Q9H019-3;E9PLD2;Q9H019-2;E9PRK5;E9PLU1;C9JF50;E9PPF9;E9PPQ0	56181	Protein FAM54B	FAM54B	6	3	0.706434	1.23035	0.966343	2.40944	3.25448	0.905882	0	1	0	0	–	1	0	0	0	0	0	0	mitochondrion	Mito_fiss_reg
6469	Q9UK73	10116	Protein fem-1 homolog B	FEM1B	14	19	1.01531	2.9047	1.99182	1.17245	3.19353	1.96909	0	0	0	0	–	0	0	0	0	0	0	0	cytoplasm | nucleolus | nucleus	Ank|Ank_2|Ank_3|Ank_4|Ank_5
5276	Q96E52;Q96E52-2;H7BZX2	115209	Metalloendopeptidase OMA1, mitochondrial	OMA1	4	3	-0.453021	1.76991	2.29522	0.556178	3.18056	2.48926	1	1	0	1	–	1	0	0	0	1	0	0	integral component of membrane | mitochondrial inner membrane | mitochondrial membrane	Peptidase_M48
6410	Q9UH62	51566	Armadillo repeat-containing X-linked protein 3	ARMCX3	14	16	0.0854832	2.68913	2.41305	0.576451	3.17255	2.42064	0	1	0	0	–	1	0	0	0	0	0	1	integral component of mitochondrial outer membrane	Arm_2
6260	Q9NZ45	55847	CDGSH iron-sulfur domain-containing protein 1	CISD1	5	6	0.611414	2.70905	2.28554	0.725855	3.15114	2.48837	1	1	0	0	–	1	1	1	0	0	0	0	integral component of membrane | mitochondrial outer membrane | mitochondrion	MitoNEET_N|zf-CDGSH
5388	Q96KF7	57150	UPF0708 protein C6orf162	C6orf162	2	3	-0.0161933	3.55538	3.53709	-0.525656	3.15007	3.66229	0	0	0	0	–	0	0	0	0	0	0	0	integral component of membrane	DUF4500
3540	Q07820;Q07820-2	4170	Induced myeloid leukemia cell differentiation protein Mcl-1	MCL1	11	9	0.919791	3.14958	2.06565	1.16919	3.14633	2.08557	0	1	0	0	–	1	1	1	0	0	0	1	Bcl-2 family protein complex | cytoplasm | cytosol | integral component of membrane | membrane | mitochondrial matrix | mitochondrial outer membrane | mitochondrion | nucleoplasm | nucleus	Bcl-2
6171	Q9NVT9;E5RJ86	55156	Armadillo repeat-containing protein 1	ARMC1	4	5	0.857372	2.62832	2.03232	0.788528	3.10766	2.05303	1	1	0	0	–	1	0	0	0	0	0	0	mitochondrion	Arm
6210	Q9NX47	54708	E3 ubiquitin-protein ligase MARCH5	MARCH5	11	14	0.914509	2.94742	1.8739	1.13943	3.10364	1.97933	0	1	0	0	–	1	1	1	0	0	0	1	endoplasmic reticulum | endoplasmic reticulum membrane | integral component of membrane | mitochondrial outer membrane	RINGv
4969	Q8TC07-2;Q8TC07;J3KNI9;C9JA93;A8K8E1	64786	TBC1 domain family member 15	TBC1D15	28	25	1.92145	2.90818	1.04762	2.10468	3.06975	0.968954	0	1	0	0	–	1	0	0	0	0	0	0	cytoplasm | extracellular region | mitochondrion	DUF3548|RabGAP-TBC
1543	O96000;H3BPJ9;Q96II6;H3BV16	4716	NADH dehydrogenase [ubiquinone] 1 beta subcomplex subunit 10	NDUFB10	5	6	0.60215	2.82453	2.34036	0.541882	3.06099	2.43367	1	1	1	0	–	1	0	0	0	1	0	1	mitochondrial inner membrane | mitochondrial respiratory chain complex I | mitochondrion | membrane | extracellular exosome | respiratory chain	NDUFB10
1673	J3KNF8;O43169;H3BUX2;D6RFH4	80777	Cytochrome b5 type B	CYB5B	2	3	-1.23075	1.29161	2.34319	1.01653	3.05278	1.76023	1	1	0	0	–	1	1	1	0	0	0	0	integral component of membrane | mitochondrial outer membrane	Cyt-b5
2913	P36551	1371	Coproporphyrinogen-III oxidase, mitochondrial	CPOX	13	16	2.31999	3.11083	0.81273	2.14692	3.02698	0.847088	1	1	1	1	–	1	0	0	1	0	0	0	cytoplasm | mitochondrial inner membrane | mitochondrial intermembrane space | mitochondrion	Coprogen_oxidas
5408	Q96LW7-2;Q96LW7	84270	Bcl10-interacting CARD protein	C9orf89	2	4	2.07189	2.76909	0.730494	1.68915	3.01956	1.08319	0	1	0	0	–	1	0	0	0	0	0	0	cytosol | endoplasmic reticulum membrane | integral component of membrane | mitochondrial membrane | nucleus	0
5687	Q9BWH2	65991	FUN14 domain-containing protein 2	FUNDC2	6	7	-0.183942	3.45868	3.61558	-0.244452	3.01534	3.13314	1	1	0	0	–	1	0	0	0	0	0	1	mitochondrion | nucleus | integral component of mitochondrial outer membrane	FUN14
4770	Q8N2F6;Q8N2F6-2;Q8N2F6-3;Q8N2F6-4;Q8N2F6-5;F5GX65;H7C2M7	83787	Armadillo repeat-containing protein 10	ARMC10	9	10	-0.462866	3.02019	2.92376	0.220586	3.01502	2.72671	1	1	0	0	–	1	0	0	0	0	0	1	endoplasmic reticulum membrane | integral component of membrane | mitochondrion	Arm_2
1288	P54819;F8W1A4;P54819-2;P54819-5;P54819-3;P54819-6;F8VY04;F8VZG5;G3V213;P54819-4	204	Adenylate kinase 2, mitochondrial	AK2	7	12	0.8327	2.83241	1.97929	1.03328	3.00491	2.10263	1	1	0	1	–	1	0	0	1	0	0	1	cytosol | mitochondrial inner membrane | mitochondrial intermembrane space | sperm mitochondrial sheath	ADK|ADK_lid
6638	Q9Y2R0;K7EPV0	28958	Coiled-coil domain-containing protein 56	CCDC56	3	4	-0.580999	1.95795	2.50443	0.01498	3.00277	3.04084	0	1	1	1	–	1	0	0	0	0	0	0	integral component of mitochondrial inner membrane	Coiled-coil_56
1726	J3KQL8;Q9BQE5	23780	Apolipoprotein L2	APOL2	3	2	1.61067	2.98098	1.33379	2.55275	2.99236	0.751805	0	0	0	0	–	0	0	0	0	0	0	1	endoplasmic reticulum membrane | extracellular region	ApoL
5201	Q96AG3;B4DTA3;B4DY98;B3KRE6;E7EVY2;B7Z6C8	91137	Solute carrier family 25 member 46	SLC25A46	4	7	0.435238	1.99291	1.53633	0.734494	2.9661	2.12413	1	1	0	0	–	1	0	0	0	1	0	1	cellular_component | integral component of membrane | mitochondrial inner membrane	Mito_carr
1691	J3KP14;Q5THJ4;Q5THJ4-2;H3BLS7	55187	Vacuolar protein sorting-associated protein 13D	VPS13D	69	72	1.28474	2.56909	1.27334	1.51374	2.9596	1.50788	0	0	0	0	–	0	0	0	0	0	0	1	intracellular | extrinsic component of membrane | extracellular exosome	Chorein_N|DUF1162|UBA
4168	Q5T1J5;Q9Y6H1	51142	Putative coiled-coil-helix-coiled-coil-helix domain-containing protein CHCHD2P9, mitochondrial;Coiled-coil-helix-coiled-coil-helix domain-containing protein 2, mitochondrial	CHCHD2P9;CHCHD2	2	3	0.035749	2.39418	2.32396	1.37912	2.94725	1.47213	1	1	0	1	–	1	0	0	0	0	0	0	mitochondrion	CHCH
2661	P17152	8834	Transmembrane protein 11, mitochondrial	TMEM11	7	7	-0.0257216	2.68414	2.50695	0.0175652	2.90495	2.65199	1	1	0	0	–	1	0	0	0	0	0	0	integral component of mitochondrial inner membrane | integral component of plasma membrane	Mito_morph_reg
592	P99999;C9JFR7	54205	Cytochrome c	CYCS	3	3	0.727673	2.85366	2.00378	0.802587	2.90467	2.04649	1	1	0	1	–	1	0	0	1	0	0	1	cytosol | mitochondrial inner membrane | mitochondrial intermembrane space | nucleus | protein phosphatase type 2A complex | respiratory chain	Cytochrom_C|Cytochrome_CBB3
5181	Q969Q5;F8W8H5	53917	Ras-related protein Rab-24	RAB24	9	9	1.27141	2.55335	1.28617	1.60672	2.89814	1.27771	1	1	0	0	–	1	0	0	0	0	0	1	autophagosome | cytosol | membrane | mitochondrion | cytoplasm	Arf|Miro|Ras
2201	O75431;Q8IZ68;C9JNK6;C9JAZ1	10651	Metaxin-2	MTX2	8	9	0.105357	2.99614	1.79895	0.137069	2.8883	2.7601	1	1	0	0	–	1	1	1	0	0	0	1	mitochondrial outer membrane	GST_C_2|GST_C_3|Tom37
6205	Q9NX14-2;Q9NX14	54539	NADH dehydrogenase [ubiquinone] 1 beta subcomplex subunit 11, mitochondrial	NDUFB11	2	3	1.59646	3.00792	1.46907	1.30855	2.88261	1.58215	1	1	1	1	–	1	0	0	0	1	0	0	integral component of membrane | mitochondrial inner membrane | mitochondrial respiratory chain complex I | mitochondrion	ESSS
1304	Q8NAN2;F8W7S1;Q8NAN2-2	374986	Protein FAM73A	FAM73A	7	14	0.18084	2.855	2.47586	0.237753	2.81964	2.25226	0	0	0	0	–	1	0	1	0	0	0	0	mitochondrion | mitochondrial outer membrane | membrane | integral component of membrane | integral component of cell outer membrane	DUF2217
6732	Q9Y512;A8MZI2	25813	Sorting and assembly machinery component 50 homolog	SAMM50	23	24	0.428583	2.67906	2.31496	0.613633	2.81431	2.2362	1	1	1	1	–	1	1	1	0	0	0	1	integral component of membrane | mitochondrial inner membrane | mitochondrial outer membrane | mitochondrial sorting and assembly machinery complex | mitochondrion	Bac_surface_Ag
1291	F8W1H5;P51148;K7ERI8;K7ENY4	5878	Ras-related protein Rab-5C	RAB5C	3	4	1.36029	2.67527	1.03006	1.73508	2.79336	1.01936	0	0	0	0	–	0	0	0	0	0	0	1	early endosome membrane | endocytic vesicle | lipid particle | lysosomal membrane | melanosome | plasma membrane | endosome | intracellular membrane-bounded organelle | extracellular exosome	Arf|GTP_EFTU|Gtr1_RagA|MMR_HSR1|Miro|Ras
453	B7Z452;P33121;E7EPM6;P33121-2;B7Z3Z9;D6RER0	2180	Long-chain-fatty-acid--CoA ligase 1	ACSL1	9	11	1.49829	3.05999	1.67996	0.760793	2.7756	1.78027	1	1	0	0	–	1	1	1	0	0	0	1	endoplasmic reticulum membrane | integral component of membrane | mitochondrial outer membrane | mitochondrion | peroxisomal membrane | plasma membrane	AMP-binding
4682	Q8IWA4;Q8IWA4-3;H7C5H5;Q8IWA4-2	55669	Mitofusin-1	MFN1	14	14	0.537055	2.53265	1.81617	0.293413	2.74877	2.42715	1	1	0	0	–	1	1	1	0	0	0	1	integral component of membrane | mitochondrial outer membrane | membrane | mitochondrion | cytoplasm	Dynamin_N|Fzo_mitofusin|MMR_HSR1
4709	Q8IXI1;H3BST5;I3L2C6	89941	Mitochondrial Rho GTPase 2	RHOT2	11	12	0.386797	2.27867	1.99599	0.887847	2.744	1.84804	1	1	0	0	–	1	1	1	0	0	0	1	cytosol | integral component of mitochondrial outer membrane | plasma membrane	Arf|EF_assoc_1|EF_assoc_2|Miro|Ras
4362	Q6P444;E9PN39	113115	Protein FAM54A	FAM54A	4	6	0.538527	2.40882	1.74457	0.871109	2.74292	2.04885	0	1	0	0	–	1	0	0	0	0	0	0	mitochondrion	Mito_fiss_reg
2689	P19367;E7ENR4;P19367-3;P19367-2;P19367-4	3098	Hexokinase-1	HK1	48	41	0.19821	2.66281	2.37298	0.291515	2.73492	2.38119	1	1	0	0	–	1	1	1	0	0	0	1	cytosol | membrane raft | mitochondrial outer membrane | mitochondrion | cilium | sperm principal piece | membrane	Hexokinase_1|Hexokinase_2
285	Q12983;B4DHJ7	664	BCL2/adenovirus E1B 19 kDa protein-interacting protein 3	BNIP3	2	3	0.852802	3.19912	2.33346	0.143571	2.71342	2.03951	0	1	0	0	–	1	1	1	0	0	0	0	cytoplasm | dendrite | integral component of mitochondrial outer membrane | mitochondrial membrane | mitochondrial outer membrane | mitochondrion | nuclear envelope | nucleoplasm | nucleus	BNIP3
6011	Q9HCL2;Q5VW52	57678	Glycerol-3-phosphate acyltransferase 1, mitochondrial	GPAM;RP11-426E5.2	15	15	0.209469	2.46075	2.19103	0.388992	2.70792	2.21816	1	1	0	0	–	1	1	1	0	0	0	0	integral component of membrane | mitochondrial inner membrane | mitochondrial outer membrane | plasma membrane	Acyltransferase
3705	Q13617-2;Q13617;Q5T2B5;Q5T2B7	8453	Cullin-2	CUL2	21	25	1.68563	2.67186	1.00403	1.60989	2.67223	1.06888	0	0	0	0	–	0	0	0	0	0	0	0	Cul2-RING ubiquitin ligase complex | VCB complex | cytosol | nucleoplasm	Cullin|Cullin_Nedd8
2308	O95140	9927	Mitofusin-2	MFN2	20	27	0.176055	2.44156	2.0541	0.2757	2.66906	2.15873	1	1	0	0	–	1	1	1	0	0	0	1	cytosol | integral component of membrane | intrinsic component of mitochondrial outer membrane | microtubule cytoskeleton | mitochondrial outer membrane | mitochondrion	Dynamin_N|Fzo_mitofusin|MMR_HSR1
2522	P08574	1537	Cytochrome c1, heme protein, mitochondrial	CYC1	4	5	0.524924	1.96365	1.84413	0.591696	2.63298	2.02783	1	1	1	1	–	1	0	0	0	1	0	1	cell junction | cytoplasm | integral component of membrane | mitochondrial inner membrane | mitochondrion | respiratory chain	Cytochrom_C1
4402	Q6SZW1;Q6SZW1-2	23098	Sterile alpha and TIR motif-containing protein 1	SARM1	27	23	2.00817	2.86963	0.827359	1.81365	2.61956	0.770709	0	1	0	0	–	1	0	0	0	0	0	0	axon | cell junction | cytoplasm | cytosol | dendrite | microtubule | mitochondrion | synapse	SAM_1|SAM_2|TIR_2
179	B0QY95;Q9NQG6	54471	Mitochondrial dynamic protein MID51	SMCR7L	7	10	-0.0766581	1.51338	1.40123	0.917577	2.61149	1.43522	1	1	0	0	–	1	1	1	0	0	0	0	integral component of membrane | mitochondrial outer membrane | mitochondrion | peroxisome	Mab-21
5409	Q96LZ7;Q96LZ7-2;Q96LZ7-4;C9JGB2;Q96LZ7-3;H7C2J3	151393	Regulator of microtubule dynamics protein 2	FAM82A1	3	3	1.19753	2.90998	1.68583	0.0658988	2.58015	2.64642	0	1	0	0	–	1	0	0	0	0	0	0	integral component of membrane | microtubule | mitochondrion | spindle pole	0
3683	Q13505;Q13505-3;Q13505-2;H0Y6Y5	4580	Metaxin-1	MTX1	15	16	-0.307466	2.28243	2.61793	-0.0398114	2.51791	2.25294	1	1	0	0	–	1	1	1	0	0	0	1	integral component of membrane | mitochondrial inner membrane | mitochondrial outer membrane | mitochondrion	GST_C_2|GST_C_3|Tom37|Tom37_C
5465	Q96RL7;Q96RL7-3;Q96RL7-2;Q96RL7-4	23230	Vacuolar protein sorting-associated protein 13A	VPS13A	55	64	1.12385	2.47704	1.33029	1.15177	2.51633	1.34083	0	0	0	0	PMID: 25613900	1	0	0	0	0	0	1	dense core granule | intracellular | cytosol | extrinsic component of membrane	ATG_C|Chorein_N|DUF1162
2366	O95716	9545	Ras-related protein Rab-3D	RAB3D	5	5	0.623027	1.52532	0.827937	1.02702	2.50631	1.26529	1	1	0	0	–	1	0	0	0	0	0	1	mitochondrion | plasma membrane | transport vesicle | zymogen granule | cytoplasmic microtubule | membrane | extracellular exosome | secretory vesicle	Arf|Gtr1_RagA|Miro|Ras
1709	J3KPT3;Q96C03	125170	Mitochondrial dynamic protein MID49	SMCR7	8	8	0.735996	1.68249	0.68098	1.0397	2.50217	1.52363	0	1	0	0	–	1	1	1	0	0	0	0	integral component of membrane | mitochondrial outer membrane | mitochondrion | peroxisome	Mab-21
3166	P52789;E9PB90	3099	Hexokinase-2	HK2	33	30	0.696708	2.38492	1.64957	0.936219	2.50209	1.65207	1	1	0	0	–	1	1	1	0	0	0	0	cytosol | mitochondrial outer membrane	Hexokinase_1|Hexokinase_2
2101	O60313-2;E5KLJ5;E5KLJ9;E5KLK1;O60313;E5KLJ6	4976	Dynamin-like 120 kDa protein, mitochondrial;Dynamin-like 120 kDa protein, form S1	OPA1	42	42	0.495307	2.47786	1.93939	0.440207	2.49152	2.09771	1	1	0	1	–	1	0	1	0	0	0	1	dendrite | integral component of membrane | mitochondrial crista | mitochondrial inner membrane | mitochondrial intermembrane space | mitochondrial outer membrane | mitochondrion | nucleoplasm | cytoplasm | membrane | extrinsic component of mitochondrial inner membrane | axon cytoplasm	Dynamin_N
84	P32189;P32189-2;A6NJP5;P32189-1;Q14409	2710	Glycerol kinase;Putative glycerol kinase 3	GK;GK3P	16	14	0.0897746	2.16979	2.17041	0.322403	2.42706	2.30941	1	1	0	0	–	1	1	1	0	0	0	1	cytosol | mitochondrial outer membrane	FGGY_C|FGGY_N
1712	J3KPV3;O60830	10245	Mitochondrial import inner membrane translocase subunit Tim17-B	TIMM17B	5	5	-0.0546605	2.32398	2.35141	0.36429	2.41435	2.14601	1	1	0	1	–	1	0	0	0	0	0	0	integral component of mitochondrial inner membrane | microtubule cytoskeleton | mitochondrial inner membrane presequence translocase complex | mitochondrion	Tim17
2117	O60518	26953	Ran-binding protein 6	RANBP6	8	11	0.829656	1.99988	0.930871	1.09097	2.40864	1.38217	0	0	0	0	–	0	0	0	0	0	0	0	cytoplasm | nucleus	HEAT|HEAT_2|HEAT_EZ
2699	P20336	5864	Ras-related protein Rab-3A	RAB3A	3	3	0.388866	1.42393	1.23484	1.58319	2.40706	0.979942	0	0	0	0	–	0	0	0	0	0	0	1	acrosomal vesicle | clathrin-sculpted acetylcholine transport vesicle membrane | clathrin-sculpted gamma-aminobutyric acid transport vesicle membrane | clathrin-sculpted glutamate transport vesicle membrane | clathrin-sculpted monoamine transport vesicle membrane | cytosol | plasma membrane | protein complex | synaptic vesicle | endosome | membrane | axon | terminal bouton | intracellular organel…	Arf|Gtr1_RagA|Miro|Ras|SRPRB
1409	Q9NUT2;Q9NUT2-2;G3XAP3;A5D8W3	11194	ATP-binding cassette sub-family B member 8, mitochondrial	ABCB8	5	7	0.988052	2.34927	1.23632	0.929829	2.36864	1.30355	1	1	0	0	–	1	0	0	0	1	0	0	ATP-binding cassette (ABC) transporter complex | integral component of membrane | membrane | mitochondrial envelope | mitochondrial inner membrane | mitochondrion | nucleolus | nucleus	ABC_membrane|ABC_tran
2715	P21796;C9JI87	7416	Voltage-dependent anion-selective channel protein 1	VDAC1	14	16	-0.106126	2.30736	2.36297	0.00271853	2.33301	2.37846	1	1	0	1	–	1	1	1	0	0	0	1	membrane | mitochondrial inner membrane | mitochondrial nucleoid | mitochondrial outer membrane | mitochondrion | plasma membrane | pore complex | nucleus | synaptic vesicle | integral component of membrane | myelin sheath | protein complex | membrane raft | pore complex | extracellular exosome	Porin_3
5806	Q9H0P0;Q9H0P0-1;Q9H0P0-2;Q9H0P0-3	51251	Cytosolic 5-nucleotidase 3	NT5C3	5	7	0.424341	2.4184	1.94542	0.189929	2.32033	2.12192	1	1	0	0	–	1	0	0	0	0	0	0	cytoplasm | cytosol | endoplasmic reticulum | mitochondrion	UMPH-1
5336	Q96H55;Q96H55-3;Q96H55-4	80179	Unconventional myosin-XIX	MYO19	12	11	0.368369	2.30136	1.54458	0.520439	2.30359	1.3773	0	1	0	0	–	1	1	1	0	0	0	1	cytoplasm | mitochondrial outer membrane | myosin complex | mitochondrion | cytoskeleton | membrane	Myosin_head
3934	Q15907;P62491;H3BSC1;B4DT13;H3BMH2;J3KQP6	9230	Ras-related protein Rab-11B;Ras-related protein Rab-11A	RAB11B;RAB11A	12	14	1.09252	1.91394	1.0823	1.48925	2.29623	0.959734	1	1	0	0	–	1	0	0	0	0	0	1	cell junction | mitochondrion | phagocytic vesicle | phagocytic vesicle membrane | recycling endosome | recycling endosome membrane | synaptic vesicle | synaptic vesicle membrane | cytoplasm | endosome | microtubule organizing center | plasma membrane | cell-cell adherens junction | membrane | aggresome | cytoplasmic vesicle | synapse | extracellular exosome	AAA_22|Arf|GTP_EFTU|MMR_HSR1|Miro|Ras
2083	O43920	4725	NADH dehydrogenase [ubiquinone] iron-sulfur protein 5	NDUFS5	3	5	-0.727143	1.34809	2.04071	0.196028	2.24425	1.94779	1	1	0	1	–	1	0	0	1	0	0	0	mitochondrial inner membrane | mitochondrial intermembrane space | mitochondrial respiratory chain complex I | mitochondrion	Cmc1|Ndufs5
6158	Q9NVI7-2;Q9NVI7;H0Y2W2;Q9NVI7-3	55210	ATPase family AAA domain-containing protein 3A	ATAD3A	11	14	0.0703622	2.06178	1.95502	0.212352	2.24219	1.96742	1	1	1	1	–	1	0	0	0	1	0	1	integral component of membrane | mitochondrial inner membrane | mitochondrial nucleoid | mitochondrion | membrane	AAA|DUF3523
4221	Q5TGZ0;Q5TGZ0-2	440574	Mitochondrial inner membrane organizing system protein 1	MINOS1	3	3	-0.0998971	2.59579	2.61462	-0.24537	2.23807	2.42514	1	1	0	1	–	1	0	0	0	1	0	0	integral component of membrane | mitochondrial inner membrane | mitochondrion	DUF543
5259	Q96DB5;B4DZW6;H0YC67;E5RH53;H0YB03;H0YBD9;H0YC27	51115	Regulator of microtubule dynamics protein 1	FAM82B	3	5	0.61393	1.33795	0.68952	-0.674426	2.22824	1.99914	1	1	0	1	–	1	0	0	0	0	0	0	centrosome | microtubule | mitochondrion | spindle pole	0
5187	Q969V5	79594	Mitochondrial ubiquitin ligase activator of NFKB 1	MUL1	4	5	-0.207114	2.70718	2.42783	0.216025	2.21325	1.74006	1	1	0	0	–	1	1	0	0	0	0	0	cytoplasm | integral component of mitochondrial outer membrane | mitochondrion | nucleolus | nucleus | peroxisome	GIDE|zf-C3HC4_3
5282	Q96EF6	115290	F-box only protein 17	FBXO17	3	4	1.43555	1.8974	0.81343	1.53374	2.20526	0.753635	0	0	0	0	–	0	0	0	0	0	0	0	SCF ubiquitin ligase complex	F-box|F-box-like|FBA
2111	O60488;O60488-2	2182	Long-chain-fatty-acid--CoA ligase 4	ACSL4	20	15	0.250056	1.48913	1.2211	0.455259	2.20405	1.63717	1	1	0	0	–	1	0	1	0	0	0	0	cytoplasm | endoplasmic reticulum membrane | integral component of membrane | lipid particle | mitochondrial outer membrane | neuronal cell body | peroxisomal membrane	AMP-binding
6154	Q9NVH1;Q9NVH1-3;F5H1N1;Q9NVH1-2;B4DGD5	55735	DnaJ homolog subfamily C member 11	DNAJC11	30	28	0.404561	1.91867	1.6427	0.512179	2.19855	1.65431	1	1	0	0	–	1	0	0	0	1	0	1	mitochondrial inner membrane	DUF3395|DnaJ
1720	J3KQ48;Q9Y3E5	51651	Peptidyl-tRNA hydrolase 2, mitochondrial	PTRH2	8	9	0.156243	2.21194	1.83462	0.195808	2.1753	1.77827	1	1	0	0	–	1	0	0	0	0	0	1	cytosol | mitochondrion	PTH2
244	Q70CQ3;B3KUS5	84749	Ubiquitin carboxyl-terminal hydrolase 30;Ubiquitin carboxyl-terminal hydrolase	USP30	13	13	0.660563	1.94179	1.33541	0.784149	2.14249	1.28869	0	1	0	0	–	1	1	1	0	0	0	0	integral component of membrane | mitochondrial outer membrane	UCH|UCH_1
5156	Q92968	5194	Peroxisomal membrane protein PEX13	PEX13	3	5	1.56111	2.01026	0.700536	0.812876	2.07124	0.843177	0	0	0	0	–	0	0	0	0	0	0	0	integral component of peroxisomal membrane | peroxisomal membrane | peroxisome	Peroxin-13_N|SH3_1|SH3_2|SH3_9
1758	O75880;J3QL56	6341	Protein SCO1 homolog, mitochondrial	SCO1	3	4	-0.239369	2.2016	2.39192	-0.439061	2.0515	2.62519	1	1	1	1	–	1	0	0	0	1	0	0	mitochondrial inner membrane | mitochondrion | myofibril	AhpC-TSA|SCO1-SenC
5223	Q96BQ5	133957	Coiled-coil domain-containing protein 127	CCDC127	6	3	0.0140392	1.9572	1.6542	0.280061	2.04937	1.82453	0	0	0	1	–	1	0	0	0	0	0	1	integral component of membrane	0
2989	P45880;P45880-1;P45880-2;Q5JSD1;Q5JSD2;B4DKM5	7417	Voltage-dependent anion-selective channel protein 2	VDAC2	21	21	0.921297	2.02455	1.01908	0.895363	2.04183	1.12982	1	1	0	1	–	1	1	1	0	0	0	0	mitochondrial inner membrane | mitochondrial nucleoid | mitochondrial outer membrane | mitochondrion | pore complex	Porin_3
1710	J3KPT4;Q9H4I3;Q9H4I3-2	80305	TraB domain-containing protein	TRABD	10	9	0.507087	1.82362	1.08424	0.846116	2.03448	1.11589	0	0	0	0	–	0	0	0	0	0	0	1	–	TraB
4769	Q8N2A8	201164	Mitochondrial cardiolipin hydrolase	PLD6	6	8	0.531939	1.68546	1.09838	0.723393	1.99052	1.65789	0	1	0	0	–	1	1	1	0	0	0	0	integral component of membrane | mitochondrial outer membrane	PLDc_2
4202	Q5T9A4;Q5T9A4-3	83858	ATPase family AAA domain-containing protein 3B	ATAD3B	15	9	0.0378327	1.48566	1.40045	0.145586	1.93768	1.72417	1	1	1	1	–	1	0	0	0	1	0	0	mitochondrial inner membrane	AAA|AAA_17|DUF3523
4866	Q8NBU5;B4E2J1;Q8NBU5-2	84896	ATPase family AAA domain-containing protein 1	ATAD1	13	10	0.35417	1.44122	1.28726	0.520304	1.93197	1.45292	1	1	0	0	–	1	0	0	0	0	0	1	cell junction | mitochondrion | peroxisomal membrane | postsynaptic membrane	AAA|RuvB_N
4285	Q68D91;Q68D91-2	153364	Metallo-beta-lactamase domain-containing protein 2	MBLAC2	8	5	0.337237	1.0941	0.820992	0.706165	1.88936	0.859229	0	0	0	0	–	0	0	0	0	0	0	1	extracellular exosome	Lactamase_B
5390	Q96KN1	157638	Protein FAM84B	FAM84B	8	8	0.158926	1.44114	1.172	0.4849	1.88579	1.23664	0	0	0	0	–	0	0	0	0	0	0	1	cytoplasm | plasma membrane	LRAT
3953	Q16611;C0H5Y7	578	Bcl-2 homologous antagonist/killer	BAK1	5	5	-0.537887	1.90461	2.78159	-0.718393	1.86235	2.34026	1	1	0	0	–	1	1	1	0	0	0	0	cytosol | endoplasmic reticulum | integral component of mitochondrial outer membrane | mitochondrial outer membrane | mitochondrion | pore complex	Bcl-2
2382	O95831;O95831-3;O95831-2;O95831-4	9131	Apoptosis-inducing factor 1, mitochondrial	AIFM1	22	24	0.0307358	1.94562	1.85261	-0.128743	1.84333	1.98869	1	1	0	1	–	1	0	0	1	0	0	1	cytosol | mitochondrial inner membrane | mitochondrial intermembrane space | mitochondrion | nucleus | perinuclear region of cytoplasm	AIF-MLS|AIF_C|Pyr_redox|Pyr_redox_2
6614	Q9Y2C4;Q9Y2C4-4;Q9Y2C4-3	9941	Nuclease EXOG, mitochondrial	EXOG	2	2	-0.226874	1.72464	1.91699	0.305702	1.78132	1.9013	1	1	0	1	–	1	0	0	0	1	0	0	cellular_component | mitochondrial inner membrane	Endonuclease_NS
4020	Q3SXM5;Q3SXM5-2;H3BT52	83693	Inactive hydroxysteroid dehydrogenase-like protein 1	HSDL1	16	11	0.523041	1.29634	0.776093	0.673994	1.77767	0.832151	1	1	0	0	–	1	0	0	0	0	0	0	mitochondrion	KR|NAD_binding_10|adh_short|adh_short_C2
6605	Q9Y277;F5H740;Q9Y277-2;E5RHZ6;E5RJN6;E5RFP6	7419	Voltage-dependent anion-selective channel protein 3	VDAC3	16	18	0.445425	1.5104	0.965188	0.572289	1.75025	1.09831	1	1	0	0	–	1	1	1	0	0	0	0	mitochondrial outer membrane | mitochondrion | pore complex	Porin_3
4067	Q53H12;E9PC15;E9PG39	55750	Acylglycerol kinase, mitochondrial	AGK	18	16	-0.125536	1.41019	1.48534	-0.298854	1.68921	1.93009	1	1	0	1	–	1	0	0	0	0	0	0	mitochondrial membrane	DAGK_cat
5534	Q99698;Q99698-2;Q99698-3;F5H074	1130	Lysosomal-trafficking regulator	LYST	2	3	1.21893	3.35475	2.12701	-3.31952	1.68749	4.91189	0	0	0	0	–	0	0	0	0	0	0	0	cytosol | microtubule cytoskeleton	Beach|PH_BEACH|WD40
6788	Q9Y6B6;D6RD69;Q9H029	51128	GTP-binding protein SAR1b	SAR1B;DKFZp434B2017	2	2	0.159054	1.31663	1.12362	0.722102	1.6635	1.01139	0	0	0	0	–	0	0	0	0	0	0	0	ER to Golgi transport vesicle membrane | Golgi cisterna membrane | cytosol | endoplasmic reticulum | endoplasmic reticulum membrane	Arf|MMR_HSR1|Miro|Ras|SRPRB
4867	Q8NBX0	51097	Saccharopine dehydrogenase-like oxidoreductase	SCCPDH	4	7	0.339153	1.19854	0.807352	0.424391	1.63657	1.12314	1	1	0	0	–	1	0	0	0	0	0	1	lipid particle | midbody | mitochondrion	Saccharop_dh
2073	O43819	9997	Protein SCO2 homolog, mitochondrial	SCO2	7	7	0.347801	1.39631	1.09781	0.371957	1.63193	1.30487	0	1	0	1	–	1	0	0	0	1	0	0	mitochondrial inner membrane | mitochondrion | myofibril	SCO1-SenC
2307	O95139;Q5VYT2	4712	NADH dehydrogenase [ubiquinone] 1 beta subcomplex subunit 6	NDUFB6	2	2	-0.96985	1.355	2.3587	-0.720945	1.60745	2.31272	1	1	1	1	–	1	0	0	0	1	0	1	integral component of membrane | mitochondrial inner membrane | mitochondrial membrane | mitochondrial respiratory chain complex I | mitochondrion | nucleolus | nucleus	NDUF_B6
4612	Q86VU5	118881	Catechol O-methyltransferase domain-containing protein 1	COMTD1	3	6	-0.00242458	2.02287	2.14973	-0.321062	1.59537	1.87804	1	1	0	0	–	1	0	0	0	0	0	1	integral component of membrane | mitochondrion	Methyltransf_18|Methyltransf_24|Methyltransf_3
3517	Q05655;Q05655-2	5580	Protein kinase C delta type	PRKCD	18	16	0.626538	1.33154	0.713469	0.81574	1.56579	0.744357	0	1	0	0	–	1	0	0	0	0	0	0	cell-cell junction | cytoplasm | cytosol | endoplasmic reticulum | mitochondrion | nuclear matrix | nucleoplasm | nucleus | perinuclear region of cytoplasm | plasma membrane	C1_1|Pkinase|Pkinase_C|Pkinase_Tyr
3103	P50416;P50416-2	1374	Carnitine O-palmitoyltransferase 1, liver isoform	CPT1A	12	14	-0.119641	1.44556	1.45515	-0.055948	1.54859	1.51808	1	1	0	0	–	1	1	1	0	0	0	1	integral component of mitochondrial outer membrane | mitochondrial inner membrane | mitochondrial outer membrane | mitochondrion	Carn_acyltransf
2392	O96008;O96008-2	10452	Mitochondrial import receptor subunit TOM40 homolog	TOMM40	10	14	0.586766	1.39426	0.778246	0.647286	1.44648	0.742413	1	1	0	0	–	1	1	1	0	0	0	0	integral component of membrane | integral component of mitochondrial outer membrane | mitochondrial outer membrane translocase complex | mitochondrion | pore complex	Porin_3
802	Q15390;E5RJS5;E7EP84;H0YBZ4	9650	Mitochondrial fission regulator 1	MTFR1	3	7	1.19603	1.46109	1.16361	0.340824	1.42917	1.66612	1	1	0	0	–	1	0	0	0	0	0	0	mitochondrion | plasma membrane	Mito_fiss_reg
4107	Q5HYI7;Q5HYI7-4;E9PB57	345778	Metaxin-3	MTX3	10	15	0.0282226	1.12542	0.84001	0.0229506	1.37363	1.27034	0	1	0	0	–	1	0	1	0	0	0	0	mitochondrial outer membrane	GST_C_2|GST_C_3|Tom37|Tom37_C
2203	O75438-2;O75438	4707	NADH dehydrogenase [ubiquinone] 1 beta subcomplex subunit 1	NDUFB1	2	2	0.0315725	1.17678	1.19493	0.00553807	1.34585	1.35329	0	1	0	0	–	1	0	0	0	1	0	0	integral component of membrane | mitochondrial inner membrane | mitochondrial respiratory chain complex I	NADH_oxidored
6069	Q9NR31;B4DQ19;H0Y5E8	56681	GTP-binding protein SAR1a	SAR1A	6	7	0.126398	1.10359	1.09205	0.362347	1.31707	0.991364	0	0	0	0	–	0	0	0	0	0	0	1	Golgi apparatus | endoplasmic reticulum | sarcoplasmic reticulum	Arf|MMR_HSR1|Miro|Ras|SRPRB
5031	Q8WUH6	90488	UPF0444 transmembrane protein C12orf23	C12orf23	2	2	0.0311542	1.78774	1.99845	0.155305	1.20037	1.17286	0	0	0	0	–	0	0	0	0	0	0	0	integral component of membrane	UPF0444
6064	Q9NQZ5;C9JTD3	56910	StAR-related lipid transfer protein 7, mitochondrial	STARD7	3	2	2.27941	3.10886	0.794882	0.332066	1.12722	0.781714	0	1	0	1	–	1	0	0	0	0	0	0	mitochondrion	START
2461	P04792;F8WE04	3315	Heat shock protein beta-1	HSPB1	8	9	0.196221	1.55053	1.00127	0.182985	1.07483	0.989984	0	0	0	0	–	0	0	0	0	0	0	0	Z disc | cytoplasm | cytoskeleton | cytosol | nucleus | plasma membrane | proteasome complex | spindle	HSP20

## Sheet: 1b. ERM proteome
ID#	UniProt accession ID	Entrez ID	Protein names	Gene names	Unique peptides Rep1	Unique peptides Rep2	Rep1 log2(M/L)	Rep1 log2(H/L)	Rep1 log2(H/M)	Rep2 log2(M/L)	Rep2 log2(H/L)	Rep2 log2(H/M)	GOCC secretory	Phobius	Literature	secretory+	soluble ER lumen protein	ERM true positive	In OMM proteome	GOCC	Pfam	GOCC endoplasmic reticulum	GOCC Golgi apparatus	GOCC plasma membrane
2837	P42357;F5H1U5;P42357-2	3034	Histidine ammonia-lyase	HAL	3	7	-1.76673	0.970205	1.959	-1.3188	1.07865	2.42085	0	0	–	0	0	0	0	cytosol | cytoplasm	Lyase_aromatic	0	0	0
4077	Q6JUT2;Q9Y3B3;Q8NBU8	100302736	Transmembrane emp24 domain-containing protein 7	TIRAP3;TMED7;TMED7-TICAM2	3	4	0.852566	2.73667	2.14037	0.71942	2.90554	2.2879	0	0	–	1	0	0	0	Golgi membrane | endoplasmic reticulum | endoplasmic reticulum membrane | endoplasmic reticulum-Golgi intermediate compartment | Golgi apparatus | ER to Golgi transport vesicle membrane | membrane | integral component of membrane | COPI vesicle coat | COPII vesicle coat | transport vesicle | COPI-coated vesicle membrane | cytoplasmic vesicle | endoplasmic reticulum-Golgi intermediate compartment …	EMP24_GP25L|TIR|TIR_2	1	0	0
4847	Q96AY3	60681	Peptidyl-prolyl cis-trans isomerase FKBP10	FKBP10	2	2	-1.03398	1.47369	2.53067	-0.581518	1.6844	2.28498	1	1	–	1	1	0	0	endoplasmic reticulum lumen | membrane	EF-hand_5|FKBP_C	0	0	0
5250	Q9BVK6	54732	Transmembrane emp24 domain-containing protein 9	TMED9	4	4	0.883491	3.08722	2.17292	0.904579	2.90977	1.94498	0	1	–	1	0	0	0	Golgi apparatus | Golgi membrane | endoplasmic reticulum | endoplasmic reticulum membrane | endoplasmic reticulum-Golgi intermediate compartment | endoplasmic reticulum-Golgi intermediate compartment membrane | integral component of membrane | trans-Golgi network transport vesicle	EMP24_GP25L	0	0	0
2589	P20700;E9PBF6	4001	Lamin-B1	LMNB1	36	44	1.57137	3.19014	1.69942	1.28848	3.21607	1.91326	1	0	–	1	0	0	0	lamin filament | nuclear envelope | nuclear inner membrane | nucleoplasm	Filament|LTD	0	0	0
5211	Q9BTV4	79188	Transmembrane protein 43	TMEM43	19	26	1.27397	3.39919	2.20489	1.16088	3.14616	1.88451	0	1	–	1	0	0	0	Golgi apparatus | endoplasmic reticulum | integral component of membrane | nuclear inner membrane	DUF1625	0	0	0
5419	Q9H3N1	81542	Thioredoxin-related transmembrane protein 1	TMX1	10	11	1.19843	3.47934	2.15936	1.22353	3.0721	1.85064	0	1	–	1	0	0	1	endoplasmic reticulum | endoplasmic reticulum membrane | integral component of membrane	Thioredoxin	0	0	0
3338	J9JID7;Q03252	84823	Lamin-B2	LMNB2	22	26	1.35535	2.72581	1.55649	1.03857	2.66437	1.7824	1	1	–	1	0	0	0	intermediate filament | nuclear inner membrane	Filament|LTD	0	0	0
5937	Q9UJ14	2686	Gamma-glutamyltransferase 7;Gamma-glutamyltransferase 7 heavy chain;Gamma-glutamyltransferase 7 light chain	GGT7	5	6	0.32291	2.25019	1.39789	0.0268921	1.66056	1.76642	1	0	–	1	0	0	0	anchored component of external side of plasma membrane | integral component of membrane	G_glu_transpept	0	0	0
6130	Q9Y385	51465	Ubiquitin-conjugating enzyme E2 J1	UBE2J1	6	8	0.884306	3.40458	1.75128	1.00957	2.99532	1.71287	0	1	–	1	0	1	0	endoplasmic reticulum membrane | integral component of membrane	UQ_con	0	0	0
4792	Q92896-2;Q92896-3;Q92896;H3BM42	2734	Golgi apparatus protein 1	GLG1	3	4	0.419283	2.20206	1.80582	0.301339	2.10508	1.7075	1	1	–	1	0	0	0	Golgi membrane | extracellular matrix | integral component of membrane	Cys_rich_FGFR	0	0	1
485	Q96NT0;B8ZZ99;F8WCZ3;B4DJ47	84317	Coiled-coil domain-containing protein 115	CCDC115	2	2	0.718808	2.82092	1.92993	1.05269	2.79642	1.67694	1	0	–	1	0	0	0	endosome | lysosome	–	0	0	0
2193	O95159;E9PNY1;E9PQ47;E9PQA5	7542	Zinc finger protein-like 1	ZFPL1	4	7	1.26374	3.40342	1.66535	1.47974	3.0728	1.65284	0	1	–	1	0	0	0	Golgi apparatus | integral component of membrane | nucleus	–	0	0	0
5591	Q9NQC3-2;F8W914	57142	Isoform 2 of Reticulon	RTN4	2	2	1.10582	2.79053	1.67937	0.680442	2.47555	1.64056	1	1	–	1	0	1	0	cell projection | endoplasmic reticulum | integral component of endoplasmic reticulum membrane | neuronal cell body | nuclear envelope | plasma membrane	Reticulon	1	0	0
268	P05067;P05067-8;B4DII8;E9PG40;P05067-9;P05067-7;P05067-6;P05067-4;E9PEV0;P05067-10;H7C0V9;P05067-5;P05067-3;H7C104	351	Amyloid beta A4 protein;N-APP;Soluble APP-alpha;Soluble APP-beta;C99;Beta-amyloid protein 42;Beta-amyloid protein 40;C83;P3(42);P3(40);C80;Gamma-secretase C-terminal fragment 59;Gamma-secretase C-terminal fragment 57;Gamma-secretase C-terminal fragment 50;C31	APP	4	5	0.971901	2.47925	1.72665	0.721136	1.8808	1.63176	1	1	–	1	0	0	0	Golgi apparatus | apical part of cell | axon | cell surface | ciliary rootlet | coated pit | cytoplasm | cytosol | dendritic shaft | dendritic spine | extracellular region | integral component of membrane | integral component of plasma membrane | intracellular membrane-bounded organelle | neuromuscular junction | perinuclear region of cytoplasm | plasma membrane | platelet alpha granule lumen | r…	APP_Cu_bd|APP_E2|APP_N|APP_amyloid|Beta-APP|Kunitz_BPTI	0	1	0
2316	P02545;P02545-3;Q6UYC3;P02545-2;E7EUI9;D6RAQ3;Q5TCI8	4000	Prelamin-A/C;Lamin-A/C	LMNA	24	35	1.48958	2.33403	1.03027	0.834805	2.3407	1.53925	1	0	–	1	0	0	0	cytoplasm | cytosol | intermediate filament | lamin filament | nuclear envelope | nuclear lamina | nuclear speck | nucleoplasm | nucleus | perinuclear region of cytoplasm	Filament|LTD	0	0	0
2804	P38159;P38159-2;H3BT71;H0Y6E7;H3BUY5;B3KRG5	27316	RNA-binding motif protein, X chromosome;RNA-binding motif protein, X chromosome, N-terminally processed	RBMX	7	7	1.49413	2.21319	0.681118	0.88315	2.29568	1.53799	0	0	–	1	0	0	0	catalytic step 2 spliceosome | extracellular exosome | nuclear euchromatin | nucleoplasm | nucleus | ribonucleoprotein complex | supraspliceosomal complex | intracellular ribonucleoprotein complex | membrane | spliceosomal complex | extracellular space	RBM1CTR|RRM_1|RRM_5|RRM_6	0	0	0
5265	Q9BWH2	65991	FUN14 domain-containing protein 2	FUNDC2	3	2	1.10792	2.89765	1.94095	1.61269	3.20773	1.52375	0	0	–	0	0	0	1	mitochondrion | nucleus | integral component of mitochondrial outer membrane	FUN14	0	0	0
5590	Q9NQC3;F8WAM4;Q9NQC3-4;Q9NQC3-6	57142	Reticulon-4	RTN4	2	5	1.10582	2.79053	1.67937	1.61233	2.82061	1.49116	1	1	–	1	0	1	0	cell projection | endoplasmic reticulum | integral component of endoplasmic reticulum membrane | neuronal cell body | nuclear envelope | plasma membrane	Reticulon	1	0	0
3278	P84157-2;Q6ZR64;P84157;P84157-3;K7EQX8	439921	Matrix-remodeling-associated protein 7	MXRA7	4	3	1.81558	4.02742	1.77102	1.08033	3.04963	1.4598	0	1	–	1	0	0	0	integral component of membrane	–	0	0	0
3813	Q32M63;Q6ZMG9	253782	Ceramide synthase 6	LASS6;CERS6	6	6	0.677056	2.04516	1.45991	0.451381	1.92938	1.45317	1	1	–	1	0	0	0	endoplasmic reticulum membrane | integral component of membrane | nuclear membrane	Homeobox|TRAM_LAG1_CLN8	0	0	0
2832	P42167;G5E972;P42167-2;A2T926	7112	Lamina-associated polypeptide 2, isoforms beta/gamma;Thymopoietin;Thymopentin	TMPO	4	6	1.49085	3.26576	1.62321	1.49966	3.15812	1.4003	0	0	–	1	0	0	0	integral component of membrane | nuclear envelope | nuclear inner membrane | nucleus | cytoplasm | membrane | nuclear membrane	LAP2alpha|LEM|Thymopoietin	0	0	0
203	Q8NBS9;Q86UY0;B2RDM2	81567	Thioredoxin domain-containing protein 5	TXNDC5	11	10	1.39137	2.71997	1.22248	1.17019	2.38693	1.39177	0	1	–	1	1	0	0	endoplasmic reticulum | endoplasmic reticulum lumen | lysosomal lumen	Thioredoxin	0	0	0
3886	Q5BJH7;Q5BJH7-3;H7BXS8;Q5BJH7-5;Q5BJH7-4;K7ERY2;K7ERQ0	90522	Protein YIF1B	YIF1B	3	3	1.23085	2.74045	1.59199	0.860559	2.28015	1.39165	0	1	–	1	0	0	0	integral component of membrane	YIF1|Yip1	0	0	0
3103	P57105	55333	Synaptojanin-2-binding protein	SYNJ2BP	5	7	2.30282	3.54681	1.4114	2.2943	3.15407	1.36619	0	1	–	1	0	0	1	integral component of mitochondrial outer membrane | mitochondrion	PDZ|PDZ_2	0	0	0
161	B0QY62;Q9UH99;J3KQE0	25777	SUN domain-containing protein 2	UNC84B;SUN2	9	9	1.36707	2.66665	1.24225	1.35795	2.49272	1.33698	0	1	–	1	0	0	0	SUN-KASH complex | condensed nuclear chromosome | endosome membrane | integral component of membrane | nuclear chromosome, telomeric region | nuclear envelope | nuclear inner membrane | nuclear membrane	Sad1_UNC	0	0	0
2400	P08574	1537	Cytochrome c1, heme protein, mitochondrial	CYC1	3	7	0.557759	0.943814	1.05975	0.675001	1.79439	1.33451	0	1	–	1	0	0	1	cell junction | cytoplasm | integral component of membrane | mitochondrial inner membrane | mitochondrion | respiratory chain	Cytochrom_C1	0	0	0
4666	Q8TEM1	23225	Nuclear pore membrane glycoprotein 210	NUP210	41	48	1.69646	3.00797	1.38333	1.64087	2.93172	1.33075	1	1	–	1	0	0	0	endoplasmic reticulum membrane | nuclear envelope | nuclear membrane | nuclear pore	Big_2	0	0	0
1287	F8WCY5;Q14257;A8MXP8;H0YL43	5955	Reticulocalbin-2	RCN2	3	6	1.02288	2.47284	1.53588	1.08197	2.08352	1.31512	1	1	–	1	1	0	0	endoplasmic reticulum | endoplasmic reticulum lumen	EF-hand_5|EF-hand_6|EF-hand_7	0	0	0
2455	P11047	3915	Laminin subunit gamma-1	LAMC1	4	3	0.899616	2.18115	1.6464	0.964458	2.24904	1.30363	1	1	–	1	0	0	0	basement membrane | extracellular matrix | extracellular region | extracellular space | extracellular vesicular exosome | laminin-1 complex | laminin-10 complex | laminin-11 complex	Laminin_B|Laminin_EGF|Laminin_N	0	0	0
2999	P51572-2;P51572;C9J0M4;C9JQ75;C9JSP1	10134	B-cell receptor-associated protein 31	BCAP31	5	10	1.48851	2.55328	1.46241	0.823415	2.11644	1.30346	1	1	–	1	0	0	0	Golgi membrane | cytosol | endoplasmic reticulum | endoplasmic reticulum membrane | endoplasmic reticulum-Golgi intermediate compartment membrane | integral component of lumenal side of endoplasmic reticulum membrane | integral component of plasma membrane | lipid particle	Bap31	1	0	0
1203	P07237;H7BZ94;F5H8J2;I3L2P8;I3L398;H0Y3Z3;I3L312	5034	Protein disulfide-isomerase	P4HB	15	13	1.23005	2.63832	1.31747	1.14266	2.31732	1.29848	1	1	–	1	1	0	0	endoplasmic reticulum | endoplasmic reticulum lumen | endoplasmic reticulum-Golgi intermediate compartment | extracellular region | melanosome | plasma membrane | procollagen-proline 4-dioxygenase complex	Thioredoxin|Thioredoxin_2|Thioredoxin_6|Thioredoxin_7	1	0	0
3437	Q12907;D6RBV2;D6RDX1;D6RIU4	10960	Vesicular integral-membrane protein VIP36	LMAN2	14	13	1.85085	3.42853	1.46588	1.85335	3.31236	1.29425	1	1	–	1	0	0	0	Golgi membrane | endoplasmic reticulum membrane | endoplasmic reticulum-Golgi intermediate compartment | endoplasmic reticulum-Golgi intermediate compartment membrane | integral component of membrane	Lectin_leg-like	0	0	0
5138	Q99805	9375	Transmembrane 9 superfamily member 2	TM9SF2	4	3	0.957925	2.23882	1.33826	0.971688	2.25366	1.25737	0	1	–	1	0	0	0	endosome | endosome membrane | integral component of plasma membrane	EMP70	0	0	0
1623	Q86W74;Q86W74-2;J3KP26;E5RI04;E5RFM7;E5RI20;E5RHV2	157567	Ankyrin repeat domain-containing protein 46	ANKRD46	5	5	2.44556	2.93885	0.804905	1.626	2.57074	1.25257	0	1	–	1	0	0	0	integral component of membrane	Ank|Ank_2|Ank_3|Ank_4|Ank_5	0	0	0
1596	J3KN36;Q5JPE7;P69849;Q15155;Q5JPE7-2;F5H826;Q4G177	408050	Nodal modulator 2;Nodal modulator 3;Nodal modulator 1	NOMO2;NOMO3;NOMO1	3	4	0.725424	1.85851	1.15604	-0.284179	0.830127	1.23554	0	1	–	1	0	0	0	integral component of membrane	CarboxypepD_reg|DUF2012	0	0	0
3365	Q06481;Q06481-3;Q06481-2;Q06481-4;Q06481-5;H7BXI4;F5GZY0;F5H845	334	Amyloid-like protein 2	APLP2	2	7	-0.511225	0.870049	1.40424	0.314224	1.39095	1.19188	1	1	–	1	0	0	0	integral component of membrane | nucleus | plasma membrane	APP_Cu_bd|APP_E2|APP_N|APP_amyloid|Kunitz_BPTI	0	0	1
4557	Q8NC56;H7C2Z0	221496	LEM domain-containing protein 2	LEMD2	12	16	1.19012	2.94408	1.58487	0.899805	2.38856	1.19184	1	1	–	1	0	0	0	integral component of nuclear inner membrane | nuclear membrane	LEM|MSC	0	0	0
1155	F5H4K0;Q5T9L3-2;Q5T9L3;E9PM62;Q5JRS7;H0YCG9;E9PJW4;E9PKJ0	79971	Protein wntless homolog	WLS;GPR177	6	7	0.634422	1.41741	1.12738	0.6009	1.66559	1.19025	0	1	–	1	0	0	0	Golgi membrane | cytoplasmic vesicle membrane | early endosome membrane | integral component of membrane | plasma membrane	MIG-14_Wnt-bd	0	0	0
3474	Q13162;H7C3T4	10549	Peroxiredoxin-4	PRDX4	16	15	1.36984	2.71932	1.38248	1.10502	2.22631	1.18961	1	1	–	1	0	0	0	extracellular space | mitochondrion	1-cysPrx_C|AhpC-TSA|Redoxin	0	0	0
283	O60337;B4DT33;B4DKJ2	10299	E3 ubiquitin-protein ligase MARCH6	MARCH6	2	2	1.47266	2.66018	1.10699	0.352766	1.52974	1.18733	1	1	–	1	0	0	0	integral component of endoplasmic reticulum membrane	RINGv	0	0	0
902	Q5SNT2;E9PBR6;H0Y4R5;Q5SNT2-2	199953	Transmembrane protein 201	TMEM201	2	3	1.74778	2.2154	0.41649	1.55905	1.69677	1.16751	0	1	–	1	0	0	0	integral component of membrane | nuclear inner membrane	DUF2448|Ima1_N	0	0	0
4626	Q8TB36;Q8TB36-2	54332	Ganglioside-induced differentiation-associated protein 1	GDAP1	2	7	1.71835	2.91609	1.22077	1.64721	2.64508	1.16079	0	1	–	1	0	0	1	integral component of mitochondrial outer membrane	GST_C|GST_C_2|GST_N|GST_N_2|GST_N_3	0	0	0
3637	Q14728;D6RE79;D6RA47;D6RIZ4	10227	Major facilitator superfamily domain-containing protein 10	MFSD10	4	2	0.658104	1.77295	0.384191	0.48093	1.61309	1.15127	0	1	–	1	0	0	0	integral component of membrane	MFS_1	0	0	0
2497	P13667	9601	Protein disulfide-isomerase A4	PDIA4	11	16	0.837167	2.09882	1.28507	0.783395	1.843	1.14926	1	1	–	1	0	0	0	cell surface | endoplasmic reticulum lumen | melanosome	Calsequestrin|Thioredoxin|Thioredoxin_2|Thioredoxin_6	1	0	0
5082	Q96S66;Q96S66-2;Q96S66-3;Q96S66-4	23155	Chloride channel CLIC-like protein 1	CLCC1	32	36	1.54427	3.09815	1.32494	1.55713	3.04451	1.14602	1	1	–	1	0	0	0	Golgi apparatus | endoplasmic reticulum | integral component of membrane | intracellular membrane-bounded organelle | nucleus	MCLC	0	1	0
3921	Q5K4L6;Q5K4L6-2	11000	Long-chain fatty acid transport protein 3	SLC27A3	4	2	0.527012	1.05471	0.691734	-0.352961	0.768874	1.14094	0	1	–	1	0	0	0	integral component of membrane | mitochondrial membrane	AMP-binding|AMP-binding_C	0	0	0
259	B4DGP8;P27824;B4E2T8	821	Calnexin	CANX	25	29	1.98593	3.33094	1.2438	1.89677	3.03227	1.13673	1	1	–	1	0	1	1	axon | dendrite cytoplasm | dendritic spine | endoplasmic reticulum | endoplasmic reticulum lumen | endoplasmic reticulum membrane | integral component of lumenal side of endoplasmic reticulum membrane | melanosome | neuronal cell body | protein complex | ribosome	Calreticulin	1	0	0
4842	Q96AG4	55379	Leucine-rich repeat-containing protein 59	LRRC59	19	21	1.79702	3.19202	1.43338	1.73976	2.90308	1.13399	1	1	–	1	0	0	0	endoplasmic reticulum | endoplasmic reticulum membrane | integral component of membrane | mitochondrial nucleoid | nuclear envelope	LRR_1|LRR_4|LRR_7|LRR_8	0	0	0
874	P51991-2;E7EWI9	220988	Isoform 2 of Heterogeneous nuclear ribonucleoprotein A3	HNRNPA3	1	2	1.20227	1.35317	0.128565	0.479495	1.36823	1.11621	0	0	–	0	0	0	0	catalytic step 2 spliceosome |nucleoplasm | nucleus | intracellular ribonucleoprotein complex | spliceosomal complex	RRM_1|RRM_5|RRM_6	0	0	0
3817	Q32P28-3;Q32P28;Q32P28-2;E2QRI1	64175	Prolyl 3-hydroxylase 1	LEPRE1	5	4	0.799612	1.76109	0.921774	0.514995	1.61107	1.11515	1	1	–	1	1	0	0	endoplasmic reticulum lumen | nucleus | proteinaceous extracellular matrix	2OG-FeII_Oxy|2OG-FeII_Oxy_3	1	0	0
4089	Q6NUK4;Q6NUK4-2	221035	Receptor expression-enhancing protein 3	REEP3	4	4	2.18252	3.28912	1.2327	1.95837	3.17795	1.11362	1	1	–	1	0	0	0	endoplasmic reticulum membrane | integral component of membrane | microtubule	TB2_DP1_HVA22	0	0	0
4333	Q86VR2;K7ENF4;K7EJ34;K7ELM8;K7EMF4;K7ENZ6	162427	Protein FAM134C	FAM134C	7	8	1.69146	2.86977	1.30272	1.45543	2.55932	1.11241	0	1	–	1	0	0	0	integral component of membrane	–	0	0	0
1805	O00767	6319	Acyl-CoA desaturase	SCD	10	12	0.894767	2.22726	1.27989	0.792845	1.80811	1.1088	1	1	–	1	0	0	0	endoplasmic reticulum | endoplasmic reticulum membrane | integral component of membrane	FA_desaturase	0	0	0
4668	Q8TEQ8;Q8TEQ8-2	84720	GPI ethanolamine phosphate transferase 3	PIGO	4	6	0.940776	2.11844	1.27211	0.434446	1.66169	1.10658	1	1	–	1	0	0	0	endoplasmic reticulum membrane | integral component of membrane	Metalloenzyme|Phosphodiest	0	0	0
3859	Q53EU6	84803	Glycerol-3-phosphate acyltransferase 3	AGPAT9	4	5	0.772443	1.99226	1.09262	0.710937	1.56055	1.09762	1	1	–	1	0	0	0	endoplasmic reticulum | endoplasmic reticulum membrane | integral component of membrane	Acyltransferase	1	0	0
3410	Q10471;G3V1S6	2590	Polypeptide N-acetylgalactosaminyltransferase 2;Polypeptide N-acetylgalactosaminyltransferase 2 soluble form	GALNT2	4	6	0.585859	2.18796	1.49958	0.776679	1.65615	1.0909	1	1	–	1	0	0	0	Golgi apparatus | Golgi cisterna membrane | Golgi membrane | Golgi stack | extracellular region | integral component of Golgi membrane | perinuclear region of cytoplasm	Glyco_tranf_2_3|Glycos_transf_2|Ricin_B_lectin	0	1	0
1727	K7ELL7;P14314;P14314-2	5589	Glucosidase 2 subunit beta	PRKCSH	2	4	1.86372	3.18695	1.3462	0.310334	1.31157	1.09076	0	1	–	1	1	0	0	endoplasmic reticulum lumen | intracellular	EF-hand_5|PRKCSH|PRKCSH-like|PRKCSH_1	0	0	0
4972	Q96HY6	65992	DDRGK domain-containing protein 1	DDRGK1	5	4	2.44473	3.10023	0.972208	1.69281	2.7143	1.0814	1	1	–	1	0	0	0	endoplasmic reticulum	DDRGK	1	0	0
3287	P98175;P98175-2;P98175-3;P98175-4	8241	RNA-binding protein 10	RBM10	4	9	-0.242192	1.3162	1.4105	1.51367	2.39763	1.07407	0	0	–	0	0	0	0	nucleoplasm | nucleus	G-patch|G-patch_2|RRM_1|RRM_6|zf-RanBP	0	0	0
1648	J3KQL8;Q9BQE5	23780	Apolipoprotein L2	APOL2	3	3	1.65117	2.60543	0.919919	1.26468	2.10079	1.07036	1	1	–	1	0	0	1	endoplasmic reticulum membrane | extracellular region	ApoL	0	0	0
5246	Q9BVC6	79073	Transmembrane protein 109	TMEM109	3	5	1.05774	2.12536	0.999537	0.940282	1.91846	1.06976	0	1	–	1	0	0	0	cytoplasm | integral component of membrane | nuclear membrane | nuclear outer membrane | nucleolus | nucleus | sarcoplasmic reticulum membrane	BRI3BP	0	0	0
2498	P13674;P13674-2;P13674-3	5033	Prolyl 4-hydroxylase subunit alpha-1	P4HA1	7	8	0.0481436	1.01926	1.06983	0.796483	1.83924	1.06266	1	1	–	1	1	0	0	endoplasmic reticulum | endoplasmic reticulum lumen | intracellular membrane-bounded organelle | mitochondrion	2OG-FeII_Oxy|2OG-FeII_Oxy_3|P4Ha_N	0	0	0
4715	Q8WVP7-3;Q8WVP7;H0Y6V6;Q8WVP7-2	64327	Limb region 1 protein homolog	LMBR1	2	3	1.2599	2.70763	1.55882	1.74035	2.76175	1.05503	0	1	–	1	0	0	0	integral component of membrane	LMBR1	0	0	0
2282	P00387-3;P00387;P00387-2;B1AHF3	1727	NADH-cytochrome b5 reductase 3;NADH-cytochrome b5 reductase 3 membrane-bound form;NADH-cytochrome b5 reductase 3 soluble form	CYB5R3	14	15	1.62017	3.09891	1.18139	1.53425	2.70488	1.05403	0	1	–	1	0	0	1	cytoplasm | endoplasmic reticulum | endoplasmic reticulum membrane | hemoglobin complex | lipid particle | membrane | mitochondrial inner membrane | mitochondrial outer membrane	FAD_binding_6|NAD_binding_1	0	0	0
1469	H3BN98	23204	ADP-ribosylation factor-like protein 6-interacting protein 1	ARL6IP1	2	3	0.52178	1.71751	1.15482	0.0610197	1.16848	1.05247	0	1	–	1	0	0	0	Sec61 translocon complex | cytosol | endoplasmic reticulum | integral component of membrane	Reticulon	0	0	0
2246	O95716	9545	Ras-related protein Rab-3D	RAB3D	3	6	1.30636	2.60459	1.08247	1.13108	2.09559	1.04135	0	0	–	1	0	0	1	mitochondrion | plasma membrane | transport vesicle | zymogen granule | cytoplasmic microtubule | membrane | extracellular exosome | secretory vesicle	Arf|Gtr1_RagA|Miro|Ras	0	0	1
3658	Q15006	9694	Tetratricopeptide repeat protein 35	TTC35	5	8	1.58886	3.028	1.18498	1.90254	2.38909	1.03948	1	0	–	1	0	0	0	ER membrane protein complex | cytoplasm | endoplasmic reticulum | mitochondrion | nucleus	TPR_1|TPR_19|TPR_2|TPR_8	1	0	0
2481	P12270	7175	Nucleoprotein TPR	TPR	73	102	1.967	3.09652	1.24353	1.68092	2.62453	1.03746	0	0	–	1	0	0	0	cytoplasm | cytoplasmic dynein complex | extrinsic component of membrane | kinetochore | mitotic spindle | nuclear envelope | nuclear inclusion body | nuclear membrane | nuclear periphery | nuclear pore | nuclear pore nuclear basket | nucleoplasm | nucleus | chromosome, centromeric region | chromosome | spindle | cytoskeleton | membrane	TPR_MLP1_2	0	0	0
5105	Q96TC7;Q96TC7-2;H0YMB1;H0YLG5	55177	Regulator of microtubule dynamics protein 3	FAM82A2	6	11	1.04028	2.12372	1.05261	1.49773	2.73362	1.03614	0	1	–	1	0	0	1	integral component of membrane | microtubule | mitochondrial outer membrane | mitochondrion | nucleus | spindle pole	–	0	0	0
3381	Q07954	4035	Prolow-density lipoprotein receptor-related protein 1;Low-density lipoprotein receptor-related protein 1 85 kDa subunit;Low-density lipoprotein receptor-related protein 1 515 kDa subunit;Low-density lipoprotein receptor-related protein 1 intracellular domain	LRP1	4	9	2.09472	2.98976	0.6396	1.14817	2.21061	1.03604	1	1	–	1	0	0	0	clathrin-coated vesicle | coated pit | dendrite | endocytic vesicle membrane | endosome | integral component of plasma membrane | lysosomal membrane | neuronal cell body | nucleus | plasma membrane | receptor complex	FXa_inhibition|Ldl_recept_a|Ldl_recept_b|cEGF	0	0	1
6123	Q9Y320;Q9Y320-2	51075	Thioredoxin-related transmembrane protein 2	TMX2	9	9	1.49125	2.7102	1.09949	1.35336	2.32123	1.02892	0	1	–	1	0	0	0	cellular_component | integral component of membrane	Thioredoxin	0	0	0
1766	O00264;B7Z1L3	10857	Membrane-associated progesterone receptor component 1	PGRMC1	10	11	1.92387	2.88444	1.02078	1.32672	2.10591	1.02693	1	1	–	1	0	0	0	endoplasmic reticulum | endoplasmic reticulum membrane | integral component of membrane | nucleolus | nucleus	Cyt-b5	0	0	0
4794	Q92903	1040	Phosphatidate cytidylyltransferase 1	CDS1	2	2	1.19416	2.18029	0.962819	1.02826	2.00242	1.02044	1	1	–	1	0	0	0	endoplasmic reticulum | endoplasmic reticulum membrane | integral component of membrane	CTP_transf_1	1	0	0
393	Q6NXT4-2;Q6NXT4;Q6NXT4-3;B7Z901;B5MCR8;B3KU87	55676	Zinc transporter 6	SLC30A6	3	5	1.06018	2.08522	1.13903	1.15581	2.15214	1.01988	1	1	–	1	0	0	0	Golgi apparatus | Golgi membrane | integral component of membrane | mitochondrion	Cation_efflux	0	1	0
4260	Q7Z4H8;Q7Z4H8-2;Q7Z4H8-3;H0YEM3	143888	KDEL motif-containing protein 2	KDELC2	2	2	0.172267	1.24492	0.930931	0.171366	1.14775	1.01798	1	1	–	1	1	0	0	cellular_component | endoplasmic reticulum lumen	Filamin|Glyco_transf_90	0	0	0
3634	Q14696	23184	LDLR chaperone MESD	MESDC2	3	3	-0.00190154	1.54052	1.61875	0.503514	1.937	1.01412	1	1	–	1	0	0	0	cellular_component | endoplasmic reticulum | plasma membrane	Mesd	1	0	0
4963	Q96HE7	30001	ERO1-like protein alpha	ERO1L	4	10	1.38194	2.20504	0.967807	1.33683	2.09392	1.00166	0	1	–	1	1	0	0	endoplasmic reticulum | endoplasmic reticulum lumen | endoplasmic reticulum membrane | intracellular membrane-bounded organelle | membrane	ERO1	0	0	0
4379	Q8IUH4	54503	Palmitoyltransferase ZDHHC13	ZDHHC13	3	4	1.26437	2.19858	0.915947	1.04048	2.04871	1.00073	0	1	–	1	0	0	0	Golgi apparatus | Golgi membrane | Golgi-associated vesicle membrane | integral component of membrane | intracellular membrane-bounded organelle	Ank|Ank_2|Ank_3|Ank_4|Ank_5|zf-DHHC	0	0	0
4161	Q6UX07;Q6UX07-2;B4DJC5	147015	Dehydrogenase/reductase SDR family member 13	DHRS13	11	11	0.867905	1.88544	1.05837	0.811314	1.80147	0.992861	1	1	–	1	0	0	0	extracellular region	Epimerase|KR|adh_short	0	0	0
3788	Q16880	7368	2-hydroxyacylsphingosine 1-beta-galactosyltransferase	UGT8	5	8	0.489445	1.68442	1.19714	0.594429	1.5126	0.988675	0	1	–	1	0	0	0	integral component of membrane	Glyco_tran_28_C|UDPGT	0	0	0
1175	Q12797;F5H667	444	Aspartyl/asparaginyl beta-hydroxylase	ASPH	2	3	0.122737	1.35925	1.14511	0.91846	1.83971	0.986683	1	1	–	1	0	0	0	calcium channel complex | cortical endoplasmic reticulum | endoplasmic reticulum | endoplasmic reticulum membrane | integral component of endoplasmic reticulum membrane | integral component of membrane | junctional sarcoplasmic reticulum membrane | plasma membrane | sarcoplasmic reticulum lumen | sarcoplasmic reticulum membrane	Asp-B-Hydro_N|Asp_Arg_Hydrox|TPR_16|TPR_6	0	0	1
5382	Q9H0V9;Q9H0V9-2;F5GWW9;B4DSH3;B4DVH1	81562	VIP36-like protein	LMAN2L	7	6	1.32825	2.34436	0.983961	1.45074	2.30131	0.984846	1	1	–	1	0	0	0	ER to Golgi transport vesicle | Golgi apparatus | Golgi membrane | endoplasmic reticulum membrane | integral component of membrane	Lectin_leg-like	0	1	0
3553	Q13794	5366	Phorbol-12-myristate-13-acetate-induced protein 1	PMAIP1	3	3	1.62567	2.75506	1.15245	1.70073	2.69524	0.984268	0	0	–	0	0	0	1	cytosol | mitochondrial outer membrane | mitochondrion | nucleus	PMAIP1	0	0	0
4315	Q86UL3;E5RHA6;E5RIA1	137964	Glycerol-3-phosphate acyltransferase 4	AGPAT6	8	9	0.914466	1.95024	1.05814	0.755182	1.7876	0.983321	1	1	–	1	0	0	0	endoplasmic reticulum | endoplasmic reticulum membrane | integral component of membrane | membrane	Acyltransferase	1	0	0
4087	Q6NTF9	57414	Rhomboid domain-containing protein 2	RHBDD2	5	4	1.62658	2.58406	0.993295	1.50779	2.55189	0.98148	0	1	–	1	0	0	0	Golgi apparatus | integral component of membrane	Rhomboid	0	0	0
5320	Q9BZF1;Q9BZF1-2;E9PE68;F8VQX7;F8VUA7	114882	Oxysterol-binding protein-related protein 8;Oxysterol-binding protein	OSBPL8	30	28	1.81011	2.67212	1.2235	1.6042	2.48157	0.968096	1	1	–	1	0	0	0	nuclear membrane	Oxysterol_BP|PH	0	0	0
5002	Q96KC8	64215	DnaJ homolog subfamily C member 1	DNAJC1	17	21	1.59036	2.84523	0.964374	1.41553	2.87381	0.962505	1	1	–	1	0	0	0	endoplasmic reticulum | endoplasmic reticulum membrane | integral component of membrane | nuclear membrane	DnaJ|Myb_DNA-binding	1	0	0
5731	Q9NX40;G8JLN7;D6RBN5;Q9NX40-2;Q9NX40-3;D6RIT9;D6RG39;D6RDK6;D6RC55;D6RA54;D6RDI5	54940	OCIA domain-containing protein 1	OCIAD1	8	12	1.3923	2.72413	1.24104	1.57565	2.6008	0.955981	1	0	–	1	0	0	1	endosome | mitochondrion	OCIA	0	0	0
5195	Q9BSR8;H7C0D5	84272	Protein YIPF4	YIPF4	3	4	1.34324	2.08144	0.931685	1.04891	1.88989	0.948728	0	1	–	1	0	0	0	Golgi apparatus | endoplasmic reticulum | integral component of membrane	Yip1	0	0	0
4386	Q8IV08	23646	Phospholipase D3	PLD3	2	4	-0.0431024	0.502574	0.78614	-0.274198	0.71757	0.948728	1	1	–	1	0	0	0	endoplasmic reticulum membrane | integral component of membrane	PLDc|PLDc_2|PLDc_3	0	0	0
1881	O15173	10424	Membrane-associated progesterone receptor component 2	PGRMC2	5	5	1.98375	2.85848	1.09919	1.88403	2.75649	0.947812	0	1	–	1	0	0	0	integral component of membrane	Cyt-b5	0	0	0
4092	Q6NUQ4;Q6NUQ4-2	54867	Transmembrane protein 214	TMEM214	17	18	0.960344	2.29877	1.16532	1.3554	2.29126	0.946787	0	1	–	1	0	0	0	cytoplasmic microtubule | endoplasmic reticulum membrane | integral component of membrane	DUF2359	0	0	0
2568	P18850	22926	Cyclic AMP-dependent transcription factor ATF-6 alpha;Processed cyclic AMP-dependent transcription factor ATF-6 alpha	ATF6	6	5	2.08651	2.98705	1.22316	1.34439	2.0456	0.94068	1	1	–	1	0	0	0	Golgi membrane | endoplasmic reticulum membrane | integral component of membrane | nuclear envelope | nucleoplasm | nucleus	bZIP_1|bZIP_2	0	0	0
2698	P30040;F8VY02	10961	Endoplasmic reticulum resident protein 29	ERP29	9	9	1.15785	2.22547	1.09568	0.975787	2.0145	0.938349	0	1	–	1	0	0	0	cell surface | endoplasmic reticulum | endoplasmic reticulum lumen | melanosome	ERp29|ERp29_N	0	0	0
2177	O94898	9860	Leucine-rich repeats and immunoglobulin-like domains protein 2	LRIG2	5	6	1.53327	2.84554	1.52976	1.49256	2.11786	0.934546	1	1	–	1	0	0	0	cytoplasm | integral component of membrane | plasma membrane	I-set|Ig_2|Ig_3|LRR_1|LRR_4|LRR_5|LRR_6|LRR_7|LRR_8|ig	0	0	1
5132	Q99720;Q99720-3;Q99720-4;Q99720-2	10280	Sigma non-opioid intracellular receptor 1	SIGMAR1	4	2	1.16994	2.08038	0.869163	0.815648	1.84256	0.917749	1	1	–	1	0	0	0	cell junction | endoplasmic reticulum membrane | growth cone | integral component of membrane | integral component of plasma membrane | lipid particle | nuclear envelope | nuclear inner membrane | nuclear outer membrane	ERG2_Sigma1R	0	0	0
5450	Q9H6E4	79879	Coiled-coil domain-containing protein 134	CCDC134	2	3	-0.110037	0.599933	0.658234	-0.326363	0.751883	0.913339	1	1	–	1	0	0	0	extracellular region	ERK-JNK_inhib	0	0	0
3638	Q14739;C9JXK0	3930	Lamin-B receptor	LBR	27	28	0.847556	1.75606	0.979028	0.791714	1.6196	0.910189	1	1	–	1	0	0	0	integral component of membrane | integral component of nuclear inner membrane | mitochondrion | nuclear envelope | nuclear membrane	DUF1295|ERG4_ERG24|LBR_tudor|PEMT	0	0	0
2146	O75976;F5GZH6	1362	Carboxypeptidase D	CPD	20	21	1.98356	3.41795	1.07544	2.00898	2.82208	0.902201	1	1	–	1	0	0	0	integral component of membrane | membrane	CarboxypepD_reg|DUF4480|Peptidase_M14	0	0	0
5213	Q9BTX1;Q9BTX1-2;G3XA81;B4DZG6;Q9BTX1-4;Q9BTX1-3	55706	Nucleoporin NDC1	TMEM48	23	22	0.585232	1.38027	0.858547	0.450649	1.3539	0.900698	1	1	–	1	0	0	0	nuclear membrane | nuclear pore	Ndc1_Nup	0	0	0
4009	Q5VT66-2;Q5VT66;H7BYZ9;Q5VT66-3	64757	MOSC domain-containing protein 1, mitochondrial	MARC1	11	14	1.61219	2.67068	0.932103	1.74652	2.5039	0.898079	0	1	–	1	0	0	1	integral component of membrane | mitochondrial inner membrane | mitochondrial outer membrane | mitochondrion	MOSC|MOSC_N	0	0	0
2396	P08240;E9PJS4	6734	Signal recognition particle receptor subunit alpha	SRPR	24	25	1.29122	2.23307	0.998578	1.20231	2.05423	0.897855	0	0	–	1	0	0	0	endoplasmic reticulum | endoplasmic reticulum membrane | integral component of membrane | membrane | signal recognition particle receptor complex	ArgK|CbiA|SRP-alpha_N|SRP54|SRP54_N	1	0	0
6131	Q9Y394;Q9Y394-2;H0YJ66;H0YJE4	51635	Dehydrogenase/reductase SDR family member 7	DHRS7	5	4	1.26562	2.29151	0.707953	0.290225	0.914561	0.895286	0	1	–	1	0	0	0	–	KR|adh_short|adh_short_C2	0	0	0
2533	P16435;H0Y4R2;E7EVY7;F5H468;E7EMD0;E7EPN3	5447	NADPH--cytochrome P450 reductase	POR	8	11	1.65787	2.23032	0.586255	1.43859	2.13195	0.894671	1	1	–	1	0	1	0	endoplasmic reticulum membrane | intracellular membrane-bounded organelle | mitochondrion	FAD_binding_1|Flavodoxin_1|NAD_binding_1	0	0	0
5184	Q9BS26	23071	Endoplasmic reticulum resident protein 44	ERP44	4	9	1.40862	2.11196	0.311432	1.13733	2.19021	0.88963	0	1	–	1	1	0	0	cell surface | endoplasmic reticulum lumen | endoplasmic reticulum membrane | endoplasmic reticulum-Golgi intermediate compartment	Calsequestrin|Thioredoxin|Thioredoxin_6	0	0	0
4754	Q92544	9777	Transmembrane 9 superfamily member 4	TM9SF4	3	4	1.2801	2.37007	0.969928	1.00438	1.96514	0.889012	0	1	–	1	0	0	0	integral component of membrane	EMP70	0	0	0
2133	O75844	10269	CAAX prenyl protease 1 homolog	ZMPSTE24	4	4	1.16038	2.2663	1.20402	1.08649	2.0356	0.876438	0	1	–	1	0	0	0	endoplasmic reticulum membrane | integral component of membrane | nuclear inner membrane	Peptidase_M48	0	0	0
5711	Q9NW15;Q9NW15-2;C9JHS1;Q9NW15-3;Q9NW15-4;C9JH90	55129	Anoctamin-10	ANO10	5	5	0.361219	1.22551	0.882215	0.497131	1.21655	0.874171	1	1	–	1	0	0	0	integral component of membrane | intracellular | plasma membrane	Anoctamin	0	0	1
5143	Q99943;Q9HBM8	10554	1-acyl-sn-glycerol-3-phosphate acyltransferase alpha	AGPAT1	5	6	0.330531	1.20201	0.862417	0.262178	1.07946	0.864725	1	1	–	1	0	0	0	endoplasmic reticulum | endoplasmic reticulum membrane | integral component of membrane	Acyltransferase	1	0	0
2189	O95139;Q5VYT2	4712	NADH dehydrogenase [ubiquinone] 1 beta subcomplex subunit 6	NDUFB6	3	2	0.834848	1.91612	1.29305	1.13673	2.081	0.86284	0	1	–	1	0	0	1	integral component of membrane | mitochondrial inner membrane | mitochondrial membrane | mitochondrial respiratory chain complex I | mitochondrion | nucleolus | nucleus	NDUF_B6	0	0	0
972	E9PGD0;F5GXJ4;H0Y860;Q9P246;H7C5A5;H7C5K2	57620	Stromal interaction molecule 2	STIM2	3	2	-0.339561	1.00911	0.192541	-0.373505	0.381718	0.859061	0	1	–	1	0	1	0	endoplasmic reticulum | endoplasmic reticulum membrane | integral component of membrane | plasma membrane	SAM_1|SAM_2	0	0	0
4875	Q96CP6;Q96CP6-3;Q96CP6-2;J3KR86	57655	GRAM domain-containing protein 1A	GRAMD1A	3	4	1.07418	2.34185	1.31452	1.30733	2.13452	0.85889	0	1	–	1	0	0	0	integral component of membrane	GRAM	0	0	0
5753	J3KPS0;Q9NXW2;Q9NXW2-2	54788	DnaJ homolog subfamily B member 12	DNAJB12	13	16	1.351	2.2209	0.933525	1.48255	2.14991	0.856078	0	1	–	1	0	0	0	integral component of membrane	DUF1977|DnaJ	0	0	0
198	B1AZV3;Q03518;F5H648	6890	Antigen peptide transporter 1	TAP1	4	4	1.04849	2.17517	0.920931	1.08002	1.83491	0.851994	0	1	–	1	0	0	0	TAP complex | cytosol | endoplasmic reticulum membrane | integral component of endoplasmic reticulum membrane | integral component of membrane | mitochondrial inner membrane | plasma membrane	AAA_16|ABC_membrane|ABC_tran	0	0	0
3150	P61604;B8ZZL8;B8ZZ54	3336	10 kDa heat shock protein, mitochondrial	HSPE1	4	4	0.444389	1.37063	0.972452	0.147579	0.916448	0.84495	1	0	–	1	0	0	0	mitochondrial matrix | mitochondrion	Cpn10	0	0	0
4833	Q96A57-2;Q96A57;Q5JWB9	29058	Transmembrane protein 230	TMEM230;C20orf30	3	4	2.15185	2.89858	0.75998	1.99933	2.69894	0.84298	0	1	–	1	0	0	0	integral component of membrane	DUF872	0	0	0
4358	Q86XP3;Q86XP3-2	11325	ATP-dependent RNA helicase DDX42	DDX42	5	9	0.868523	1.80802	1.00448	0.554289	1.46036	0.837056	0	0	–	0	0	0	0	Cajal body | cytoplasm | nuclear speck | nucleoplasm | nucleus | membrane	DEAD|Helicase_C|SNF2_N	0	0	0
4618	Q8TAD4	64924	Zinc transporter 5	SLC30A5	3	4	1.30803	2.36069	0.92699	1.13317	1.79086	0.836474	1	1	–	1	0	0	0	Golgi apparatus | Golgi membrane | apical plasma membrane | integral component of plasma membrane | membrane | nucleolus | nucleus | secretory granule | secretory granule membrane	Cation_efflux	0	1	0
2167	O94826	9868	Mitochondrial import receptor subunit TOM70	TOMM70A	10	11	1.8931	2.77358	0.841363	1.38969	1.88336	0.832218	0	1	–	1	0	0	1	integral component of membrane | mitochondrial outer membrane translocase complex | mitochondrion	TPR_1|TPR_11|TPR_2|TPR_7|TPR_8|TPR_9	0	0	0
4987	Q96JB5;F5H3I5;Q96JB5-2;Q96JB5-3;J3QQY1;J3QRM1	80279	CDK5 regulatory subunit-associated protein 3	CDK5RAP3	15	14	2.07356	2.95141	0.869076	1.72443	2.69832	0.829646	0	0	PMID: 25613900	1	0	0	0	nucleus | cytoplasm | microtubule organizing center | cytoskeleton | endomembrane system | membrane | protein complex | nucleolus | microtubule	DUF773	0	0	0
2090	O75396	9554	Vesicle-trafficking protein SEC22b	SEC22B	13	14	1.43739	2.33951	0.842075	1.16049	1.96426	0.824724	1	1	–	1	0	0	0	Golgi apparatus | endoplasmic reticulum membrane | endoplasmic reticulum-Golgi intermediate compartment | endoplasmic reticulum-Golgi intermediate compartment membrane | integral component of membrane | melanosome	Longin|Synaptobrevin	0	1	0
2124	O75694;O75694-2;E9PF10	9631	Nuclear pore complex protein Nup155	NUP155	50	54	1.18417	1.94045	0.911795	1.06148	1.85993	0.824078	1	1	–	1	0	0	0	nuclear envelope | nuclear membrane | nuclear pore	Nucleoporin_C|Nucleoporin_N	0	0	0
4999	Q96K37;Q96K37-2	79939	Solute carrier family 35 member E1	SLC35E1	9	11	1.07588	1.95051	1.00424	0.994583	1.69328	0.803793	0	1	–	1	0	0	0	integral component of membrane	EamA|TPT|UAA	0	0	0
2484	P12532;P12532-2;F8WCN3;E9PCP8	1159	Creatine kinase U-type, mitochondrial	CKMT1A;CKMT1B	9	15	1.55603	2.07601	0.7973	1.18949	1.94309	0.802125	0	1	–	1	0	0	1	–	ATP-gua_Ptrans|ATP-gua_PtransN	0	0	0
1405	Q9NV92;H0Y8A7;H7C5F7	54602	NEDD4 family-interacting protein 2	NDFIP2	2	3	1.59735	2.95048	1.14055	1.27398	2.24366	0.801648	1	1	–	1	0	0	0	Golgi apparatus | Golgi membrane | cytoplasm | endoplasmic reticulum | integral component of membrane | mitochondrion | multivesicular body membrane | perinuclear region of cytoplasm	DUF2370	1	0	0
5668	Q9NUQ7;D6RGX2;H0YA18	55325	Ufm1-specific protease 2	UFSP2	11	13	1.66494	2.64875	0.9518	1.79924	2.51552	0.798423	0	0	–	1	0	0	0	cytoplasm | endoplasmic reticulum | nucleus	Peptidase_C78	1	0	0
4992	Q96JJ7;Q96JJ7-2	54495	Protein disulfide-isomerase TMX3	TMX3	5	9	2.11354	2.99399	0.954274	1.77871	2.49459	0.796689	0	1	–	1	0	0	0	cell surface | endoplasmic reticulum membrane | integral component of membrane	Calsequestrin|Thioredoxin|Thioredoxin_6	0	0	0
4510	Q8N684-3;Q8N684;Q8N684-2;F5H669;F5H047;F5H6M0;J3QT54	79869	Cleavage and polyadenylation specificity factor subunit 7	CPSF7	11	11	1.21327	2.01506	0.842521	1.25277	1.97867	0.793573	0	0	–	0	0	0	0	mRNA cleavage factor complex | nucleoplasm | nucleus | membrane	RRM_1	0	0	0
3300	Q00765;E2QRG8	7905	Receptor expression-enhancing protein 5	REEP5	4	5	1.30894	2.05732	0.691141	1.09426	1.82201	0.793393	0	1	–	1	0	0	0	integral component of membrane	TB2_DP1_HVA22	0	0	0
3753	Q15907;P62491;H3BSC1;B4DT13;H3BMH2;J3KQP6	9230	Ras-related protein Rab-11B;Ras-related protein Rab-11A	RAB11B;RAB11A	15	14	1.52237	2.26821	0.716043	1.43683	2.18797	0.792733	0	0	–	1	0	0	1	cell junction | mitochondrion | phagocytic vesicle | phagocytic vesicle membrane | recycling endosome | recycling endosome membrane | synaptic vesicle | synaptic vesicle membrane | cytoplasm | endosome | microtubule organizing center | plasma membrane | cell-cell adherens junction | membrane | aggresome | cytoplasmic vesicle | synapse | extracellular exosome	AAA_22|Arf|GTP_EFTU|MMR_HSR1|Miro|Ras	0	0	1
567	P99999;C9JFR7	54205	Cytochrome c	CYCS	3	2	1.30507	1.78608	0.531746	1.39069	1.847	0.791052	0	0	PMID: 26858453	1	0	0	1	cytosol | mitochondrial inner membrane | mitochondrial intermembrane space | nucleus | protein phosphatase type 2A complex | respiratory chain	Cytochrom_C|Cytochrome_CBB3	0	0	0
1982	O43852-3;O43852;O43852-4;O43852-2;F5H879;F5H3F1	813	Calumenin	CALU	2	3	-0.548164	1.28189	1.62083	-0.107561	0.851639	0.78997	1	1	–	1	0	0	0	Golgi apparatus | endoplasmic reticulum | extracellular region | melanosome | sarcoplasmic reticulum lumen	EF-hand_5|EF-hand_6|EF-hand_7|EF-hand_8	0	1	0
2975	P50402;Q5HY57	2010	Emerin	EMD	17	18	2.1737	3.34377	1.08564	2.26549	3.27093	0.789789	1	1	–	1	0	0	0	endoplasmic reticulum | integral component of membrane | microtubule | nuclear envelope | nuclear inner membrane | nuclear membrane | nuclear outer membrane	LEM	0	0	0
497	B8ZZS0;Q9NYM9;H7BXT7;E9PHY4;E9PQJ6	51272	BET1-like protein	BET1L	2	4	2.54518	2.97412	0.588805	2.09181	2.85605	0.789549	1	1	–	1	0	0	0	Golgi apparatus | Golgi stack | SNARE complex | endosome | integral component of Golgi membrane | nucleus	SNARE	0	1	0
3012	P51970;F5H7V7	4702	NADH dehydrogenase [ubiquinone] 1 alpha subcomplex subunit 8	NDUFA8	5	2	1.68281	2.43226	0.787898	1.85028	2.54708	0.784065	0	0	–	0	0	0	1	mitochondrial inner membrane | mitochondrial intermembrane space | mitochondrial respiratory chain complex I | mitochondrion | membrane | respiratory chain	CHCH	0	0	0
4588	Q8NEW0	148867	Zinc transporter 7	SLC30A7	6	7	1.53606	2.39429	0.919243	1.29948	2.03091	0.78195	1	1	–	1	0	0	0	Golgi apparatus | Golgi membrane | cytoplasm | cytoplasmic membrane-bounded vesicle | integral component of membrane | perinuclear region of cytoplasm | vesicle	Cation_efflux	0	1	0
6211	Q9Y5M8;H7C4H2	58477	Signal recognition particle receptor subunit beta	SRPRB	19	22	0.990959	1.7846	0.867414	0.792343	1.5721	0.778378	0	1	–	1	0	0	0	cytoplasm | cytoplasmic microtubule | endoplasmic reticulum membrane | integral component of membrane | membrane	Arf|FeoB_N|GTP_EFTU|Gtr1_RagA|MMR_HSR1|SRPRB	0	0	0
3448	Q12981;Q12981-1;Q12981-2	662	Vesicle transport protein SEC20	BNIP1	5	7	1.65135	2.57232	0.931015	1.75434	2.31475	0.778015	1	1	–	1	0	0	0	SNARE complex | cytoplasm | endoplasmic reticulum | integral component of endoplasmic reticulum membrane | intracellular membrane-bounded organelle | mitochondrion | nuclear envelope	Sec20	1	0	0
4307	Q86U42;Q86U42-2;Q92843-2;G3V4T2;B4DEH8;H0YJH9	8106	Polyadenylate-binding protein 2	PABPN1	2	2	1.49326	1.97881	0.494492	0.997419	1.66374	0.777105	0	1	–	1	0	0	0	cytoplasm | nucleolus | nucleoplasm | nucleus | ribonucleoprotein complex	RRM_1|RRM_5|RRM_6	0	0	0
4762	Q92575	23190	UBX domain-containing protein 4	UBXN4	11	15	1.74649	3.2329	0.886367	1.85353	2.91195	0.776802	0	1	–	1	0	0	0	cytoplasm | endoplasmic reticulum | endoplasmic reticulum membrane | nuclear envelope | nucleolus | nucleus	UBX	0	0	0
759	Q9H6H4;E5RGS2;E5RJV5;Q9H6H4-2	80346	Receptor expression-enhancing protein 4	REEP4	9	9	1.22426	2.42445	1.22111	0.883857	1.50335	0.776741	1	1	–	1	0	0	0	endoplasmic reticulum | endoplasmic reticulum membrane | integral component of membrane | microtubule	TB2_DP1_HVA22	1	0	0
4067	Q9BQE4;Q6GYA4;E9PN30;E9PJB8	55829	Selenoprotein S	SELS	2	4	1.62689	2.50041	0.896523	1.93352	2.55195	0.77662	1	1	–	1	0	1	0	cytoplasmic microtubule | endoplasmic reticulum | integral component of endoplasmic reticulum membrane | low-density lipoprotein particle | plasma membrane | very-low-density lipoprotein particle	Selenoprotein_S	0	0	0
2232	O95573	2181	Long-chain-fatty-acid--CoA ligase 3	ACSL3	29	27	0.873461	1.79733	0.935029	0.861158	1.63727	0.774312	1	1	–	1	0	0	0	Golgi apparatus | endoplasmic reticulum | endoplasmic reticulum membrane | integral component of membrane | lipid particle | mitochondrial outer membrane | perinuclear region of cytoplasm | peroxisomal membrane	AMP-binding	1	0	0
5282	Q9BXK5;Q9BXK5-2	23786	Bcl-2-like protein 13	BCL2L13	12	10	2.7411	3.70956	0.797392	2.63223	3.60777	0.772061	0	1	–	1	0	0	1	integral component of membrane | mitochondrial membrane | mitochondrion | nucleus	Bcl-2	0	0	0
5135	Q99747;B4DFC9	8774	Gamma-soluble NSF attachment protein	NAPG	2	5	2.715	3.08936	0.511056	1.50917	1.99522	0.770599	1	0	–	1	0	0	1	lysosomal membrane | mitochondrion	SNAP	0	0	0
4586	Q8NEN9	118987	PDZ domain-containing protein 8	PDZD8	7	9	2.26754	2.95834	0.710589	1.78851	2.72562	0.765654	0	1	–	1	0	0	0	–	C1_1|PDZ|PDZ_2	0	0	0
4516	Q8N6S5	151188	ADP-ribosylation factor-like protein 6-interacting protein 6	ARL6IP6	4	4	0.575796	1.22104	0.613435	0.455513	1.01423	0.750532	0	1	–	1	0	0	0	integral component of membrane	ARL6IP6	0	0	0
1296	Q16630-2;Q16630;F8WJN3;Q16630-3	11052	Cleavage and polyadenylation specificity factor subunit 6	CPSF6	14	11	1.02344	1.8855	0.789192	1.04449	1.74963	0.749666	0	0	–	0	0	0	0	mRNA cleavage factor complex | nucleoplasm | nucleus | paraspeckles | intracellular ribonucleoprotein complex | membrane	RRM_1|RRM_6	0	0	0
121	Q9Y6D0;A8K0M9;F8WAX7	58515	Selenoprotein K	SELK	4	4	0.479088	0.923537	0.468765	0.861277	1.55018	0.748553	1	1	–	1	0	0	0	endoplasmic reticulum | endoplasmic reticulum membrane	DUF2763	1	0	0
4837	Q96AA3;B5MDE0;C9JP01	91869	Protein RFT1 homolog	RFT1	7	10	0.485284	1.1131	0.644817	0.324999	0.990903	0.746137	0	1	–	1	0	0	0	integral component of membrane	Rft-1	0	0	0
5766	Q9NYU2;Q9NYU2-2	56886	UDP-glucose:glycoprotein glucosyltransferase 1	UGGT1	6	11	0.705717	1.49653	0.853254	0.638426	1.32343	0.745765	0	1	–	1	0	0	0	endoplasmic reticulum | endoplasmic reticulum lumen | endoplasmic reticulum-Golgi intermediate compartment	UDP-g_GGTase	0	0	0
427	Q9BUJ2;Q9BUJ2-2;B7Z4B8;Q9BUJ2-4;Q9BUJ2-3	11100	Heterogeneous nuclear ribonucleoprotein U-like protein 1	HNRNPUL1	11	10	0.683982	1.33069	0.710687	0.878304	1.23547	0.744959	0	0	–	0	0	0	0	nucleoplasm | nucleus | intracellular ribonucleoprotein complex	AAA_33|SAP|SPRY	0	0	0
4785	Q92804;Q92804-2;K7EPT6	8148	TATA-binding protein-associated factor 2N	TAF15	4	5	3.08644	3.65339	0.632305	2.79992	3.56252	0.737496	0	0	PMID: 20048082	1	0	0	0	cytoplasm | nucleolus | nucleus| nucleoplasm	RRM_1|RRM_6|zf-RanBP	0	0	0
4201	Q7KZ85	6830	Transcription elongation factor SPT6	SUPT6H	19	22	1.38331	2.23124	0.780388	1.36928	2.13843	0.735686	0	0	–	0	0	0	0	nucleus | transcription elongation factor complex | transcriptionally active chromatin	DLD|HHH_7|HTH_44|S1|SH2|SH2_2|SPT6_acidic|YqgF	0	0	0
740	Q9P2W9;D6RF48;H0YAL4;D6RD65;D6RC71	53407	Syntaxin-18	STX18	13	13	1.61754	2.41014	0.736694	1.21737	1.63149	0.735187	0	1	–	1	0	0	0	Golgi membrane | endoplasmic reticulum | endoplasmic reticulum membrane | integral component of membrane	Syntaxin-18_N	0	0	0
4829	Q96A33;Q96A33-2	57003	Coiled-coil domain-containing protein 47	CCDC47	15	17	0.903544	1.57353	0.721088	0.709873	1.39831	0.734125	1	1	–	1	0	0	0	cellular_component | endoplasmic reticulum | integral component of membrane	DUF1682	1	0	0
70	Q92733;A6NG79	5546	Proline-rich protein PRCC	PRCC	2	3	1.45018	2.35333	0.926066	0.60777	1.32256	0.733812	0	0	–	0	0	0	0	spliceosomal complex | nucleus	PRCC	0	0	0
4459	Q8N128-2;Q8N128;G3V583	283635	Protein FAM177A1	FAM177A1	3	6	2.07771	2.52479	0.64645	1.92082	2.44376	0.731685	0	0	–	0	0	0	0	–	FAM177	0	0	0
5656	Q9NTJ5;B4DK71;E9PGZ4	22908	Phosphatidylinositide phosphatase SAC1	SACM1L	21	24	1.61416	2.39417	0.851486	1.5005	2.2222	0.729805	1	1	–	1	0	0	0	Golgi apparatus | Golgi membrane | alpha-amino-3-hydroxy-5-methyl-4-isoxazolepropionic acid selective glutamate receptor complex | endoplasmic reticulum membrane | integral component of endoplasmic reticulum membrane	Syja_N	0	1	0
2268	O96000;H3BPJ9;Q96II6;H3BV16	4716	NADH dehydrogenase [ubiquinone] 1 beta subcomplex subunit 10	NDUFB10	4	7	1.17678	1.83705	0.60674	1.11349	1.92817	0.727735	0	0	PMID: 23376485	1	0	0	1	mitochondrial inner membrane | mitochondrial respiratory chain complex I | mitochondrion | membrane | extracellular exosome | respiratory chain	NDUFB10	0	0	0
3784	Q16799;Q16799-2	6252	Reticulon-1	RTN1	8	10	2.13773	2.721	0.716431	2.03793	2.72877	0.726667	1	1	–	1	0	1	0	integral component of endoplasmic reticulum membrane	Reticulon	0	0	0
4827	Q969Z3;Q969Z3-2;F6V6Z1	54996	MOSC domain-containing protein 2, mitochondrial	MARC2	3	2	1.07722	1.46651	0.576866	0.467553	1.10917	0.724593	0	1	–	1	0	0	1	mitochondrial inner membrane | mitochondrial outer membrane | mitochondrion | peroxisome	MOSC|MOSC_N	0	0	0
4645	Q8TCJ2	201595	Dolichyl-diphosphooligosaccharide--protein glycosyltransferase subunit STT3B	STT3B	23	20	0.723602	1.47295	0.761582	0.671726	1.34576	0.719677	0	1	–	1	0	0	0	endoplasmic reticulum | integral component of membrane | oligosaccharyltransferase complex	STT3	0	0	0
42	A4D2Q0;E9PHI4;O94901;E9PF23;O94901-5;E9PDU4;H0Y742;H0Y6N5;E7EP45	23353	SUN domain-containing protein 1	UNC84A;SUN1	7	13	1.74307	1.99894	0.446442	1.2664	2.04305	0.714491	0	1	–	1	0	0	0	SUN-KASH complex | acrosomal membrane | integral component of nuclear inner membrane | intracellular membrane-bounded organelle | nuclear envelope | nuclear membrane	MRP|Sad1_UNC	0	0	0
3376	Q07065	10970	Cytoskeleton-associated protein 4	CKAP4	12	19	1.29843	1.9615	0.714389	1.27353	1.88063	0.710748	1	1	–	1	0	1	0	cytoskeleton | endoplasmic reticulum membrane | integral component of membrane | lipid particle | membrane | perinuclear region of cytoplasm | plasma membrane	–	0	0	1
3900	Q5HYI8;C9JXM3	285282	Rab-like protein 3	RABL3	10	15	0.628349	1.41964	0.634363	0.552776	1.15881	0.708332	0	0	–	0	0	0	0	intracellular	Arf|Gtr1_RagA|MMR_HSR1|Miro|Ras	0	0	0
4819	Q969Q5;F8W8H5	53917	Ras-related protein Rab-24	RAB24	8	7	1.8199	2.52326	0.734009	1.12071	2.30426	0.705975	0	0	PMID: 8126105	1	0	0	1	autophagosome | cytosol | membrane | mitochondrion | cytoplasm	Arf|Miro|Ras	0	0	0
1253	F8W6M3;Q9NYG2;Q9NYG2-2	51304	Palmitoyltransferase ZDHHC3	ZDHHC3	2	2	1.49813	2.21981	0.834216	1.57082	1.93801	0.704317	0	1	–	1	0	0	0	Golgi membrane | integral component of membrane	zf-DHHC	0	0	0
3940	Q5SWX8;Q5SWX8-2;Q5SWX8-4;Q5SWX8-3	54953	Protein odr-4 homolog	ODR4	5	13	1.86341	2.43896	0.713513	1.961	2.62764	0.703615	0	1	–	1	0	0	0	integral component of membrane	ODR4-like	0	0	0
3975	Q5T8D3-3;Q5T8D3-2;Q5T8D3;Q5T8D3-4;B7Z2A7;Q5T8E0	91452	Acyl-CoA-binding domain-containing protein 5	ACBD5	5	6	2.54695	3.28702	0.617811	1.22641	1.93462	0.700804	0	1	–	1	0	0	0	integral component of membrane | intracellular membrane-bounded organelle | peroxisomal membrane	ACBP	0	0	0
2165	O94813;O94813-2;O94813-3	9353	Slit homolog 2 protein;Slit homolog 2 protein N-product;Slit homolog 2 protein C-product	SLIT2	4	9	1.06414	1.328	1.23087	0.838339	1.5101	0.697281	1	1	–	1	0	0	0	cell surface | cytoplasm | extracellular region | extracellular space | membrane | plasma membrane	EGF|LRRCT|LRRNT|LRR_1|LRR_5|LRR_8|Laminin_G_1|Laminin_G_2|hEGF	0	0	1
3129	P61019;P61019-2;E9PKL7	5862	Ras-related protein Rab-2A	RAB2A	11	9	0.69959	1.24319	0.514972	0.6668	1.31013	0.696832	0	0	–	1	0	0	0	Golgi membrane | endoplasmic reticulum membrane | endoplasmic reticulum-Golgi intermediate compartment membrane | lysosomal membrane | melanosome | nucleus | endoplasmic reticulum | Golgi apparatus | membrane | extracellular exosome	Arf|Gtr1_RagA|MMR_HSR1|Miro|Ras	1	0	0
356	Q8NFH5;B4DYB4;B4DP57	129401	Nucleoporin NUP53	NUP35	5	4	0.983461	1.6463	0.653978	0.900971	1.48439	0.691113	1	0	–	1	0	0	0	intermediate filament cytoskeleton | intracellular membrane-bounded organelle | nuclear envelope | nuclear membrane | nuclear pore | nucleolus | nucleus | plasma membrane	Nup35_RRM|Nup35_RRM_2	0	0	0
3118	P60604;A6NMQ7	7327	Ubiquitin-conjugating enzyme E2 G2	UBE2G2	3	5	1.68205	2.58618	0.865136	1.34876	1.93615	0.690211	0	0	–	1	0	0	0	cytosol | endoplasmic reticulum	UQ_con	1	0	0
1645	J3KQ48;Q9Y3E5	51651	Peptidyl-tRNA hydrolase 2, mitochondrial	PTRH2	6	7	0.308519	1.22534	0.821082	0.309825	1.11075	0.690211	0	1	–	1	0	0	1	cytosol | mitochondrion	PTH2	0	0	0
1295	Q99442;F8WF48;F8WCJ7	7095	Translocation protein SEC62	SEC62	7	9	1.5276	2.92129	0.910521	1.54391	2.40145	0.689566	1	1	–	1	0	1	0	aggresome | endoplasmic reticulum | endoplasmic reticulum membrane | integral component of membrane | intermediate filament cytoskeleton | membrane | rough endoplasmic reticulum	Sec62	1	0	0
6239	Q9Y679;Q9Y679-2;Q9Y679-3	550	Ancient ubiquitous protein 1	AUP1	13	12	0.909266	1.71414	0.722637	0.697582	1.4089	0.688535	1	1	–	1	0	1	0	endoplasmic reticulum | endoplasmic reticulum membrane | integral component of membrane | intracellular membrane-bounded organelle | nucleolus | nucleus	CUE	0	0	0
4903	Q96E22	116150	Nogo-B receptor	NUS1	4	4	0.784618	1.53572	0.787066	0.496483	1.28705	0.687179	1	0	–	1	0	0	0	endoplasmic reticulum membrane | integral component of membrane	Prenyltransf	0	0	0
5004	Q96KN1	157638	Protein FAM84B	FAM84B	7	10	0.888683	1.40454	0.623626	0.481179	1.14131	0.684271	1	0	–	1	0	0	1	cytoplasm | plasma membrane	LRAT	0	0	1
6112	Q9Y2W1	9967	Thyroid hormone receptor-associated protein 3	THRAP3	13	14	1.27669	1.92909	0.798035	1.26214	1.95802	0.682846	0	0	PMID: 18570454	1	0	0	0	exon-exon junction complex | mediator complex | nucleoplasm | nucleus | extracellular exosome | nuclear speck	THRAP3_BCLAF1	0	0	0
1975	O43809;H3BND3	11051	Cleavage and polyadenylation specificity factor subunit 5	NUDT21	12	9	1.93262	2.62067	0.811562	1.77465	2.38311	0.681551	0	0	–	0	0	0	0	centrosome | mRNA cleavage factor complex | nucleoplasm | nucleus | paraspeckles | microtubule organizing center	NUDIX_2	0	0	0
3389	Q08379;Q08379-2	2801	Golgin subfamily A member 2	GOLGA2	11	15	1.54227	2.69462	1.01645	2.02516	2.81371	0.679734	1	0	–	1	0	0	0	Golgi apparatus | Golgi cisterna membrane | Golgi membrane | cis-Golgi network	GOLGA2L5	0	1	0
30	A2VDJ0-5;A2VDJ0;A2VDJ0-3;H0Y2M0;A2VDJ0-2	23240	Transmembrane protein 131-like	KIAA0922	9	10	1.29037	2.29881	0.982911	2.24852	2.53071	0.678631	0	1	–	1	0	0	0	integral component of membrane	DUF3651	0	0	0
4221	Q7L5N7;H3BU68	54947	Lysophosphatidylcholine acyltransferase 2	LPCAT2	7	9	1.17703	1.95353	0.822256	1.58365	2.17621	0.677851	1	1	–	1	0	0	0	Golgi membrane | Golgi stack | endoplasmic reticulum | endoplasmic reticulum membrane | integral component of membrane | lipid particle	Acyltransferase|EF-hand_1|EF-hand_5|EF-hand_6|EF-hand_7|EF-hand_8	1	0	0
4664	Q8TED1;E7ETY7	493869	Probable glutathione peroxidase 8;Glutathione peroxidase	GPX8	4	8	0.359827	1.00789	0.686684	-0.334571	0.38729	0.675184	1	1	–	1	0	0	0	integral component of membrane	AhpC-TSA|GSHPx	0	0	0
5974	Q9UKV5	267	E3 ubiquitin-protein ligase AMFR	AMFR	9	11	0.882368	1.52144	0.695584	0.766994	1.41779	0.674663	1	1	–	1	0	1	0	dendrite | growth cone | integral component of endoplasmic reticulum membrane | integral component of membrane | neuronal cell body | nucleus | perinuclear region of cytoplasm | protein complex	CUE|zf-Apc11|zf-C3HC4|zf-C3HC4_2|zf-C3HC4_3|zf-RING_2|zf-rbx1	0	0	0
3540	Q13608;Q8WYQ0	5190	Peroxisome assembly factor 2	PEX6	2	3	2.07485	2.7128	0.657829	2.00893	2.50043	0.673686	0	0	–	0	0	0	0	cytoplasm | cytosol | peroxisomal membrane | peroxisome | membrane	AAA	0	0	0
425	B7Z452;P33121;E7EPM6;P33121-2;B7Z3Z9;D6RER0	2180	Long-chain-fatty-acid--CoA ligase 1	ACSL1	6	14	0.790177	1.72868	0.839044	2.12266	2.76828	0.673229	1	1	–	1	0	0	1	endoplasmic reticulum membrane | integral component of membrane | mitochondrial outer membrane | mitochondrion | peroxisomal membrane | plasma membrane	AMP-binding	1	0	0
173	B0UXB6;O95870;O95870-2	7920	Abhydrolase domain-containing protein 16A	BAT5;ABHD16A	4	7	0.340506	0.714391	0.439513	0.252749	0.748939	0.672447	0	1	–	1	0	0	0	integral component of membrane	Abhydrolase_1|Abhydrolase_5|Abhydrolase_6	0	0	0
312	O95249;E9PCW1;K7EJC8;B4DQA8;F6RU00;G5E9T8	9527	Golgi SNAP receptor complex member 1	GOSR1	3	3	0.648413	1.19002	0.415772	0.670086	0.83004	0.668854	1	1	–	1	0	0	0	Golgi apparatus | Golgi membrane | SNARE complex | cis-Golgi network | integral component of membrane	V-SNARE_C	0	1	0
1892	O15270;H0YJV2	9517	Serine palmitoyltransferase 2	SPTLC2	22	24	1.63303	2.28441	0.726309	1.41879	2.11501	0.668593	0	1	–	1	0	0	0	endoplasmic reticulum membrane | integral component of membrane | mitochondrion | serine C-palmitoyltransferase complex	Aminotran_1_2	0	0	0
2992	P51149;C9J592;C9J8S3;C9J4V0	7879	Ras-related protein Rab-7a	RAB7A	20	23	2.51047	3.25314	0.758754	2.28263	3.08131	0.662103	0	1	–	1	0	0	0	Golgi apparatus | alveolar lamellar body | intracellular membrane-bounded organelle | late endosome | lysosomal membrane | lysosome | melanosome | phagocytic vesicle | phagocytic vesicle membrane	Arf|GTP_EFTU|Gtr1_RagA|MMR_HSR1|Miro|Ras	0	0	0
6109	Q9Y2U8	23592	Inner nuclear membrane protein Man1	LEMD3	17	21	1.29659	1.54066	0.687477	1.1828	1.67866	0.661972	1	1	–	1	0	0	0	integral component of membrane | integral component of nuclear inner membrane | membrane | nuclear inner membrane	LEM|MSC	0	0	0
5778	Q9NZC7;Q9NZC7-2	51741	WW domain-containing oxidoreductase	WWOX	5	10	0.379977	1.06963	0.506231	0.371758	0.947752	0.661051	0	0	–	1	0	0	0	Golgi apparatus | cytoplasm | cytosol | microvillus | mitochondrion | nucleus | plasma membrane | RNA polymerase II transcription factor complex	KR|WW|adh_short|adh_short_C2	0	1	0
4631	Q8TBA6;Q8TBA6-2	9950	Golgin subfamily A member 5	GOLGA5	21	20	1.38504	2.35389	1.30143	0.739498	1.63817	0.660394	1	1	–	1	0	0	0	Golgi apparatus | Golgi cisterna | Golgi membrane | cis-Golgi network | integral component of membrane	Golgin_A5	0	1	0
4200	Q7KYR7;Q7KYR7-5;Q7KYR7-3;Q7KYR7-1;Q7KYR7-4;E9PGR4	11120	Butyrophilin subfamily 2 member A1	BTN2A1	4	6	1.9422	2.24588	0.578043	1.54129	2.08074	0.658682	1	1	–	1	0	0	0	integral component of plasma membrane	C2-set_2|Ig_2|PRY|SPRY|V-set	0	0	0
3013	P51991	220988	Heterogeneous nuclear ribonucleoprotein A3	HNRNPA3	4	4	1.20227	1.35317	0.128565	0.779851	1.49201	0.657101	0	0	–	0	0	0	0	catalytic step 2 spliceosome |nucleoplasm | nucleus | intracellular ribonucleoprotein complex | spliceosomal complex	RRM_1|RRM_5|RRM_6	0	0	0
4312	Q86UE4;E5RJU9	92140	Protein LYRIC	MTDH	17	26	1.96368	2.7314	0.790578	1.91494	2.51482	0.656969	1	1	–	1	0	0	0	apical plasma membrane | cytoplasm | endoplasmic reticulum | endoplasmic reticulum membrane | integral component of membrane | intercellular canaliculus | nuclear body | nuclear membrane | nucleolus | nucleus | perinuclear region of cytoplasm | tight junction	–	1	0	0
5609	Q9NR31;B4DQ19;H0Y5E8	56681	GTP-binding protein SAR1a	SAR1A	8	6	0.535605	1.17749	0.641853	0.730478	1.43024	0.653933	1	0	–	1	0	0	1	Golgi apparatus | endoplasmic reticulum | sarcoplasmic reticulum	Arf|MMR_HSR1|Miro|Ras|SRPRB	0	1	0
4714	Q8WVM8;B7Z738;B7Z4U7;B7Z594;B7Z5N7	23256	Sec1 family domain-containing protein 1	SCFD1	29	29	0.638658	1.31447	0.715848	0.627622	1.19353	0.64731	1	1	–	1	0	0	0	Golgi cisterna membrane | Golgi transport complex | Golgi-associated vesicle | cis-Golgi network | endoplasmic reticulum membrane | plasma membrane	Sec1	0	0	1
1247	F8W1H5;P51148;K7ERQ8;K7ERI8;K7ENY4	5878	Ras-related protein Rab-5C	RAB5C	9	7	1.89735	2.74363	0.750141	1.91708	2.58076	0.644519	0	0	–	1	0	0	1	early endosome membrane | endocytic vesicle | lipid particle | lysosomal membrane | melanosome | plasma membrane | endosome | intracellular membrane-bounded organelle | extracellular exosome	Arf|GTP_EFTU|Gtr1_RagA|MMR_HSR1|Miro|Ras	0	0	1
5678	Q9NV66;Q6NUM6	55253	tRNA wybutosine-synthesizing protein 1 homolog;tRNA wybutosine-synthesizing protein 1 homolog B	TYW1;TYW1B	8	4	1.53099	2.06101	0.885849	0.721532	1.55561	0.639656	0	1	–	1	0	0	0	–	Flavodoxin_1|Radical_SAM|Wyosine_form	0	0	0
2319	P02786;G3V0E5;F5H6B1	7037	Transferrin receptor protein 1;Transferrin receptor protein 1, serum form	TFRC	22	27	2.30917	3.14954	0.797759	1.98092	2.48497	0.639589	0	1	–	1	0	0	0	coated pit | cytoplasmic membrane-bounded vesicle | endosome | external side of plasma membrane | extracellular region | extracellular vesicular exosome | integral component of plasma membrane | melanosome | membrane | perinuclear region of cytoplasm | plasma membrane	PA|Peptidase_M28|TFR_dimer	0	0	0
2558	P18031;B4DSN5	5770	Tyrosine-protein phosphatase non-receptor type 1	PTPN1	21	30	1.62518	2.44947	0.796013	1.64261	2.28473	0.639523	0	1	–	1	0	0	0	cytoplasmic vesicle | cytosol | early endosome | endoplasmic reticulum | endoplasmic reticulum membrane | plasma membrane	Y_phosphatase	0	0	0
2225	O95470	8879	Sphingosine-1-phosphate lyase 1	SGPL1	7	13	0.723488	1.35637	0.69292	0.551797	1.19021	0.637452	1	1	–	1	0	0	0	endoplasmic reticulum | endoplasmic reticulum membrane | integral component of endoplasmic reticulum membrane	Aminotran_1_2|Aminotran_5|Pyridoxal_deC	1	0	0
5357	Q9GZY8-2;Q9GZY8;Q9GZY8-5;Q9GZY8-3;Q9GZY8-4;H7C433	56947	Mitochondrial fission factor	MFF	8	13	2.23298	2.83604	0.703057	1.89654	2.82889	0.636382	1	1	–	1	0	0	1	cell junction | cytoplasm | integral component of mitochondrial membrane | mitochondrial outer membrane | peroxisome | synaptic vesicle	Miff	0	0	0
773	E7EM95;Q99942;E9PN08	6048	E3 ubiquitin-protein ligase RNF5	RNF5	4	4	0.996911	1.65185	0.701094	0.749628	1.39866	0.636382	1	1	–	1	0	0	0	endoplasmic reticulum membrane | integral component of membrane | mitochondrial membrane	zf-C3HC4|zf-C3HC4_2|zf-C3HC4_3|zf-RING_2|zf-RING_5	0	0	0
2582	P20336	5864	Ras-related protein Rab-3A	RAB3A	2	3	0.789089	1.59255	0.533402	0.989441	1.23521	0.633302	0	0	–	1	0	0	1	acrosomal vesicle | clathrin-sculpted acetylcholine transport vesicle membrane | clathrin-sculpted gamma-aminobutyric acid transport vesicle membrane | clathrin-sculpted glutamate transport vesicle membrane | clathrin-sculpted monoamine transport vesicle membrane | cytosol | plasma membrane | protein complex | synaptic vesicle | endosome | membrane | axon | terminal bouton | intracellular organel…	Arf|Gtr1_RagA|Miro|Ras|SRPRB	0	0	1
5807	Q9P0L0-2;Q9P0L0	9218	Vesicle-associated membrane protein-associated protein A	VAPA	10	13	1.69895	2.41707	0.7207	1.72982	2.32448	0.633168	0	1	–	1	0	0	0	endoplasmic reticulum | endoplasmic reticulum membrane | integral component of membrane | microtubule | perinuclear region of cytoplasm | plasma membrane | tight junction | vesicle	Motile_Sperm	0	0	0
4421	Q8IXI2-3;Q8IXI2-2;J9JIH9;Q8IXI2;Q8IXI2-5;H7BXZ6;Q8IXI2-4;J3KSX7	55288	Mitochondrial Rho GTPase 1;Mitochondrial Rho GTPase	RHOT1	7	11	2.19978	2.78727	0.601383	1.39276	2.40507	0.628603	1	1	–	1	0	0	1	cytosol | integral component of mitochondrial outer membrane | plasma membrane	EF-hand_6|EF_assoc_1|EF_assoc_2|Miro|Ras|SRPRB	0	0	1
4877	Q96CS3	23197	FAS-associated factor 2	FAF2	29	26	1.15794	1.78233	0.675331	1.06699	1.63911	0.626113	1	1	–	1	0	0	0	Cdc48p-Npl4p-Ufd1p AAA ATPase complex | endoplasmic reticulum | lipid particle	UBA_4|UBX	1	0	0
3862	Q53FV1;F8VXD5;F8VWV8	29095	ORM1-like protein 2	ORMDL2	2	2	0.16817	1.02501	0.879441	0.146459	1.09396	0.625641	1	1	–	1	0	0	0	endoplasmic reticulum | endoplasmic reticulum membrane | integral component of membrane	ORMDL	1	0	0
4399	Q8IWB9-2;Q8IWB9;J3KRZ8	55852	Testis-expressed sequence 2 protein	TEX2	16	22	1.63321	2.22363	0.659953	1.79636	2.28222	0.624158	0	1	–	1	0	0	0	integral component of membrane	DUF2404	0	0	0
4316	Q86UP2	3895	Kinectin	KTN1	5	6	2.69405	3.4276	0.785121	2.65015	3.2541	0.623416	1	1	–	1	0	0	0	endoplasmic reticulum | endoplasmic reticulum membrane | integral component of membrane | integral component of plasma membrane | membrane	–	1	0	0
2932	P49257	3998	Protein ERGIC-53	LMAN1	5	6	0.152733	1.28635	1.01621	0.270031	1.00739	0.623281	1	1	–	1	0	0	0	ER to Golgi transport vesicle membrane | Golgi membrane | endoplasmic reticulum membrane | endoplasmic reticulum-Golgi intermediate compartment | endoplasmic reticulum-Golgi intermediate compartment membrane | integral component of membrane | sarcomere	Lectin_leg-like	0	0	0
6254	Q9Y6I9;C9JHH5;C9JXQ7	51368	Testis-expressed sequence 264 protein	TEX264	8	10	1.17604	1.78727	0.724087	1.07476	1.60955	0.622808	0	1	–	1	0	0	0	extracellular region	GyrI-like	0	0	0
2086	O75379;O75379-2	8674	Vesicle-associated membrane protein 4	VAMP4	2	3	2.36327	2.65078	0.310531	2.19049	2.78807	0.616651	0	1	–	1	0	0	0	Golgi membrane | SNARE complex | endosome | integral component of membrane | lysosome | trans-Golgi network	Synaptobrevin	0	0	0
1342	Q96M27-2;Q96M27-3;G3XAL7;Q96M27;Q96M27-5;Q96M27-4	133619	Protein PRRC1	PRRC1	3	3	1.96281	3.21646	1.10343	2.21718	2.85429	0.616312	0	0	–	1	0	0	0	Golgi apparatus	NTPase_I-T	0	1	0
5563	Q9HD45;Q5TB53	56889	Transmembrane 9 superfamily member 3	TM9SF3;RP11-34E5.1	14	12	0.572257	1.06777	0.586255	0.342609	0.968461	0.615566	0	1	–	1	0	0	0	integral component of membrane	EMP70	0	0	0
1751	O00124;O00124-3;O00124-2	7993	UBX domain-containing protein 8	UBXN8	4	6	1.72702	2.25208	0.738322	1.1516	1.66949	0.614683	0	1	–	1	0	0	0	integral component of endoplasmic reticulum membrane	UBX	0	0	0
1767	O00267;O00267-2	6829	Transcription elongation factor SPT5	SUPT5H	20	30	1.31061	1.98068	0.75696	1.28053	1.82956	0.614208	0	0	–	0	0	0	0	DSIF complex | nucleoplasm | nucleus	CTD|KOW|Spt5-NGN|Spt5_N	0	0	0
2599	P21964;P21964-2;E7EMS6;E7EUU8	1312	Catechol O-methyltransferase	COMT	13	14	1.91247	2.34819	0.592516	1.53718	2.12363	0.613461	1	1	–	1	0	0	0	cytosol | integral component of membrane | intracellular membrane-bounded organelle | mitochondrion | plasma membrane	Methyltransf_18|Methyltransf_24|Methyltransf_26|Methyltransf_3	0	0	1
3537	Q13586;E9PNJ4;E9PQJ4;H0YDB2	6786	Stromal interaction molecule 1	STIM1	6	5	1.04521	1.64296	0.664191	1.24352	1.89514	0.611965	0	1	–	1	0	1	0	cortical endoplasmic reticulum | endoplasmic reticulum | endoplasmic reticulum membrane | growth cone | integral component of endoplasmic reticulum membrane | integral component of plasma membrane | microtubule	SAM_2	0	0	0
807	E7EQ34;O14653-2;O14653;O14653-3;I3L0K1;I3L4Z6;I3L1K7	9570	Golgi SNAP receptor complex member 2	GOSR2	3	6	1.74733	2.34019	0.615104	2.01071	2.5126	0.611489	1	1	–	1	0	0	0	Golgi membrane | Golgi stack | integral component of membrane	V-SNARE_C	0	0	0
3515	Q13444;Q13444-3;Q13444-4;Q13444-5;Q13444-12;Q13444-6;Q13444-7;Q13444-2;Q13444-8;Q13444-9;Q13444-10;A6NG98;Q13444-11	8751	Disintegrin and metalloproteinase domain-containing protein 15	ADAM15	3	3	1.11298	1.62027	0.53031	1.05458	1.64461	0.609105	1	1	–	1	0	0	0	acrosomal vesicle | adherens junction | cell projection | endomembrane system | integral component of membrane	ADAM_CR|Disintegrin|Pep_M12B_propep|Reprolysin|Reprolysin_2|Reprolysin_3|Reprolysin_4|Reprolysin_5	0	0	1
3419	Q12770;F8W921;Q12770-2;Q12770-4;Q12770-3	22937	Sterol regulatory element-binding protein cleavage-activating protein	SCAP	9	8	2.07459	2.68881	0.625387	1.80205	2.25693	0.607878	1	1	–	1	0	1	0	ER to Golgi transport vesicle membrane | Golgi apparatus | Golgi membrane | endoplasmic reticulum | endoplasmic reticulum membrane | integral component of membrane | protein complex	Patched|Sterol-sensing|WD40	1	0	0
3388	Q08378;Q08378-2;Q08378-4	2802	Golgin subfamily A member 3	GOLGA3	29	35	1.22812	2.19343	0.808374	1.23818	1.90893	0.606444	1	0	–	1	0	0	0	Golgi apparatus | Golgi cisterna membrane | Golgi membrane | Golgi transport complex | endoplasmic reticulum-Golgi intermediate compartment | nucleolus | nucleus	–	0	0	0
3603	Q14318-2;J3KQ73;Q14318;C8C9T5	23770	Peptidyl-prolyl cis-trans isomerase FKBP8	FKBP8	13	14	1.60652	2.65628	0.741095	2.08151	2.6997	0.604599	1	1	–	1	0	0	0	integral component of endoplasmic reticulum membrane | mitochondrial envelope | mitochondrial membrane	FKBP_C|TPR_1|TPR_11|TPR_16|TPR_2|TPR_9	0	0	0
5190	Q9BSJ8;Q9BSJ8-2	23344	Extended synaptotagmin-1	ESYT1	48	52	2.13186	2.92443	0.76384	2.11751	2.78569	0.604463	0	1	–	1	0	0	0	integral component of membrane	C2	0	0	0
3618	Q14573	3710	Inositol 1,4,5-trisphosphate receptor type 3	ITPR3	10	11	1.99568	2.46117	0.795645	1.61773	2.29785	0.603642	1	1	–	1	0	1	0	apical part of cell | brush border | cytoplasm | endoplasmic reticulum | endoplasmic reticulum membrane | integral component of plasma membrane | myelin sheath | neuronal cell body | nuclear outer membrane | nucleolus | nucleoplasm | plasma membrane | platelet dense tubular network membrane | receptor complex	Ins145_P3_rec|Ion_trans|MIR|RIH_assoc|RYDR_ITPR	1	0	0
1889	O15258;Q5T091;Q5T092;Q5T093	11079	Protein RER1	RER1	5	5	0.295639	0.912801	0.617291	0.184695	0.754087	0.601177	1	1	–	1	0	0	0	integral component of Golgi membrane	Rer1	0	0	0
4931	Q96F25	199857	UDP-N-acetylglucosamine transferase subunit ALG14 homolog	ALG14	3	2	0.590865	1.48493	0.717597	0.66337	1.29697	0.599531	1	1	–	1	0	0	0	endoplasmic reticulum membrane | integral component of membrane	Alg14	0	0	0
4065	Q6GPH6-2;H7C0T2;Q6GPH6;F5H1L8	150771	Inositol 1,4,5-trisphosphate receptor-interacting protein-like 1	ITPRIPL1	4	2	0.950447	0.557954	0.499357	0.388527	1.22551	0.594926	0	1	–	1	0	0	0	integral component of membrane	Mab-21	0	0	0
1140	Q96GC9;F5H2J3;K7ELS2;K7EMI0;K7EK01;K7ENU2;K7EL74;K7EL93;K7EL46	81671	Vacuole membrane protein 1	VMP1	2	2	0.980222	1.5314	0.512288	0.384499	1.0777	0.592515	0	1	–	1	0	0	0	autophagic vacuole membrane | endoplasmic reticulum | endoplasmic reticulum-Golgi intermediate compartment membrane | integral component of membrane | plasma membrane | pre-autophagosomal structure	–	0	0	0
3728	Q15643;H0YJ97	9321	Thyroid receptor-interacting protein 11	TRIP11	41	51	1.89107	2.66758	0.770314	1.60155	2.09113	0.590997	0	1	–	1	0	0	0	Golgi apparatus | cytoskeleton | intracellular membrane-bounded organelle | membrane | nucleus	–	0	0	0
166	Q01844-5;Q01844;Q01844-3;B0QYK0;B0QYK1;C9JGE3;Q01844-2;H7BY36	2130	RNA-binding protein EWS	EWSR1	3	5	2.27948	3.10709	0.703939	1.75975	2.45326	0.590169	1	0	–	1	0	0	0	cytoplasm | nucleus | plasma membrane	RRM_1|RRM_6|zf-RanBP	0	0	1
3030	P52948;P52948-5;P52948-6;P52948-2;J3KP29;H7C3P6	4928	Nuclear pore complex protein Nup98-Nup96;Nuclear pore complex protein Nup98;Nuclear pore complex protein Nup96	NUP98	38	38	1.81408	2.05683	0.325134	1.58539	2.0328	0.590031	1	0	–	1	0	0	0	cytosol | kinetochore | nuclear envelope | nuclear inclusion body | nuclear membrane | nuclear periphery | nuclear pore | nuclear pore nuclear basket | nuclear pore outer ring | nucleoplasm	Nucleoporin2|Nup96	0	0	0
2314	P01889;Q31610;F6U0H7;H0Y4L0;P30486	3106	HLA class I histocompatibility antigen, B-7 alpha chain;HLA class I histocompatibility antigen, B-81 alpha chain;HLA class I histocompatibility antigen, B-48 alpha chain	HLA-B	2	2	1.04685	1.83945	0.772185	0.760458	1.5126	0.58851	1	1	–	1	0	0	0	ER to Golgi transport vesicle membrane | Golgi membrane | MHC class I protein complex | early endosome membrane | integral component of lumenal side of endoplasmic reticulum membrane | integral component of membrane | integral component of plasma membrane | membrane | phagocytic vesicle membrane | plasma membrane	C1-set|MHC_I|MHC_I_C	0	0	1
4860	Q96BQ5	133957	Coiled-coil domain-containing protein 127	CCDC127	2	2	0.655478	0.721368	0.200622	-0.0882328	0.47251	0.588372	0	1	–	1	0	0	1	–	–	0	0	0
2247	O95721;C9JAF7	9342	Synaptosomal-associated protein 29;Synaptosomal-associated protein	SNAP29	12	13	2.60374	3.07475	0.671928	2.34118	2.96595	0.586988	1	0	–	1	0	0	1	SNARE complex | cell junction | cytoplasm | neuron projection | nucleolus | nucleus | plasma membrane | synapse	SNAP-25|SNARE|V-SNARE_C	0	0	1
2269	O96005;F5H8J3;B4DDS3	1209	Cleft lip and palate transmembrane protein 1	CLPTM1	11	12	0.280368	0.871394	0.629521	0.031732	0.556031	0.582344	1	1	–	1	0	0	0	external side of plasma membrane | integral component of plasma membrane	CLPTM1	0	0	0
1667	P83916;J3KS05;B5MD17;K7ELA4	10951	Chromobox protein homolog 1	CBX1	2	3	1.49212	1.99802	0.538577	1.70534	2.33286	0.580537	0	0	–	0	0	0	0	nuclear chromosome, telomeric region | chromatin | chromocenter | chromosome, centromeric region | female pronucleus | male pronucleus | nuclear heterochromatin | nucleoplasm | spindle | nucleus | pericentric heterochromatin	Chromo|Chromo_shadow	0	0	0
3302	Q00839;Q00839-2	3192	Heterogeneous nuclear ribonucleoprotein U	HNRNPU	39	39	1.4871	1.63242	0.124016	1.13634	1.74424	0.579285	0	0	–	1	0	0	0	CRD-mediated mRNA stability complex | catalytic step 2 spliceosome | cell surface | nucleoplasm | intracellular ribonucleoprotein complex | telomerase holoenzyme complex | cytoplasmic ribonucleoprotein granule | extracellular matrix | membrane | cytoplasm | spliceosomal complex | nucleus	AAA_33|SAP|SPRY	0	0	0
4415	Q8IX12;Q8IX12-2;F5H2E6;F5H1H2;F5H3E1	55749	Cell division cycle and apoptosis regulator protein 1	CCAR1	5	6	2.76856	3.36815	0.622486	2.28044	3.02116	0.577962	1	0	–	1	0	0	0	nucleoplasm | perinuclear region of cytoplasm	DBC1|S1-like|SAP	0	0	0
2472	P11717	3482	Cation-independent mannose-6-phosphate receptor	IGF2R	12	23	1.59411	2.40659	0.702174	1.58612	2.01618	0.577893	1	1	–	1	0	0	0	cell surface | clathrin coat | endocytic vesicle | endosome | extracellular space | integral component of plasma membrane | late endosome | lysosomal membrane | nuclear envelope lumen | perinuclear region of cytoplasm | trans-Golgi network transport vesicle	CIMR|fn2	0	0	0
1513	Q96SK2;Q96SK2-2;Q96SK2-3;H7BXV2	84928	Transmembrane protein 209	TMEM209	10	11	0.912967	1.48896	0.552688	0.80759	1.20968	0.577335	0	1	–	1	0	0	0	integral component of membrane	CytochromB561_N	0	0	0
2199	O95210;B3KMK8	8987	Starch-binding domain-containing protein 1	STBD1	4	4	0.876436	1.5574	0.528982	1.39847	1.8697	0.575732	0	1	–	1	0	0	0	integral component of plasma membrane | membrane	CBM_20	0	0	0
5564	Q9HDC5	56704	Junctophilin-1	JPH1	6	7	1.25974	2.14203	0.77983	1.41887	2.19684	0.573009	1	1	–	1	0	0	0	Z disc | integral component of membrane | junctional membrane complex | junctional sarcoplasmic reticulum membrane | plasma membrane	MORN	0	0	1
5561	Q9HD20;Q9HD20-2	57130	Probable cation-transporting ATPase 13A1	ATP13A1	21	23	0.843682	1.35717	0.599066	0.610907	1.19055	0.570421	0	1	–	1	0	0	0	cellular_component | integral component of membrane	E1-E2_ATPase|HAD|Hydrolase|Hydrolase_like2	0	0	0
5000	Q96KA5;Q96KA5-2;G5E9Z2	81037	Cleft lip and palate transmembrane protein 1-like protein	CLPTM1L	8	7	0.489713	1.06199	0.638369	0.293034	0.917841	0.567267	0	1	–	1	0	0	0	integral component of membrane	CLPTM1	0	0	0
4503	Q8N5M9	84522	Protein jagunal homolog 1	JAGN1	6	5	0.381119	0.71514	0.589654	0.289104	0.743404	0.566986	1	1	–	1	0	0	0	endoplasmic reticulum membrane | integral component of membrane	DUF1352	0	0	0
5421	Q9H3P7	64746	Golgi resident protein GCP60	ACBD3	19	24	2.42672	3.35863	0.849804	2.44204	3.11286	0.56523	1	0	–	1	0	0	0	Golgi apparatus | Golgi membrane | integral component of membrane | mitochondrion	ACBP|GOLD_2	0	0	0
3786	Q16850;Q16850-2	1595	Lanosterol 14-alpha demethylase	CYP51A1	18	26	0.433424	1.03494	0.678527	0.520375	1.06044	0.562417	0	1	–	1	0	1	0	endoplasmic reticulum membrane | integral component of membrane	p450	0	0	0
4841	Q96AG3;B4DTA3;B4DY98;B3KRE6;E7EVY2	91137	Solute carrier family 25 member 46	SLC25A46	4	4	0.670214	1.47037	0.699915	-0.0646705	0.474293	0.560092	0	1	–	1	0	0	1	cellular_component | integral component of membrane | mitochondrial inner membrane	Mito_carr	0	0	0
3589	Q14165;F5H1S8;H0YG07	9761	Malectin	MLEC	8	10	0.335684	0.833946	0.433732	0.186015	0.709171	0.557975	1	1	–	1	0	0	0	endoplasmic reticulum | endoplasmic reticulum membrane | integral component of membrane	Malectin	1	0	0
1560	P52429;I3L112	8526	Diacylglycerol kinase epsilon	DGKE	3	5	1.2646	2.21791	0.537148	0.108031	1.61112	0.555289	1	1	–	1	0	0	0	cytoplasm | integral component of membrane | membrane | plasma membrane	C1_1|DAGK_acc|DAGK_cat	0	0	1
1088	Q8N2F6;Q8N2F6-2;Q8N2F6-3;Q8N2F6-5;Q8N2F6-4;F5GX65;H7BXQ8;H7C2M7	83787	Armadillo repeat-containing protein 10	ARMC10	2	5	1.06063	1.47804	0.645123	1.41145	1.86966	0.555147	1	1	–	1	0	0	1	endoplasmic reticulum membrane | integral component of membrane | mitochondrion	Arm_2	0	0	0
5177	Q9BRR6;Q9BRR6-2;E7EQY8;Q9BRR6-3;Q9BRR6-4;H3BRS6	83440	ADP-dependent glucokinase	ADPGK	5	4	0.87192	1.61814	0.719149	0.997092	1.29357	0.552952	1	1	–	1	0	0	0	extracellular region	ADP_PFK_GK	0	0	0
401	B7WP27;Q9HCG8;B7WP74	57703	Pre-mRNA-splicing factor CWC22 homolog	CWC22	3	4	0.751809	0.933336	0.257291	0.414586	0.970437	0.550896	0	0	–	1	0	0	0	catalytic step 2 spliceosome | cytoplasm | nuclear speck | nucleus | spliceosomal complex | nucleoplasm | U2-type catalytic step 1 spliceosome | Golgi apparatus	MA3|MIF4G	0	1	0
5904	Q9UH62	51566	Armadillo repeat-containing X-linked protein 3	ARMCX3	10	9	1.51508	2.05624	0.494492	1.1803	1.671	0.550186	0	1	–	1	0	0	1	integral component of mitochondrial outer membrane	Arm_2	0	0	0
1732	O75298;O75298-2;K7EMR7;O75298-3;Q7RTN0	6253	Reticulon-2	RTN2	2	2	0.433842	1.7301	1.35422	0.085814	0.678946	0.54912	1	1	–	1	0	1	0	T-tubule | endoplasmic reticulum | integral component of endoplasmic reticulum membrane | terminal cisterna	Reticulon	1	0	0
2361	P05556;P05556-3;P05556-4;P05556-5;P05556-2	3688	Integrin beta-1	ITGB1	5	9	1.63769	2.48534	0.574831	1.417	2.25586	0.549049	1	1	–	1	0	0	0	acrosomal vesicle | alpha3-beta1 integrin complex | alpha7-beta1 integrin complex | alpha8-beta1 integrin complex | alpha9-beta1 integrin complex | basement membrane | cell surface | cleavage furrow | cytoplasm | external side of plasma membrane | filopodium | focal adhesion | hemidesmosome | integrin complex | intercalated disc | lamellipodium | melanosome | membrane raft | myelin sheath abaxona…	EGF_2|Integrin_B_tail|Integrin_b_cyt|Integrin_beta	0	0	1
458	O75787;B7Z9I3;B7Z413;B7Z1I9;H7C3E1;H0Y750	10159	Renin receptor	ATP6AP2	8	6	0.256721	0.580468	0.426385	0.332605	0.816748	0.545706	1	1	–	1	0	0	0	cell body | external side of plasma membrane | integral component of membrane | neuron projection | plasma membrane	Renin_r	0	0	1
1891	O15269	10558	Serine palmitoyltransferase 1	SPTLC1	18	25	1.3144	1.9772	0.634569	1.24728	1.81424	0.541783	0	1	–	1	0	0	0	SPOTS complex | endoplasmic reticulum membrane | integral component of membrane | serine C-palmitoyltransferase complex	Aminotran_1_2	0	0	0
4662	Q8TEB9;B9A054;Q8TEB9-2	84236	Rhomboid domain-containing protein 1	RHBDD1	2	3	0.919249	0.950404	0.479798	0.878778	1.42679	0.541069	1	1	–	1	0	0	0	endoplasmic reticulum membrane | endoplasmic reticulum quality control compartment | integral component of endoplasmic reticulum membrane | mitochondrion	Rhomboid	0	0	0
2190	O95140;O95140-2	9927	Mitofusin-2	MFN2	6	8	0.591988	1.04947	0.544063	0.80995	1.4358	0.540068	0	1	–	1	0	0	1	cytosol | integral component of membrane | intrinsic component of mitochondrial outer membrane | microtubule cytoskeleton | mitochondrial outer membrane | mitochondrion	Dynamin_N|Fzo_mitofusin|MMR_HSR1	0	0	0
5378	Q9H0U3;Q6P577	84061	Magnesium transporter protein 1	MAGT1	6	6	0.543371	1.11035	0.592834	0.459458	0.975325	0.538065	1	1	–	1	0	0	0	integral component of plasma membrane | oligosaccharyltransferase complex	OST3_OST6	0	0	0
3478	Q13190;Q13190-2;F8W8Q9;Q13190-3;B4DKR0;E9PNU4	6811	Syntaxin-5	STX5	12	12	1.41597	2.15429	0.612495	1.64282	2.24311	0.537635	0	1	–	1	0	0	0	Golgi apparatus | Golgi membrane | SNARE complex | endoplasmic reticulum | endoplasmic reticulum-Golgi intermediate compartment membrane | integral component of membrane | nucleolus | nucleus	SNARE|Syntaxin	0	0	0
4162	Q6UX53	196410	Methyltransferase-like protein 7B	METTL7B	6	8	0.490517	0.853018	0.387002	7.61543e-05	0.417032	0.536775	0	1	–	1	0	0	0	–	Methyltransf_11|Methyltransf_12|Methyltransf_18|Methyltransf_23|Methyltransf_25|Methyltransf_31|Methyltransf_8|Ubie_methyltran	0	0	0
249	P43003;P43003-2;B4DF14	6507	Excitatory amino acid transporter 1	SLC1A3	3	2	1.44314	2.12353	0.59759	1.30944	1.90273	0.528294	1	1	–	1	0	0	0	cell projection | cell surface | fibril | integral component of membrane | membrane | neuronal cell body | plasma membrane	SDF	0	0	1
5284	Q9BXP5;Q9BXP5-3;Q9BXP5-2;Q9BXP5-4;Q9BXP5-5;H7C3A1	51593	Serrate RNA effector molecule homolog	SRRT	17	21	1.03845	1.58573	0.619163	0.960326	1.4788	0.528222	0	0	PMID: 23844026	1	0	0	0	cytoplasm | nucleoplasm | nucleus	ARS2|DUF3546	0	0	0
2007	O60427;H7C2V0;H0YB97	3992	Fatty acid desaturase 1	FADS1	8	10	0.96218	1.2933	0.470494	0.473239	0.939949	0.528077	1	1	–	1	0	0	0	endoplasmic reticulum membrane | integral component of membrane | intracellular membrane-bounded organelle | membrane | mitochondrion | nucleus	Cyt-b5|FA_desaturase	0	0	0
1361	Q9NX61;K7EPA3;G5E9M6;K7EQ34;K7EQE7	54929	Transmembrane protein 161A	TMEM161A	7	5	0.206194	0.69604	0.447847	0.146361	0.565996	0.528005	0	1	–	1	0	0	0	integral component of membrane	Tmemb_161AB	0	0	0
4357	Q86XL3;F5H2H5;Q86XL3-2	23141	Ankyrin repeat and LEM domain-containing protein 2	ANKLE2	31	40	1.90866	2.60145	0.937949	1.92478	2.47971	0.527933	1	1	–	1	0	0	0	cytoplasm | endoplasmic reticulum membrane | integral component of endoplasmic reticulum membrane	Ank|Ank_3|LEM	0	0	0
6090	Q9Y2H6;Q9Y2H6-2;G5E9X3	22862	Fibronectin type-III domain-containing protein 3A	FNDC3A	26	25	1.78511	2.31636	0.67683	1.66316	2.00709	0.52649	1	1	–	1	0	0	0	Golgi apparatus | Golgi membrane | acrosomal vesicle | cytosol | integral component of membrane | vesicle membrane	fn3	0	1	0
822	G3XAH8;P98194-6;G8JLN9;P98194-5;P98194-3;P98194;H0Y9V7;P98194-4;E7ERC6;P98194-2;H0Y9S7;H0Y8X9	27032	Calcium-transporting ATPase type 2C member 1	ATP2C1	4	6	0.742168	1.58163	0.790854	0.98538	1.67919	0.526346	1	1	–	1	0	0	0	Golgi apparatus | Golgi membrane | integral component of membrane | trans-Golgi network	Cation_ATPase_C|Cation_ATPase_N|E1-E2_ATPase|HAD|Hydrolase|Hydrolase_3|Hydrolase_like2	0	1	0
730	Q9Y5W7;Q9Y5W7-4;Q9Y5W7-3;Q9Y5W7-2;D6RJG9;D6RDH9;H0Y926	57231	Sorting nexin-14	SNX14	2	4	1.86837	2.83642	1.06693	1.23882	1.6842	0.525263	0	1	–	1	0	0	0	integral component of membrane	Nexin_C|PX|PXA|RGS	0	0	0
4090	Q6NUM9;G5E9N3;Q6NUM9-2;H7C3J0	54884	All-trans-retinol 13,14-reductase	RETSAT	8	12	1.09089	1.70531	0.653166	0.808584	1.31779	0.525191	1	1	–	1	0	0	0	endoplasmic reticulum membrane | nuclear membrane | nuclear outer membrane	Amino_oxidase|DAO|FAD_binding_2|FAD_binding_3|NAD_binding_8|Thi4	0	0	0
3111	P60059	23480	Protein transport protein Sec61 subunit gamma	SEC61G	3	2	0.294688	0.776005	0.605377	0.52268	0.878738	0.523456	1	1	–	1	0	1	0	endoplasmic reticulum membrane | integral component of membrane | membrane	SecE	0	0	0
473	B7ZLA8;Q9C0E8;Q9C0E8-2;Q9C0E8-3;F5H2Q7	80856	Protein lunapark	KIAA1715;LNP	5	7	2.61105	3.38341	0.590079	0.620988	0.799159	0.523456	1	1	–	1	0	0	0	integral component of membrane	DUF2296	0	0	0
3547	Q13637	10981	Ras-related protein Rab-32	RAB32	4	5	0.288679	0.703987	0.358767	0.241474	0.493436	0.520632	0	0	–	1	0	0	0	mitochondrion | phagocytic vesicle | phagocytic vesicle membrane | mitochondrial outer membrane | early endosome | endoplasmic reticulum | trans-Golgi network | membrane | cytoplasmic vesicle | melanosome membrane | melanosome | ER-mitochondrion membrane contact site | early endosome lumen	Arf|Gtr1_RagA|Miro|Ras	1	0	0
3004	P51648-2;P51648;J3QRD1	224	Fatty aldehyde dehydrogenase	ALDH3A2	8	11	1.33692	1.84249	0.489952	1.13188	1.67241	0.52027	1	1	–	1	0	1	0	endoplasmic reticulum membrane | integral component of membrane | intracellular membrane-bounded organelle | mitochondrial inner membrane | peroxisome	Aldedh|LuxC	1	0	0
3359	Q05D32;Q05D32-2	51496	CTD small phosphatase-like protein 2	CTDSPL2	2	5	0.157582	1.01571	0.886885	0.449534	1.00985	0.520197	0	0	–	0	0	0	0	nucleus | nucleoplasm	NIF	0	0	0
2806	P38435;E9PEE1	2677	Vitamin K-dependent gamma-carboxylase	GGCX	13	10	0.688542	0.978133	0.350901	0.469362	0.880168	0.51969	1	1	–	1	0	0	0	endoplasmic reticulum membrane | integral component of membrane | membrane	VKG_Carbox	0	0	0
4865	Q96BY9;H0YBH7;E5RHW0;E5RFJ9	51669	Store-operated calcium entry-associated regulatory factor	TMEM66	3	4	0.629201	1.12518	0.518989	2.60111	2.93783	0.518601	0	1	–	1	0	0	0	integral component of endoplasmic reticulum membrane	DUF1183	0	0	0
4507	Q8N5Y8-3;Q8N5Y8	54956	Poly [ADP-ribose] polymerase 16	PARP16	2	7	0.677997	1.32588	0.604117	0.713726	1.24869	0.516132	1	1	–	1	0	0	0	endoplasmic reticulum membrane | integral component of membrane | nuclear membrane	PARP	1	0	0
4998	Q96K19;Q96K19-2;Q96K19-3;Q96K19-5;E9PP55	81790	RING finger protein 170	RNF170	6	4	2.20142	2.90667	0.614061	1.8905	2.13752	0.511909	1	1	–	1	0	1	0	endoplasmic reticulum membrane | integral component of membrane	DUF1232|zf-C3HC4|zf-C3HC4_2|zf-C3HC4_3|zf-C3HC4_4|zf-RING_2	0	0	0
3514	Q13443;A0AVL1;Q13443-2;F8WC54	8754	Disintegrin and metalloproteinase domain-containing protein 9	ADAM9	10	11	1.58329	1.88705	0.596217	2.05552	2.50599	0.509063	1	1	–	1	0	0	0	basolateral plasma membrane | cell surface | cytoplasm | extracellular space | integral component of membrane | intrinsic component of external side of plasma membrane	ADAM_CR|Disintegrin|Pep_M12B_propep|Reprolysin|Reprolysin_2|Reprolysin_3|Reprolysin_4|Reprolysin_5	0	0	0
5233	Q9BV23	57406	Monoacylglycerol lipase ABHD6	ABHD6	7	10	0.820537	1.23207	0.638164	0.667211	1.08443	0.507967	0	1	–	1	0	0	0	alpha-amino-3-hydroxy-5-methyl-4-isoxazolepropionic acid selective glutamate receptor complex | mitochondrion	Abhydrolase_1|Abhydrolase_5|Abhydrolase_6|Ndr	0	0	0
785	Q8NF91;E9PEL9;Q8NF91-4;E7ENN3;Q8NF91-2;Q8NF91-8	23345	Nesprin-1	SYNE1	11	23	1.34353	2.01526	0.376586	1.47779	2.01687	0.507308	0	1	–	1	0	0	0	Golgi apparatus | SUN-KASH complex | cytoplasm | cytoskeleton | integral component of membrane | nuclear envelope | nuclear membrane | nuclear outer membrane | nucleolus | nucleus | postsynaptic membrane | sarcomere	CH|KASH|Spectrin	0	0	0
5079	Q96S52;Q96S52-2;F5H019	94005	GPI transamidase component PIG-S	PIGS	7	8	0.458424	1.03624	0.471646	0.183354	0.638066	0.505772	1	1	–	1	0	0	0	GPI-anchor transamidase complex | endoplasmic reticulum membrane	PIG-S	0	0	0
3577	Q14139-2;Q14139	9354	Ubiquitin conjugation factor E4 A	UBE4A	17	18	1.34034	1.83905	0.574724	1.26368	1.68184	0.504233	0	0	PMID: 23844026	1	0	0	0	cytoplasm | ubiquitin ligase complex | nucleus	U-box|Ufd2P_core	0	0	0
3532	Q13563;Q13563-3;Q13563-5;B4DFN3	5311	Polycystin-2	PKD2	3	5	1.47612	2.17567	0.692623	1.69322	2.34987	0.503427	1	1	–	1	0	0	0	basal cortex | basal plasma membrane | cell-cell junction | ciliary basal body | cilium | cytoplasm | endoplasmic reticulum | endoplasmic reticulum membrane | filamentous actin | integral component of cytoplasmic side of endoplasmic reticulum membrane | integral component of lumenal side of endoplasmic reticulum membrane | integral component of plasma membrane | lamellipodium | mitotic spindle | …	Ion_trans|PKD_channel	1	0	0
4743	Q8WYP5-2;Q8WYP5-3;Q8WYP5	25909	Protein ELYS	AHCTF1	39	45	1.38641	1.55454	0.303433	0.998509	1.47284	0.501445	1	0	–	1	0	0	0	chromatin | condensed chromosome kinetochore | cytosol | nuclear matrix | nuclear membrane | nuclear pore | nuclear pore outer ring | nucleoplasm | nucleus	ELYS	0	0	0
5248	Q9BVG9	81490	Phosphatidylserine synthase 2	PTDSS2	7	7	0.106402	0.5817	0.519546	-0.0943524	0.397076	0.501151	0	1	–	1	0	0	0	endoplasmic reticulum membrane | integral component of membrane | membrane	PSS	0	0	0
1538	Q9H2C2;H7C484;H7C0E7	64801	Protein ARV1	ARV1	2	3	0.61502	0.949555	0.377815	0.540681	1.02765	0.499166	0	1	–	1	0	0	0	integral component of membrane	Arv1	0	0	0
1807	O14497;O14497-2;O14497-3;H0Y488	8289	AT-rich interactive domain-containing protein 1A	ARID1A	15	20	1.66429	2.35249	0.6944	1.79986	2.51282	0.497474	0	0	–	0	0	0	0	SWI/SNF complex | nBAF complex | npBAF complex | nuclear chromatin | nucleoplasm | nucleus | BAF-type complex	ARID|DUF3518	0	0	0
4160	Q6UWP7;Q6UWP7-3	253558	Lysocardiolipin acyltransferase 1	LCLAT1	10	10	0.340461	1.00697	0.622797	0.240185	0.680492	0.493934	1	1	–	1	0	0	0	endoplasmic reticulum membrane | integral component of membrane	Acyltransferase	1	0	0
2976	P50416;P50416-2	1374	Carnitine O-palmitoyltransferase 1, liver isoform	CPT1A	8	10	0.235447	0.845625	0.495059	0.0436452	0.579417	0.493639	0	1	–	1	0	0	1	integral component of mitochondrial outer membrane | mitochondrial inner membrane | mitochondrial outer membrane | mitochondrion	Carn_acyltransf	0	0	0
5692	Q9NVI7-2;Q9NVI7;H0Y2W2;Q9NVI7-3	55210	ATPase family AAA domain-containing protein 3A	ATAD3A	8	10	0.522435	0.797741	0.273629	0.34218	0.796578	0.492088	0	0	PMID: 26858453	1	0	0	1	integral component of membrane | mitochondrial inner membrane | mitochondrial nucleoid | mitochondrion | membrane	AAA|DUF3523	0	0	0
1338	Q6UN15;G3XAD6;Q6UN15-3;Q6UN15-4	81608	Pre-mRNA 3-end-processing factor FIP1	FIP1L1	8	9	1.46559	1.87609	0.521661	1.61893	1.93975	0.490312	0	0	–	0	0	0	0	mRNA cleavage and polyadenylation specificity factor complex | nucleoplasm | nucleus	Fip1	0	0	0
2103	O75477;B0QZ43	10613	Erlin-1	ERLIN1	5	7	1.29283	1.47531	0.270456	0.692744	1.23632	0.488535	0	1	–	1	0	1	0	endoplasmic reticulum | endoplasmic reticulum membrane | integral component of membrane | protein complex	Band_7	0	0	0
3572	Q14103;Q14103-3;H0Y8G5;H0YA96;D6RAF8;D6RF44	3184	Heterogeneous nuclear ribonucleoprotein D0	HNRNPD	2	2	1.28274	1.62001	0.310274	1.16437	1.58588	0.487201	0	0	–	1	0	0	0	cytosol | nucleoplasm | nucleus | intracellular ribonucleoprotein complex | cytoplasm | extracellular exosome	CBFNT|RRM_1|RRM_5|RRM_6	0	0	0
3377	Q07666;Q07666-2;Q07666-3	10657	KH domain-containing, RNA-binding, signal transduction-associated protein 1	KHDRBS1	14	15	1.60367	2.10888	0.471416	1.68519	2.19258	0.487052	0	0	PMID: 14991841	1	0	0	0	Grb2-Sos complex | cytoplasm | membrane | nucleus | cytosol | nucleoplasm	KH_1|KH_3	0	0	0
4104	Q6P1M0	10999	Long-chain fatty acid transport protein 4	SLC27A4	21	26	0.989349	1.52173	0.554972	0.90423	1.41819	0.483339	1	1	–	1	0	0	0	brush border membrane | endoplasmic reticulum membrane | integral component of membrane | microvillus | plasma membrane	AMP-binding|AMP-binding_C	0	0	1
2173	O94874;O94874-2;O94874-3	23376	E3 UFM1-protein ligase 1	UFL1	24	22	1.07552	1.49588	0.477506	1.07228	1.37105	0.48252	0	0	–	1	0	0	0	cytoplasm | endoplasmic reticulum | nucleus | endoplasmic reticulum membrane | cytosol | membrane | neuron projection | protein complex	DUF2042	1	0	0
1328	O75909-4;O75909;G3V5E1;O75909-1;O75909-2;G3V2Q3	8812	Cyclin-K	CCNK	4	3	0.544404	1.31414	0.759509	0.539634	0.874862	0.48185	0	0	–	0	0	0	0	cyclin K-CDK12 complex | cyclin K-CDK13 complex | nucleus | nucleoplasm	Cyclin_N	0	0	0
3466	Q13123;E7EQZ7;D6REL4	3550	Protein Red	IK	7	12	2.73986	3.15583	0.494152	2.13034	2.77361	0.481776	1	0	–	1	0	0	0	extracellular space | nucleus	RED_C|RED_N	0	0	0
5033	Q96NB2	118980	Sideroflexin-2	SFXN2	6	11	0.397452	0.756122	0.367704	0.22377	0.700055	0.480659	0	1	–	1	0	0	0	integral component of membrane | mitochondrial inner membrane	Mtc	0	0	0
4996	Q96JQ2	79789	Calmin	CLMN	4	7	2.27078	3.56592	0.292263	1.78042	2.55926	0.477078	0	1	–	1	0	0	0	cytoplasm | integral component of membrane	CH	0	0	0
3270	P83436	91949	Conserved oligomeric Golgi complex subunit 7	COG7	6	4	1.55123	1.98156	0.549309	1.61461	2.0462	0.47663	1	0	–	1	0	0	0	Golgi apparatus | Golgi membrane | Golgi transport complex	COG7	0	1	0
5639	Q9NRZ5	56895	1-acyl-sn-glycerol-3-phosphate acyltransferase delta	AGPAT4	8	7	0.35398	0.757092	0.333394	0.0878423	0.741924	0.472664	1	1	–	1	0	0	0	endoplasmic reticulum membrane | integral component of membrane	Acyltransferase	0	0	0
1312	H0YMA9;Q13948;G3V1Z6;J3KQV9;Q13948-2;H0YL76;P39880-3;P39880;P39880-2;P39880-5;P39880-4;P39880-6;J3KPQ6	1523	Protein CASP;Homeobox protein cut-like 1	CUX1	5	7	0.986598	1.99242	1.06937	1.20524	1.87819	0.472365	0	1	–	1	0	0	0	Golgi membrane | cytoplasm | cytosol | integral component of Golgi membrane | nucleolus | nucleus	CASP_C|CUT|Homeobox|Homeobox_KN	0	0	0
4755	Q92545	23505	Transmembrane protein 131	TMEM131	14	19	1.53826	2.2029	0.701585	2.05887	2.20478	0.47154	0	1	–	1	0	0	0	cellular_component | integral component of membrane	DUF3651	0	0	0
561	Q96IW7;C9JNZ0;C9JRY4;C9JDJ8;C9JZ27;C9J463;C9JR77;F8WAU7	26984	Vesicle-trafficking protein SEC22a	SEC22A	2	2	0.524529	1.515	0.647368	0.468136	0.970279	0.467485	1	1	–	1	0	0	0	SNARE complex | endoplasmic reticulum membrane | integral component of membrane	Longin	0	0	0
2465	P11279;B4DWL3	3916	Lysosome-associated membrane glycoprotein 1	LAMP1	3	2	1.33192	2.01825	0.62549	0.822431	1.23067	0.466357	1	1	–	1	0	0	0	alveolar lamellar body | cytolytic granule | cytoplasm | dendrite | endosome membrane | external side of plasma membrane | integral component of plasma membrane | late endosome | lysosomal membrane | lysosome | melanosome | membrane | multivesicular body | neuronal cell body | sarcolemma	Lamp	0	0	0
2149	O76024	7466	Wolframin	WFS1	12	12	2.02501	2.42285	0.495512	1.84065	2.34938	0.463344	0	1	–	1	0	0	0	dendrite | endoplasmic reticulum | endoplasmic reticulum membrane | integral component of endoplasmic reticulum membrane	–	0	0	0
4646	Q8TCT9;Q8TCT9-5;Q8TCT9-2;Q8TCT9-4	81502	Minor histocompatibility antigen H13	HM13	7	5	0.542597	1.1351	0.626318	0.384265	0.971069	0.463193	1	1	–	1	0	0	0	cell surface | endoplasmic reticulum | integral component of cytoplasmic side of endoplasmic reticulum membrane | integral component of lumenal side of endoplasmic reticulum membrane | plasma membrane | rough endoplasmic reticulum	Peptidase_A22B	1	0	0
2204	O95292	9217	Vesicle-associated membrane protein-associated protein B/C	VAPB	8	11	1.83189	2.30807	0.496644	2.14379	2.51661	0.46176	0	1	–	1	0	0	0	Golgi apparatus | endoplasmic reticulum | endoplasmic reticulum membrane | integral component of membrane	Motile_Sperm	0	0	0
392	Q15084-2;B5MCQ5;F8WA83;Q15084;B7Z254	10130	Protein disulfide-isomerase A6	PDIA6	20	19	0.603674	0.958863	0.43574	0.427813	0.861212	0.461231	1	1	–	1	1	0	0	endoplasmic reticulum | endoplasmic reticulum lumen | endoplasmic reticulum membrane | endoplasmic reticulum-Golgi intermediate compartment | melanosome | plasma membrane	Thioredoxin|Thioredoxin_6	1	0	0
1327	G3V599;O15320;G3XAC5;O15320-3;O15320-4;O15320-8;O15320-5;O15320-2;O15320-7;O15320-6	4253	Cutaneous T-cell lymphoma-associated antigen 5	CTAGE5	4	4	1.43447	2.27127	0.85978	1.33053	1.85776	0.460702	1	1	–	1	0	0	0	–	–	0	0	0
1221	P09651;F8W6I7;P09651-2;F8VRQ1;F8VXY0;F8W1S7;F8VSB5;P09651-3;F8VZ49;Q32P51;F8VTQ5;H0YH80	3178	Heterogeneous nuclear ribonucleoprotein A1;Heterogeneous nuclear ribonucleoprotein A1-like 2	HNRNPA1;HNRNPA1L2	21	19	1.44301	1.91655	0.146693	1.21989	1.8398	0.459115	1	0	–	1	0	0	0	catalytic step 2 spliceosome | cytoplasm | intermediate filament cytoskeleton | nucleolus | nucleoplasm | nucleus | ribonucleoprotein complex | spliceosomal complex	HnRNPA1|RRM_1|RRM_5|RRM_6	0	0	0
4816	Q969M3-3;Q969M3;Q969M3-2;E5RHH4;E5RGR9	81555	Protein YIPF5	YIPF5	2	2	2.03211	2.60627	0.573222	1.94408	2.43734	0.459039	0	1	–	1	0	0	0	ER to Golgi transport vesicle | Golgi cisterna membrane | endoplasmic reticulum exit site | endoplasmic reticulum membrane | integral component of membrane	Yip1	0	0	0
27	A2RRP1;A2RRP1-2;H0Y5G7	51594	Neuroblastoma-amplified sequence	NBAS	37	47	1.77646	2.30492	0.537698	1.68647	2.18082	0.45457	0	0	–	1	0	0	0	cytoplasm | endoplasmic reticulum | endoplasmic reticulum membrane | cytosol | membrane | Dsl1/NZR complex	Nbas_N|Sec39	1	0	0
217	B3KSY9;O75925	8554	E3 SUMO-protein ligase PIAS1	PIAS1	4	2	1.38187	1.37356	0.194914	1.28759	1.72147	0.452976	0	0	PMID: 27237320	1	0	0	0	PML body | nuclear speck | nucleoplasm | nucleus	PINIT|zf-MIZ	0	0	0
3114	P60468	10952	Protein transport protein Sec61 subunit beta	SEC61B	3	3	1.65685	2.31715	0.781875	1.46429	1.91903	0.452824	1	1	–	1	0	1	0	endoplasmic reticulum Sec complex | integral component of membrane | membrane	Sec61_beta	0	0	0
4500	Q8N5K1;I3L1N9	493856	CDGSH iron-sulfur domain-containing protein 2	CISD2	8	10	2.72072	3.12118	0.761017	2.20047	2.98658	0.45252	1	1	–	1	0	0	0	endoplasmic reticulum | endoplasmic reticulum membrane | integral component of membrane | mitochondrial outer membrane | protein complex	MitoNEET_N|zf-CDGSH	0	0	0
2262	O95864;O95864-3;O95864-2;B7Z634	9415	Fatty acid desaturase 2	FADS2	11	12	0.593859	1.02762	0.411937	0.129334	0.587369	0.45214	1	1	–	1	0	0	0	endoplasmic reticulum membrane | integral component of plasma membrane | membrane	Cyt-b5|FA_desaturase	0	0	0
2345	P04843;B7Z4L4	6184	Dolichyl-diphosphooligosaccharide--protein glycosyltransferase subunit 1	RPN1	35	42	0.605159	1.14245	0.556492	0.464466	0.907401	0.451836	1	1	–	1	0	0	0	endoplasmic reticulum membrane | integral component of membrane | melanosome | oligosaccharyltransferase complex | rough endoplasmic reticulum	Ribophorin_I	1	0	0
5406	Q9H2J7;Q9H2J7-2;F8VSG1	55117	Sodium-dependent neutral amino acid transporter B(0)AT2	SLC6A15	5	7	1.89289	2.57029	0.515978	2.16496	2.53576	0.451456	1	1	–	1	0	0	0	integral component of membrane | integral component of plasma membrane | plasma membrane	SNF	0	0	1
1858	O15031	23654	Plexin-B2	PLXNB2	5	9	0.804683	1.20717	0.425434	1.50143	1.92947	0.447116	1	1	–	1	0	0	0	integral component of plasma membrane | intracellular	PSI|Plexin_cytopl|Sema|TIG	0	0	0
329	Q7Z3B4;B4DT35;E7EUM5;Q7Z3B4-2	53371	Nucleoporin p54	NUP54	6	7	1.6261	2.12766	0.475441	2.29794	2.7041	0.446582	1	0	–	1	0	0	0	cytoplasm | nuclear envelope | nuclear membrane | nuclear pore | nucleoplasm	Nup54	0	0	0
6168	Q9Y487	23545	V-type proton ATPase 116 kDa subunit a isoform 2	ATP6V0A2	9	8	1.51955	1.95024	0.642057	1.12591	1.39419	0.445971	1	1	–	1	0	0	0	acrosomal vesicle | cytoplasm | endosome membrane | integral component of membrane | lysosomal membrane | phagocytic vesicle membrane | plasma membrane | vacuolar proton-transporting V-type ATPase, V0 domain	V_ATPase_I	0	0	0
2512	P14625	7184	Endoplasmin	HSP90B1	29	33	0.343727	0.801156	0.450888	0.183565	0.640649	0.444291	1	1	–	1	1	0	0	cytosol | endocytic vesicle lumen | endoplasmic reticulum | endoplasmic reticulum lumen | endoplasmic reticulum membrane | extracellular region | melanosome | midbody | perinuclear region of cytoplasm | plasma membrane	HATPase_c|HATPase_c_3|HSP90	1	0	0
2613	P22670	5989	MHC class II regulatory factor RFX1	RFX1	2	6	0.933702	1.54143	0.607684	0.793473	1.23205	0.442762	0	0	–	0	0	0	0	nucleus | nucleoplasm | intracellular membrane-bounded organelle	RFX1_trans_act|RFX_DNA_binding	0	0	0
4606	Q8NHH9;B7Z7X8;Q8NHH9-2;Q8NHH9-4;Q8NHH9-3;B5MCN0;C9JQQ5	64225	Atlastin-2	ATL2	21	21	1.88665	2.43964	0.595795	1.78346	2.27434	0.442686	1	1	–	1	0	1	0	endoplasmic reticulum | endoplasmic reticulum membrane | integral component of membrane	GBP|GBP_C	1	0	0
2588	P20645;H0YGT2;H0YGE9	4074	Cation-dependent mannose-6-phosphate receptor	M6PR	2	4	1.55475	2.14815	0.616354	1.63961	1.94887	0.440466	1	1	–	1	0	0	0	endosome | integral component of plasma membrane | late endosome | lysosomal membrane	Man-6-P_recep	0	0	0
3951	Q96GR4-3;Q5T269;Q96GR4;Q96GR4-2;Q5T266	84885	Probable palmitoyltransferase ZDHHC12	ZDHHC12	2	2	0.646131	0.752234	0.129076	0.0872484	0.449577	0.4397	0	1	–	1	0	0	0	integral component of membrane	zf-DHHC	0	0	0
806	Q14643;E7EPX7;E7EVP7;Q14643-2;Q14643-6;Q14643-5;Q14643-7;Q14643-8;G5E9P1;Q14643-3;Q14643-4	3708	Inositol 1,4,5-trisphosphate receptor type 1	ITPR1	3	4	0.382187	1.00064	0.445153	-0.476942	0.771234	0.439163	1	1	–	1	0	1	0	calcineurin complex | endoplasmic reticulum | endoplasmic reticulum membrane | integral component of membrane | nuclear inner membrane | nucleolus | platelet dense granule membrane | platelet dense tubular network | platelet dense tubular network membrane | postsynaptic density | sarcoplasmic reticulum	Ins145_P3_rec|Ion_trans|MIR|RIH_assoc|RYDR_ITPR	1	0	0
5031	Q96N66;Q96N66-2;Q96N66-3	79143	Lysophospholipid acyltransferase 7	MBOAT7	7	8	0.649253	0.819503	0.184274	0.29913	0.648766	0.436937	1	1	–	1	0	0	0	endoplasmic reticulum membrane | integral component of membrane	MBOAT	0	0	0
5200	Q9BT22;B4DP08;K7EID2	56052	Chitobiosyldiphosphodolichol beta-mannosyltransferase	ALG1	7	7	0.707446	1.13855	0.3703	0.587104	1.04665	0.436553	1	1	–	1	0	0	0	endoplasmic reticulum | endoplasmic reticulum membrane | integral component of membrane	Glyco_trans_1_4|Glycos_transf_1	1	0	0
1180	Q6DD88;F5H6I7;C9JUU1	25923	Atlastin-3	ATL3	7	10	0.771672	1.56157	0.469342	0.971799	1.27175	0.435247	1	1	–	1	0	1	0	endoplasmic reticulum | endoplasmic reticulum membrane | integral component of membrane	GBP|GBP_C	1	0	0
3944	Q9Y2W6;Q5SZR4;Q9Y2W6-3;B4DJ68	11022	Tudor and KH domain-containing protein	TDRKH	10	12	2.47056	2.91796	0.54231	2.20953	2.66247	0.434401	0	1	–	1	0	0	1	mitochondrion | pi-body | piP-body	KH_1|KH_3|TUDOR	0	0	0
2623	P23368;P23368-2	4200	NAD-dependent malic enzyme, mitochondrial	ME2	2	3	0.293507	0.63704	0.384558	0.377297	0.793188	0.4334	0	0	–	0	0	0	0	intracellular membrane-bounded organelle | mitochondrial matrix | mitochondrion	Malic_M|malic	0	0	0
4607	Q8NHP6;Q8NHP6-2	158747	Motile sperm domain-containing protein 2	MOSPD2	5	8	2.30644	2.70134	0.487562	1.87386	2.44057	0.431551	0	1	–	1	0	0	0	integral component of membrane	CRAL_TRIO|CRAL_TRIO_2|Motile_Sperm	0	0	0
5672	Q9NUU6	54491	Protein FAM105A	FAM105A	4	6	0.690175	1.01298	0.187503	0.172892	0.621163	0.431089	0	1	–	1	0	0	0	–	–	0	0	0
800	H3BND4;Q6P996;J3KNK7;H3BNZ1;E7EPL4;E7EMH5	23042	Pyridoxal-dependent decarboxylase domain-containing protein 1	PDXDC1	14	13	1.40706	2.06675	0.56817	1.23374	1.48997	0.430163	0	0	–	1	0	0	0	Golgi apparatus | cell-cell adherens junction | intracellular membrane-bounded organelle	Pyridoxal_deC	0	1	0
3135	P61106	51552	Ras-related protein Rab-14	RAB14	24	23	1.61839	2.10379	0.428878	1.84186	2.10515	0.424674	0	0	–	1	0	0	0	Golgi membrane | Golgi stack | cytoplasmic vesicle membrane | cytosol | early endosome | early endosome membrane | intracellular | late endosome | lysosomal membrane | lysosome | nuclear outer membrane-endoplasmic reticulum membrane network | perinuclear region of cytoplasm | phagocytic vesicle | plasma membrane | recycling endosome | rough endoplasmic reticulum | trans-Golgi network transport ve…	Arf|GTP_EFTU|Gtr1_RagA|MMR_HSR1|Miro|Ras	0	1	0
4335	Q86VU5	118881	Catechol O-methyltransferase domain-containing protein 1	COMTD1	2	3	0.371305	0.768325	0.213348	0.110129	0.62468	0.422892	0	1	–	1	0	0	1	integral component of membrane | mitochondrion	Methyltransf_18|Methyltransf_24|Methyltransf_3	0	0	0
1734	P26368;P26368-2;K7ENG2	11338	Splicing factor U2AF 65 kDa subunit	U2AF2	4	4	0.637932	0.846765	0.0939633	-0.00804054	0.395666	0.422814	0	0	–	0	0	0	0	nuclear speck | nucleoplasm | spliceosomal complex | commitment complex | nucleus | U2-type prespliceosome | U2AF | Prp19 complex	RRM_1|RRM_5|RRM_6	0	0	0
320	B4DR61;P61619;P61619-3	29927	Protein transport protein Sec61 subunit alpha isoform 1	SEC61A1	5	6	0.406139	0.690463	0.316057	0.110794	0.468937	0.420641	1	1	–	1	0	1	0	integral component of endoplasmic reticulum membrane | membrane | rough endoplasmic reticulum	Plug_translocon|SecY	0	0	0
4040	Q643R3	254531	Lysophospholipid acyltransferase LPCAT4	LPCAT4	3	4	0.533916	0.856418	0.518989	0.65012	0.897799	0.419475	1	1	–	1	0	0	0	endoplasmic reticulum membrane | integral component of membrane	Acyltransferase	1	0	0
5108	Q99459	988	Cell division cycle 5-like protein	CDC5L	14	22	1.05221	1.72788	0.550945	1.17607	1.63772	0.419009	0	0	–	1	0	0	0	Prp19 complex | catalytic step 2 spliceosome | cytoplasm | nuclear speck | nucleolus | nucleus | nucleoplasm | spliceosomal complex | membrane | protein-DNA complex | perinuclear region of cytoplasm | DNA replication factor A complex	Myb_Cef|Myb_DNA-bind_6|Myb_DNA-binding	0	0	0
2259	O95831;O95831-3;O95831-2;E9PMA0;Q2QKE4	9131	Apoptosis-inducing factor 1, mitochondrial	AIFM1;PDCD8	19	20	0.406565	0.810884	0.30175	0.115843	0.541114	0.417686	1	1	–	1	0	0	1	cytosol | mitochondrial inner membrane | mitochondrial intermembrane space | mitochondrion | nucleus | perinuclear region of cytoplasm	AIF-MLS|AIF_C|Pyr_redox|Pyr_redox_2	0	0	0
3099	P56962;E9PIC2;E9PJV6;E9PQU9;E9PJW1	55014	Syntaxin-17	STX17	2	3	1.72058	2.64013	0.668014	2.38911	2.78248	0.417141	0	1	–	1	0	1	0	ER to Golgi transport vesicle | ER to Golgi transport vesicle membrane | SNARE complex | autophagic vacuole membrane | cytosol | endoplasmic reticulum membrane | endoplasmic reticulum-Golgi intermediate compartment | endoplasmic reticulum-Golgi intermediate compartment membrane | integral component of membrane | lysosomal membrane | mitochondrion | rough endoplasmic reticulum | smooth endoplasmic…	SNARE	0	0	0
1654	J3KQS5;Q96JA3;Q96JA3-2;Q96JA3-3;B5MDU3	84725	Pleckstrin homology domain-containing family A member 8	PLEKHA8	2	3	1.42413	1.92408	0.478996	1.6447	2.22819	0.417063	1	0	–	1	0	0	0	Golgi apparatus | membrane | trans-Golgi network	GLTP|PH	0	1	0
4531	Q8N9F7;Q8N9F7-2;Q8N9F7-3;J3QQN7	284161	Glycerophosphodiester phosphodiesterase domain-containing protein 1	GDPD1	2	5	2.30095	2.62114	0.343119	2.52615	2.92391	0.41683	0	1	–	1	0	0	0	cytoplasm | integral component of membrane	GDPD	0	0	0
1621	J3KP14;Q5THJ4;Q5THJ4-2;H3BLS7	55187	Vacuolar protein sorting-associated protein 13D	VPS13D	24	27	1.43822	2.06748	0.544282	1.53365	1.81706	0.415115	0	0	–	1	0	0	1	intracellular | extrinsic component of membrane | extracellular exosome	Chorein_N|DUF1162|UBA	0	0	0
867	Q9H490;E7EVL4;Q9H490-2	128869	Phosphatidylinositol glycan anchor biosynthesis class U protein	PIGU	2	3	0.278989	0.764349	0.573008	0.150621	0.479186	0.414101	1	1	–	1	0	0	0	GPI-anchor transamidase complex | endoplasmic reticulum membrane | integral component of endoplasmic reticulum membrane | plasma membrane	PIG-U	0	0	1
2240	O95674	8760	Phosphatidate cytidylyltransferase 2	CDS2	5	5	0.561971	0.791716	0.235351	0.273797	0.722268	0.41215	1	1	–	1	0	0	0	endoplasmic reticulum | integral component of membrane | mitochondrial inner membrane	CTP_transf_1	1	0	0
1912	O15504;C9JYA1;O15504-2;B4DT96	11097	Nucleoporin-like protein 2	NUPL2	2	2	1.42854	1.83544	0.44304	1.15414	1.46631	0.410899	1	0	–	1	0	0	0	cytosol | nuclear membrane | nuclear pore | nucleus	–	0	0	0
2958	P49750-4;P49750;P49750-3;H0YIQ2;F8VU51	56252	YLP motif-containing protein 1	YLPM1	23	32	2.57245	2.924	0.449251	2.33933	2.67633	0.406905	0	0	–	0	0	0	0	nuclear speck | nucleus | nucleoplasm | cytoplasm	AAA_33	0	0	0
4968	Q96HP0;C9IZV6;K7ESB7	57572	Dedicator of cytokinesis protein 6	DOCK6	6	8	1.53736	1.91829	0.453805	1.40637	1.54632	0.406435	1	0	–	1	0	0	0	cytosol | perinuclear region of cytoplasm	DOCK-C2|DUF3398|Ded_cyto	0	0	0
5631	Q9NRW1;B7Z337;J3KR73	51560	Ras-related protein Rab-6B	RAB6B	3	2	1.35843	1.70769	0.378798	0.98527	1.34393	0.403687	0	0	–	1	0	0	0	Golgi apparatus | Golgi membrane | cytoplasmic vesicle | cytosol | membrane | endoplasmic reticulum-Golgi intermediate compartment	Arf|GTP_EFTU|Gtr1_RagA|MMR_HSR1|Miro|Ras|SRPRB	0	1	0
952	Q9Y4P3;E9PF19	26608	Transducin beta-like protein 2	TBL2	27	28	0.599086	1.06062	0.440925	0.661032	1.12345	0.402665	0	1	–	1	0	0	0	cellular_component	WD40	0	0	0
3417	Q12769;G3V198;E9PR16	23279	Nuclear pore complex protein Nup160	NUP160	25	28	1.1414	1.40949	0.285336	0.911189	1.25044	0.402507	1	0	–	1	0	0	0	cytosol | kinetochore | nuclear envelope | nuclear pore | nuclear pore outer ring	Nup160	0	0	0
5899	Q9UGP8	11231	Translocation protein SEC63 homolog	SEC63	13	17	0.745763	1.2501	0.482429	0.6009	0.996266	0.401248	1	1	–	1	0	1	0	endoplasmic reticulum | endoplasmic reticulum membrane | integral component of membrane | membrane	DnaJ|Sec63	1	0	0
5283	Q9BXP2	56996	Solute carrier family 12 member 9	SLC12A9	5	5	1.80549	2.2049	0.452405	1.59205	2.0653	0.400382	1	1	–	1	0	0	0	integral component of membrane | plasma membrane	AA_permease	0	0	1
3221	P62995;P62995-3;H7BXF3;H7C2L4	6434	Transformer-2 protein homolog beta	TRA2B	6	7	0.907662	0.937194	0.0938586	0.53917	1.08749	0.399673	0	0	–	1	0	0	0	nucleus | nuclear inner membrane | nucleoplasm | perinuclear region of cytoplasm	RRM_1|RRM_5|RRM_6	0	0	0
327	Q8N1B4;B4DS44;B4DNI9	6293	Vacuolar protein sorting-associated protein 52 homolog	VPS52	4	2	1.0345	1.43078	0.419238	-0.0514189	0.398134	0.398569	0	0	–	1	0	0	0	Golgi apparatus | endosome membrane | GARP complex | endosome | cytosol | membrane | trans-Golgi network membrane | perinuclear region of cytoplasm | recycling endosome | EARP complex	Sec3_C|Vps52	0	1	0
6043	Q9UPT8	23211	Zinc finger CCCH domain-containing protein 4	ZC3H4	5	5	1.87228	2.35557	0.494152	0.972353	1.39531	0.398332	0	0	–	0	0	0	0	–	zf-CCCH	0	0	0
2801	P37287;P37287-3;P37287-2;B3KUV7	5277	Phosphatidylinositol N-acetylglucosaminyltransferase subunit A	PIGA	3	7	0.779804	1.57463	0.89995	0.935625	1.35456	0.397938	1	1	–	1	0	1	0	endoplasmic reticulum membrane | glycosylphosphatidylinositol-N-acetylglucosaminyltransferase (GPI-GnT) complex | integral component of membrane	Glyco_trans_1_4|Glyco_trans_4_4|Glyco_transf_4|Glycos_transf_1|PIGA	0	0	0
144	A8MW61;O43660;O43660-2	5356	Pleiotropic regulator 1	PLRG1	2	5	0.274998	1.13892	0.615729	1.0467	1.83495	0.39707	0	0	–	1	0	0	0	catalytic step 2 spliceosome | nuclear speck | nucleus | nucleoplasm | Prp19 complex | spliceosomal complex | nucleolus | nuclear membrane | precatalytic spliceosome | Cul4-RING E3 ubiquitin ligase complex | DNA replication factor A complex	WD40	0	0	0
1967	O43759-2;O43759;B5MCD7;O43759-3;F8WCE4;A2A283	9145	Synaptogyrin-1	SYNGR1	3	3	2.43409	2.63259	0.616458	2.38053	1.92001	0.396517	0	1	–	1	0	0	0	cell junction | integral component of membrane | melanosome | synaptic vesicle membrane	MARVEL	0	0	0
2087	O75381;O75381-2;F5H4J2	5195	Peroxisomal membrane protein PEX14	PEX14	2	4	1.02288	1.44958	0.482543	2.48481	2.83517	0.395885	0	1	–	1	0	0	0	integral component of membrane | intracellular | nucleus | peroxisomal membrane | peroxisome | protein complex	Pex14_N	0	0	0
5941	Q9UJG1;Q9UJG1-3;Q9UJG1-2	56180	Motile sperm domain-containing protein 1	MOSPD1	4	6	1.71555	2.0959	0.361379	1.38487	1.88621	0.391849	1	1	–	1	0	0	0	cytoplasm | integral component of membrane | nucleus | perinuclear region of cytoplasm	Motile_Sperm	0	0	0
4380	Q8IUH5;Q8IUH5-3;H0YIK0;F8VPW2	23390	Palmitoyltransferase ZDHHC17	ZDHHC17	5	6	1.27855	1.9973	0.901062	1.29346	1.73775	0.389947	0	1	–	1	0	0	0	Golgi apparatus | Golgi membrane | Golgi-associated vesicle membrane | cytoplasm | integral component of membrane | intracellular membrane-bounded organelle	Ank|Ank_2|Ank_3|Ank_4|Ank_5|zf-DHHC	0	0	0
5067	Q96RQ1;F8VPA6;H0YI50;F8W0R1	51290	Endoplasmic reticulum-Golgi intermediate compartment protein 2	ERGIC2	2	6	0.32722	0.914868	0.727948	0.239596	0.686369	0.388994	1	0	–	1	0	0	0	Golgi apparatus | endoplasmic reticulum membrane | endoplasmic reticulum-Golgi intermediate compartment membrane | integral component of membrane | nucleus	COPIIcoated_ERV|ERGIC_N	0	1	0
2032	O60763;O60763-2;F5H4X1;F5GYR8;F5GZ76;H0Y7C0	8615	General vesicular transport factor p115	USO1	26	30	2.16961	2.54495	0.51184	2.03433	2.26867	0.387564	0	0	–	1	0	0	0	Golgi membrane | cytosol | nucleolus | cytoplasm | endoplasmic reticulum | Golgi apparatus | Golgi stack | cell-cell adherens junction | ER to Golgi transport vesicle membrane | membrane | transport vesicle | perinuclear region of cytoplasm	Uso1_p115_C|Uso1_p115_head	1	0	0
782	Q92542;Q92542-2;E7ENA9;F6Y097;H0Y6T7;H0Y3Z4;Q5T205	23385	Nicastrin	NCSTN	6	6	2.27347	2.80327	0.471646	2.1076	2.57121	0.38661	1	1	–	1	0	0	0	Golgi apparatus | endoplasmic reticulum | integral component of membrane | integral component of plasma membrane | lysosomal membrane | melanosome | plasma membrane	Nicastrin	1	0	0
3258	P82094-2;P82094;F8WF45	7110	TATA element modulatory factor	TMF1	36	43	1.7942	2.28336	0.534174	1.89027	2.27875	0.383266	0	0	–	1	0	0	0	Golgi apparatus | Golgi membrane | endoplasmic reticulum | nucleus | cytoplasm | cytosol | membrane	TMF_DNA_bd|TMF_TATA_bd	1	0	0
4447	Q8IZ81;D6RBS5;D6RHX2	255520	ELMO domain-containing protein 2	ELMOD2	9	9	0.226855	0.865444	0.591669	0.271582	0.590045	0.381432	0	0	–	0	0	0	0	membrane	ELMO_CED12	0	0	0
4283	Q7Z7G8;Q7Z7G8-6;Q7Z7G8-2	157680	Vacuolar protein sorting-associated protein 13B	VPS13B	36	35	2.0233	2.36527	0.476015	2.06143	2.25356	0.380474	0	0	PMID: 21865173	1	0	0	0	–	ATG_C|Chorein_N	0	0	0
9	A1L0T0;E9PJS0	10994	Acetolactate synthase-like protein	ILVBL	16	17	0.801017	1.18598	0.371658	0.727853	1.08589	0.375193	0	1	–	1	0	0	0	cellular_component | integral component of membrane	TPP_enzyme_C|TPP_enzyme_M|TPP_enzyme_N	0	0	0
1261	F8W8C2;Q9HBM0;F2Z3A6;Q9HBM0-2	55591	Vezatin	VEZT	4	6	1.86605	2.38714	0.309243	1.49943	1.8196	0.371581	0	1	–	1	0	0	0	acrosomal vesicle | adherens junction | integral component of membrane | nucleus | plasma membrane | stereocilia ankle link complex	Vezatin	0	0	0
4553	Q8NBU5;Q8NBU5-2;B4E2J1	84896	ATPase family AAA domain-containing protein 1	ATAD1	8	9	0.557631	0.887435	0.25368	0.343209	0.751515	0.368283	0	1	–	1	0	0	1	cell junction | mitochondrion | peroxisomal membrane | postsynaptic membrane	AAA|RuvB_N	0	0	0
551	O75431;Q8IZ68;C9JAZ1;C9JNK6	10651	Metaxin-2	MTX2	2	5	0.552252	0.996122	0.541542	0.793096	1.24262	0.366671	0	1	–	1	0	0	1	mitochondrial outer membrane	GST_C_2|GST_C_3|Tom37	0	0	0
983	Q9Y6M9;E9PH64;E9PF49;E7EWZ0	4715	NADH dehydrogenase [ubiquinone] 1 beta subcomplex subunit 9	NDUFB9	6	6	0.337814	0.718507	0.456251	0.433753	0.764326	0.36659	0	0	–	1	0	0	0	mitochondrial inner membrane | mitochondrial respiratory chain complex I | mitochondrion | mitochondrial respiratory chain complex I | membrane | extracellular exosome | respiratory chain	Complex1_LYR|Complex1_LYR_1	0	0	0
2665	P27105;B4E2V5	2040	Erythrocyte band 7 integral membrane protein	STOM	9	10	0.577814	0.65355	0.120877	0.560985	0.827426	0.366429	0	1	–	1	0	0	0	cytoplasm | cytoskeleton | extracellular vesicular exosome | integral component of plasma membrane | melanosome | membrane raft	Band_7	0	0	0
2179	O94905;E5RHW4	11160	Erlin-2	ERLIN2	15	16	1.27677	1.40632	0.0905036	0.901087	1.29495	0.366268	0	1	–	1	0	1	0	cytoplasm | endoplasmic reticulum | endoplasmic reticulum membrane | integral component of membrane | plasma membrane | protein complex	Band_7	0	0	0
4420	Q8IXI1;H3BST5;I3L2C6;Q8IXI1-2	89941	Mitochondrial Rho GTPase 2	RHOT2	7	8	1.36188	1.89495	0.539786	1.29284	1.5762	0.363927	1	1	–	1	0	0	1	cytosol | integral component of mitochondrial outer membrane | plasma membrane	Arf|EF_assoc_1|EF_assoc_2|Miro|Ras	0	0	1
4398	Q8IWB1	85450	Inositol 1,4,5-trisphosphate receptor-interacting protein	ITPRIP	3	6	1.241	1.42712	0.290437	0.962784	1.16972	0.362067	1	1	–	1	0	0	0	plasma membrane	Mab-21	0	0	1
3523	Q13505;Q13505-3;H0Y6Y5;Q13505-2	4580	Metaxin-1	MTX1	8	12	0.385691	0.951994	0.528982	0.430964	0.742664	0.362067	0	1	–	1	0	0	1	integral component of membrane | mitochondrial inner membrane | mitochondrial outer membrane | mitochondrion	GST_C_2|GST_C_3|Tom37|Tom37_C	0	0	0
4591	Q8NF37	79888	Lysophosphatidylcholine acyltransferase 1	LPCAT1	17	14	1.44563	1.80509	0.418402	1.33044	1.76355	0.361016	1	1	–	1	0	0	0	Golgi apparatus | Golgi membrane | endoplasmic reticulum | endoplasmic reticulum membrane | integral component of membrane | lipid particle	Acyltransferase|EF-hand_6|EF-hand_8	1	0	0
4117	Q6P4A7;E9PGB5;Q6P4A7-2	119559	Sideroflexin-4	SFXN4	9	9	0.554816	0.743692	0.236978	0.198243	0.53333	0.360449	0	1	–	1	0	0	0	integral component of membrane | intracellular membrane-bounded organelle | mitochondrial membrane	Mtc	0	0	0
244	Q8WYA6;B4DE16;Q8WYA6-2;Q8WYA6-3	56259	Beta-catenin-like protein 1	CTNNBL1	2	2	0.26678	0.491101	0.187783	0.201558	0.44037	0.359071	0	0	–	0	0	0	0	Prp19 complex | nucleoplasm | nucleus | spliceosomal complex | cytoplasm | membrane	CTNNBL	0	0	0
4498	Q8N5G2;Q8N5G2-3;Q8N5G2-2	55219	Macoilin	TMEM57	20	23	2.12773	2.46625	0.390173	2.08608	2.28828	0.358585	0	1	–	1	0	0	0	axon | integral component of membrane | neuron projection terminus | nuclear membrane | nucleus | synapse	Macoilin	0	0	0
4776	Q92667;Q92667-2	8165	A-kinase anchor protein 1, mitochondrial	AKAP1	31	31	2.3465	2.62536	0.397585	2.19087	2.42734	0.357287	0	1	–	1	0	0	1	cytosol | integral component of membrane | mitochondrial outer membrane | mitochondrion	KH_1|KH_3|TUDOR	0	0	0
4328	Q86V85	160897	Integral membrane protein GPR180	GPR180	3	3	0.39588	0.668325	0.273761	0.297821	0.573398	0.357206	0	1	–	1	0	0	0	integral component of membrane	GpcrRhopsn4|Lung_7-TM_R	0	0	0
2535	P16615;P16615-3;P16615-2;P16615-5;P16615-4;H7C5W9	488	Sarcoplasmic/endoplasmic reticulum calcium ATPase 2	ATP2A2	39	37	0.850063	1.20974	0.396494	0.747037	1.04665	0.356962	1	1	–	1	0	1	0	endoplasmic reticulum membrane | integral component of plasma membrane | intracellular membrane-bounded organelle | membrane | platelet dense tubular network membrane | sarcoplasmic reticulum | sarcoplasmic reticulum membrane	Cation_ATPase_C|Cation_ATPase_N|E1-E2_ATPase|HAD|Hydrolase|Hydrolase_3|Hydrolase_like2	0	0	0
495	B8ZZN6;P63165;B9A032;B8ZZJ0;A8MUS8;B8ZZ67	7341	Small ubiquitin-related modifier 1	SUMO1	3	4	1.94053	2.08936	0.212935	2.04122	2.25949	0.355663	0	0	–	1	0	0	0	PML body | cytoplasm | dendrite | nuclear membrane | nuclear pore | nuclear speck | nucleoplasm | nucleus | synapse | heterochromatin | fibrillar center | XY body | nucleolus | plasma membrane | membrane | nuclear body | nuclear stress granule | voltage-gated potassium channel complex	Rad60-SLD|ubiquitin	0	0	1
4252	Q7Z434;F5H6C8	57506	Mitochondrial antiviral-signaling protein	MAVS	7	9	1.63974	2.68486	0.600962	1.95932	2.41163	0.355094	0	1	–	1	0	0	1	integral component of membrane | mitochondrial membrane | mitochondrial outer membrane | peroxisomal membrane	–	0	0	0
786	E7ENR4;P19367-3;P19367;P19367-2;P19367-4	3098	Hexokinase-1	HK1	29	31	0.95715	1.35997	0.474752	0.673637	0.981138	0.354281	0	0	–	0	0	0	1	cytosol | membrane raft | mitochondrial outer membrane | mitochondrion | cilium | sperm principal piece | membrane	Hexokinase_1|Hexokinase_2	0	0	0
1303	Q9BZZ5;G3V1C3;Q9BZZ5-2;B4E283;Q9BZZ5-5;Q9BZZ5-3;Q9BZZ5-1	8539	Apoptosis inhibitor 5	API5	5	9	0.414209	0.709888	0.350401	0.55098	0.918578	0.353712	0	0	PMID: 23161513	1	0	0	0	cytoplasm | nucleoplasm | nucleus | spliceosomal complex | membrane	API5	0	0	0
4672	Q8TEY7;Q8TEY7-2;Q8TEY7-3	23032	Ubiquitin carboxyl-terminal hydrolase 33	USP33	4	3	1.55013	1.99669	0.516536	1.79146	2.10458	0.351758	0	0	–	1	0	0	0	Golgi apparatus | VCB complex | cell body | centrosome | cytoplasm | perinuclear region of cytoplasm | nucleoplasm | microtubule organizing center | cytoskeleton | focal adhesion | autophagosome	DUSP|UCH|UCH_1|zf-UBP	0	1	0
1163	Q93050-3;F5H569;Q93050;Q93050-1;B7Z2A9;B7Z641;K7EPG4	535	V-type proton ATPase 116 kDa subunit a isoform 1	ATP6V0A1	9	10	1.20317	1.55426	0.372152	1.01701	1.26417	0.350453	1	1	–	1	0	0	0	Golgi apparatus | cytoplasm | endosome membrane | integral component of membrane | intracellular membrane-bounded organelle | melanosome | nucleolus | nucleus | phagocytic vesicle membrane | plasma membrane | vacuolar proton-transporting V-type ATPase, V0 domain	V_ATPase_I	0	0	1
6033	Q9UP83-2;Q9UP83;Q9UP83-3	10466	Conserved oligomeric Golgi complex subunit 5	COG5	6	9	1.67776	1.8367	0.362125	1.38495	1.82293	0.349475	1	0	–	1	0	0	0	Golgi apparatus | Golgi membrane | Golgi transport complex | cytosol | nucleolus | nucleus	COG5|Vps51	0	1	0
1874	O15126;O15126-2	9522	Secretory carrier-associated membrane protein 1	SCAMP1	6	6	2.14204	2.62204	0.540884	1.75292	2.10094	0.34923	1	1	–	1	0	0	0	Golgi apparatus | integral component of membrane | recycling endosome membrane | trans-Golgi network	SCAMP	0	1	0
1871	O15118	4864	Niemann-Pick C1 protein	NPC1	4	3	1.86165	2.15603	0.388344	1.50058	1.76255	0.348903	0	1	–	1	0	0	0	Golgi apparatus | endoplasmic reticulum | extracellular region | integral component of membrane | integral component of plasma membrane | late endosome membrane | lysosomal membrane | lysosome | membrane raft | nuclear envelope | perinuclear region of cytoplasm | vesicle	MMPL|Patched|Sterol-sensing	0	0	0
1453	O94788;O94788-3;H0YMG7;O94788-2;H0YM00	8854	Retinal dehydrogenase 2	ALDH1A2	2	3	0.615635	0.727446	0.570644	0.0416383	1.06415	0.348005	1	0	–	1	0	0	0	cytoplasm | cytosol | nucleus | perinuclear region of cytoplasm	Aldedh	0	0	0
3682	Q15118;E9PD65;B7Z7N6;B7Z207	5163	[Pyruvate dehydrogenase [lipoamide]] kinase isozyme 1, mitochondrial	PDK1	10	7	0.126293	0.495876	0.394916	0.165772	0.522813	0.347515	0	1	–	1	0	0	0	mitochondrial matrix | mitochondrial pyruvate dehydrogenase complex | mitochondrion	BCDHK_Adom3|HATPase_c	0	0	0
5166	Q9BQG0-2;Q9BQG0;I3L1L3	10514	Myb-binding protein 1A	MYBBP1A	58	65	0.543242	0.614998	0.102212	0.201879	0.493216	0.34727	0	0	PMID: 23844026	1	0	0	0	NLS-dependent protein nuclear import complex | cytoplasm | intracellular membrane-bounded organelle | nucleolus | nucleus | nucleoplasm | membrane	DNA_pol_phi	0	0	0
4050	Q68D91;Q68D91-2	153364	Metallo-beta-lactamase domain-containing protein 2	MBLAC2	6	7	0.668676	0.997354	0.22869	0.948198	1.2833	0.34637	1	0	–	1	0	0	1	–	Lactamase_B	0	0	0
602	C9JRZ6;Q9NX63;F8WAR4;G3V1K1	54927	Coiled-coil-helix-coiled-coil-helix domain-containing protein 3, mitochondrial	CHCHD3	12	11	1.80544	2.04038	0.369188	1.74282	1.94558	0.343014	1	0	–	1	0	0	1	cytoplasm | mitochondrial inner membrane | mitochondrion | nucleus	DUF737	0	0	0
4997	Q96K12	55711	Fatty acyl-CoA reductase 2	FAR2	8	6	0.733367	1.42506	0.662981	1.07104	1.48832	0.341209	1	1	–	1	0	0	0	endoplasmic reticulum membrane | integral component of membrane | peroxisomal matrix | peroxisomal membrane | peroxisome	3Beta_HSD|Epimerase|NAD_binding_4|Polysacc_synt_2|Sterile	0	0	0
5623	Q9NRG9;Q9NRG9-2;F8VZ44;H3BU82	8086	Aladin	AAAS	22	25	0.818298	1.12292	0.40773	0.717039	1.02172	0.339074	1	0	–	1	0	0	0	centrosome | cytoplasm | nuclear envelope | nuclear membrane | nuclear pore | nucleolus | nucleus	WD40	0	0	0
982	P30048;E9PH29	10935	Thioredoxin-dependent peroxide reductase, mitochondrial	PRDX3	9	9	0.757162	1.21734	0.510832	0.966575	1.3194	0.338745	1	0	–	1	0	0	0	IkappaB kinase complex | cytoplasm | early endosome | mitochondrion	1-cysPrx_C|AhpC-TSA|Redoxin	0	0	0
4890	Q96DA2	116442	Ras-related protein Rab-39B	RAB39B	8	9	0.750579	0.964545	0.375479	0.522164	0.800848	0.337676	0	0	–	1	0	0	0	Golgi apparatus | intracellular | plasma membrane | membrane | vesicle | neuron projection	Arf|Gtr1_RagA|MMR_HSR1|Miro|Ras	0	1	0
126	A8K9T0;Q9ULG6;Q9ULG6-2;Q9ULG6-4;Q9ULG6-3	9236	Cell cycle progression protein 1	CCPG1	2	2	3.16341	3.37484	0.234401	2.08418	2.87983	0.337265	0	1	–	1	0	0	0	integral component of membrane	–	0	0	0
5849	Q9P2X0-2;Q9P2X0	54344	Dolichol-phosphate mannosyltransferase subunit 3	DPM3	2	2	0.182035	0.487481	0.229235	0.00803925	0.369673	0.337182	1	1	–	1	0	1	0	dolichol-phosphate-mannose synthase complex | endoplasmic reticulum | endoplasmic reticulum membrane | integral component of endoplasmic reticulum membrane | mannosyltransferase complex	DPM3	1	0	0
89	P32189;P32189-2;A6NJP5;P32189-1;Q14409	2710	Glycerol kinase;Putative glycerol kinase 3	GK;GK3P	6	6	0.55161	1.12282	0.490407	0.403952	0.782163	0.334381	1	1	–	1	0	0	1	cytosol | mitochondrial outer membrane	FGGY_C|FGGY_N	0	0	0
1653	J3KQS3;Q8IY17;Q8IY17-3;Q8IY17-2;F5H5K9	10908	Neuropathy target esterase	PNPLA6	11	15	1.7667	2.29756	0.433259	1.99475	2.3255	0.333392	1	1	–	1	0	0	0	endoplasmic reticulum membrane | integral component of membrane	Patatin|cNMP_binding	0	0	0
1809	O14524;O14524-2	23306	Transmembrane protein 194A	TMEM194A	5	6	1.63163	1.66342	0.187082	1.66007	1.83586	0.332566	0	1	–	1	0	0	0	integral component of membrane	DUF2215	0	0	0
990	Q9Y256;E9PI08;E9PKA7	9986	CAAX prenyl protease 2	RCE1	3	3	0.493994	0.847904	0.383456	0.308069	0.632887	0.331988	0	1	–	1	0	0	0	endoplasmic reticulum membrane | integral component of plasma membrane	Abi	0	0	0
3379	Q07820;Q07820-2	4170	Induced myeloid leukemia cell differentiation protein Mcl-1	MCL1	6	5	1.7075	2.14431	0.429352	1.84931	2.25486	0.327521	0	1	–	1	0	0	1	Bcl-2 family protein complex | cytoplasm | cytosol | integral component of membrane | membrane | mitochondrial matrix | mitochondrial outer membrane | mitochondrion | nucleoplasm | nucleus	Bcl-2	0	0	0
1137	I3L0Q9;P04062;P04062-2;J3KQK9;J3KQG4;F5H241;P04062-3	2629	Glucosylceramidase	GBA	2	2	0.304563	0.618339	0.373261	0.337865	0.651428	0.326692	1	1	–	1	0	0	0	lysosomal lumen | lysosomal membrane	Glyco_hydro_30	0	0	0
3104	P57740;B4DZ67;Q6PJE1	57122	Nuclear pore complex protein Nup107	NUP107	17	18	1.62677	1.77475	0.272572	1.43916	1.75871	0.325116	1	0	–	1	0	0	0	condensed chromosome kinetochore | cytosol | kinetochore | nuclear envelope | nuclear membrane | nuclear periphery | nuclear pore | nuclear pore outer ring	Nup84_Nup100	0	0	0
2903	P48029;E9PFC0	6535	Sodium- and chloride-dependent creatine transporter 1;Transporter	SLC6A8	5	4	1.01657	1.36396	0.216649	0.932323	1.2029	0.323539	1	1	–	1	0	0	0	cellular_component | integral component of membrane | integral component of plasma membrane | plasma membrane	SNF	0	0	1
1890	O15260;Q5T8U7;Q5T8U5;O15260-2;B7Z6A4	6836	Surfeit locus protein 4	SURF4	5	4	0.502386	0.77157	0.280744	0.319901	0.61572	0.323456	0	1	–	1	0	0	0	Golgi membrane | endoplasmic reticulum membrane | endoplasmic reticulum-Golgi intermediate compartment | endoplasmic reticulum-Golgi intermediate compartment membrane | integral component of membrane	SURF4	0	0	0
2820	P40939;H0YFD6	3030	Trifunctional enzyme subunit alpha, mitochondrial;Long-chain enoyl-CoA hydratase;Long chain 3-hydroxyacyl-CoA dehydrogenase	HADHA	3	8	0.828929	0.897261	0.0847488	0.466704	0.812437	0.322458	0	0	–	1	0	0	0	mitochondrial fatty acid beta-oxidation multienzyme complex | mitochondrial inner membrane | mitochondrial nucleoid | mitochondrion | extracellular matrix	3HCDH|3HCDH_N|ECH	0	0	0
4068	Q6IAA8;F5H3Y3;F5GX19;F5H479;H0YFI1	55004	Ragulator complex protein LAMTOR1	LAMTOR1	7	8	2.96702	3.02896	0.270985	2.07806	2.53089	0.321876	1	0	–	1	0	0	0	Golgi apparatus | Ragulator complex | intracellular membrane-bounded organelle | late endosome membrane | lysosomal membrane | lysosome | membrane raft | plasma membrane	LAMTOR	0	0	0
4173	Q6ZNB6;Q6ZNB6-2	152518	NF-X1-type zinc finger protein NFXL1	NFXL1	16	19	1.22531	1.61131	0.457065	1.33545	1.71724	0.320961	0	1	–	1	0	0	0	integral component of membrane | nucleus	zf-NF-X1	0	0	0
4548	Q8NBM4;Q8NBM4-2;Q8NBM4-3;Q8NBM4-4	337867	Ubiquitin-associated domain-containing protein 2	UBAC2	8	7	1.04667	1.40864	0.396009	0.700531	0.99549	0.320545	0	1	–	1	0	1	0	endoplasmic reticulum | integral component of membrane	UBA	0	0	0
4188	Q6ZWT7;H7C5D1	129642	Lysophospholipid acyltransferase 2	MBOAT2	2	2	0.888988	1.04332	0.143921	0.420613	0.726856	0.317795	1	1	–	1	0	0	0	endoplasmic reticulum membrane | integral component of membrane	MBOAT	0	0	0
3131	P61026	10890	Ras-related protein Rab-10	RAB10	10	7	1.28351	1.60513	0.324241	1.1697	1.39249	0.313618	0	1	–	1	0	0	0	Golgi apparatus | cytoplasmic vesicle membrane | endoplasmic reticulum membrane | endoplasmic reticulum tubular network | endosome | exocyst | insulin-responsive compartment | phagocytic vesicle membrane | plasma membrane | primary cilium | recycling endosome | recycling endosome membrane | trans-Golgi network	Arf|GTP_EFTU|Gtr1_RagA|Miro|Ras	0	0	0
3329	Q02818;H7BZI1;C9JKZ2	4924	Nucleobindin-1	NUCB1	3	2	1.47171	2.14709	0.865224	2.03326	2.40913	0.312363	1	1	–	1	0	0	0	Golgi apparatus | endoplasmic reticulum-Golgi intermediate compartment | extracellular space | membrane | microtubule cytoskeleton	EF-hand_7	0	1	0
5051	Q96QC0;F5H5K4	5514	Serine/threonine-protein phosphatase 1 regulatory subunit 10	PPP1R10	4	7	1.93316	1.61453	0.283239	1.81954	2.2027	0.311693	0	0	–	0	0	0	0	PTW/PP1 phosphatase complex | chromatin | nucleus | nucleoplasm | nuclear chromosome, telomeric region	Med26|zf-CCCH	0	0	0
569	Q9NQX7;Q9NQX7-3;Q9NQX7-2;C9JG41	81618	Integral membrane protein 2C;CT-BRI3	ITM2C	3	3	0.407274	0.673603	0.346136	0.385482	0.747558	0.311609	1	1	–	1	0	0	0	Golgi apparatus | integral component of membrane | lysosomal membrane | lysosome | perinuclear region of cytoplasm | plasma membrane	BRICHOS	0	1	0
924	Q8N2G8;E9PDB5;K7ESN3;Q8N2G8-2	84514	GH3 domain-containing protein	GHDC	9	11	2.02977	2.29037	0.44116	1.67473	1.81605	0.309849	1	1	–	1	0	0	0	cellular_component | endoplasmic reticulum | nuclear envelope	GH3	1	0	0
1928	O43290	9092	U4/U6.U5 tri-snRNP-associated protein 1	SART1	8	8	1.87403	2.32355	0.185679	1.54062	2.16903	0.309765	0	0	–	1	0	0	0	Cajal body | Golgi apparatus | catalytic step 2 spliceosome | cytoplasm | cytosol |nucleoplasm | nucleus | spliceosomal complex | U4/U6 x U5 tri-snRNP complex	SART-1	0	1	0
3604	Q14320;B0S8I6	9130	Protein FAM50A	FAM50A	3	5	0.873153	1.28576	0.451355	0.863312	1.0568	0.308506	0	0	–	0	0	0	0	nucleus | nucleoplasm	XAP5	0	0	0
6088	Q9Y2G8;Q5TDH4;Q5TDG9;Q9Y2G8-2	23341	DnaJ homolog subfamily C member 16	DNAJC16	4	4	1.40514	1.65719	0.354153	1.85112	1.81837	0.308002	0	1	–	1	0	0	0	integral component of membrane	DnaJ|Thioredoxin	0	0	0
5064	Q96RL7;Q96RL7-3;Q96RL7-2;Q96RL7-4	23230	Vacuolar protein sorting-associated protein 13A	VPS13A	30	29	1.56496	1.96018	0.422816	1.44076	1.7716	0.308002	0	0	PMID: 22366033	1	0	0	1	dense core granule | intracellular | cytosol | extrinsic component of membrane	ATG_C|Chorein_N|DUF1162	0	0	0
1491	H3BRJ5;Q8IWR1;F5GZP3	286827	Tripartite motif-containing protein 59	TRIM59	3	3	1.6309	1.93167	0.237655	1.57228	1.87646	0.307918	0	1	–	1	0	0	0	integral component of membrane | intracellular	zf-B_box|zf-C3HC4|zf-C3HC4_2|zf-C3HC4_3|zf-C3HC4_4|zf-RING_2|zf-RING_5|zf-RING_UBOX	0	0	0
301	Q01130;B4DN89;J3KP15;J3QL05;Q9BRL6;Q9BRL6-2	6427	Serine/arginine-rich splicing factor 2;Serine/arginine-rich splicing factor 8	SRSF2;SFRS2;SRSF8	3	3	0.751027	0.983843	0.237926	0.495403	0.783692	0.307414	0	0	–	1	0	0	0	PML body | nuclear speck | nucleoplasm | nucleus | extracellular exosome | spliceosomal complex | interchromatin granule	RRM_1|RRM_5|RRM_6	0	0	0
940	P48449;E9PEI9;G5E9Q9	4047	Lanosterol synthase	LSS	17	15	1.89066	2.25152	0.384558	1.64017	2.08242	0.307246	1	0	–	1	0	0	0	endoplasmic reticulum membrane | lipid particle	Prenyltrans|Prenyltrans_1|Prenyltrans_2	0	0	0
1480	H3BPE7;P35637;P35637-2	2521	RNA-binding protein FUS	FUS	4	6	2.29674	3.17907	0.385413	2.37109	3.14092	0.306994	0	0	–	1	0	0	0	cytoplasm | nucleoplasm | nucleus | polysome | dendrite | neuronal cell body | dendritic spine | perikaryon | dendritic spine head | perinuclear region of cytoplasm	RRM_1|zf-RanBP	0	0	0
5021	Q96LT7	203228	Uncharacterized protein C9orf72	C9orf72	4	10	1.94034	1.50081	0.180335	2.41496	2.76234	0.306742	1	0	–	1	0	0	0	cytoplasm | nucleus	C9orf72-like	0	0	0
2198	O95202	3954	LETM1 and EF-hand domain-containing protein 1, mitochondrial	LETM1	2	3	0.658819	0.778038	0.221039	0.831263	1.12366	0.306069	0	1	–	1	0	0	0	integral component of membrane | mitochondrial inner membrane | mitochondrion	LETM1	0	0	0
4695	Q8WUM0;F5H5C2;Q5T8N1	55746	Nuclear pore complex protein Nup133	NUP133	19	32	1.332	1.48493	0.218709	1.11911	1.31126	0.305901	1	0	–	1	0	0	0	condensed chromosome kinetochore | condensed chromosome outer kinetochore | cytosol | nuclear envelope | nuclear pore | nuclear pore outer ring	Nucleoporin_C|Nucleoporin_N	0	0	0
5770	Q9NZ01;B3KSQ1	9524	Trans-2,3-enoyl-CoA reductase	TECR	19	21	0.462389	0.734976	0.303821	0.373657	0.643921	0.305733	0	1	–	1	0	0	0	endoplasmic reticulum membrane | integral component of endoplasmic reticulum membrane	Steroid_dh	0	0	0
4702	Q8WUY1	51337	UPF0670 protein THEM6	THEM6	15	16	0.624205	0.889649	0.304209	0.778075	1.06252	0.305312	0	1	–	1	0	0	0	extracellular region	4HBT_2	0	0	0
2467	P11388-4;P11388-3;P11388-2;P11388	7153	DNA topoisomerase 2-alpha	TOP2A	40	45	1.65309	1.81572	0.174263	1.19245	1.45303	0.304302	0	0	PMID: 23844026	1	0	0	0	DNA topoisomerase complex (ATP-hydrolyzing) | centriole | nuclear chromosome | nucleoid | nucleolus | nucleoplasm | nucleus | protein complex | viral integration complex | cytoplasm | condensed chromosome	DNA_gyraseB|DNA_topoisoIV|DTHCT|HATPase_c|Toprim	0	0	0
3741	Q15773	8079	Myeloid leukemia factor 2	MLF2	5	5	0.854128	1.01237	0.207967	0.657588	0.974459	0.303292	0	0	PMID: 25613900	1	0	0	0	cytoplasm | nucleus | membrane	Mlf1IP	0	0	0
3102	P57088;D6RAA6	55161	Transmembrane protein 33	TMEM33	11	13	0.393304	0.560735	0.209072	0.223137	0.480407	0.301521	0	1	–	1	0	0	0	integral component of membrane | melanosome	UPF0121	0	0	0
5027	Q96MW5;H3BQV3	84342	Conserved oligomeric Golgi complex subunit 8	COG8	9	4	1.65631	1.74834	0.380148	0.714256	0.99316	0.297974	1	1	–	1	0	0	0	Golgi membrane | Golgi transport complex	Dor1	0	0	0
6153	Q9Y3P4	25807	Rhomboid domain-containing protein 3	RHBDD3	2	4	0.987927	1.30372	0.429589	1.073	1.25304	0.296282	0	1	–	1	0	0	0	integral component of membrane	Rhomboid	0	0	0
5318	Q9BZE4;B7Z7A3;B4DY13	23560	Nucleolar GTP-binding protein 1	GTPBP4	25	24	0.707562	0.816597	0.120877	0.507346	0.743034	0.291363	1	0	–	1	0	0	0	Golgi apparatus | cytoplasm | nuclear membrane | nucleolus | nucleus | perinuclear region of cytoplasm	FeoB_N|MMR_HSR1|Miro|NOG1|NOGCT	0	0	0
2850	P42892;P42892-4;P42892-2;P42892-3;B4DKB2	1889	Endothelin-converting enzyme 1	ECE1	5	5	1.53768	1.9134	0.653471	1.60298	1.90215	0.291278	1	1	–	1	0	0	0	Weibel-Palade body | early endosome | endosome | external side of plasma membrane | integral component of membrane | intrinsic component of endosome membrane | lysosomal membrane | perinuclear region of cytoplasm | plasma membrane | vesicle	Peptidase_M13|Peptidase_M13_N	0	0	1
5218	Q9BU23;Q9BU23-2;H0Y9R0;Q9BU23-3	91289	Lipase maturation factor 2	LMF2	11	9	0.683747	0.811118	0.207276	0.510787	0.746267	0.291023	1	1	–	1	0	0	0	endoplasmic reticulum membrane | integral component of membrane	LMF1	0	0	0
5732	Q9NX47	54708	E3 ubiquitin-protein ligase MARCH5	MARCH5	9	6	1.98859	2.20539	0.484713	1.74067	2.04676	0.290938	1	1	–	1	0	0	1	endoplasmic reticulum | endoplasmic reticulum membrane | integral component of membrane | mitochondrial outer membrane	RINGv	1	0	0
2994	P51153	5872	Ras-related protein Rab-13	RAB13	10	12	0.592612	0.850747	0.25368	0.615175	0.793546	0.290003	0	0	–	1	0	0	0	Golgi apparatus | cytoplasm | cytoplasmic vesicle | cytoplasmic vesicle membrane | endocytic vesicle | insulin-responsive compartment | lamellipodium | lateral plasma membrane | neuron projection | plasma membrane | recycling endosome | recycling endosome membrane | tight junction | trans-Golgi network | transport vesicle membrane | cell projection | cell junction | membrane | bicellular tight ju…	Arf|GTP_EFTU|Gtr1_RagA|Miro|Ras|SRPRB	0	1	0
985	E9PHG5;Q6UW02;C9J8K7;F8WBE2	57404	Cytochrome P450 20A1	CYP20A1	8	13	0.863569	0.998995	0.21555	0.725617	0.955513	0.285062	0	1	–	1	0	0	0	integral component of membrane	p450	0	0	0
2601	P22059	5007	Oxysterol-binding protein 1	OSBP	19	23	1.75649	2.18192	0.350275	1.72647	1.93178	0.283611	1	0	–	1	0	0	0	Golgi membrane	Oxysterol_BP|PH|PH_11|PH_8	0	0	0
4397	Q8IWA4;Q8IWA4-3;H7C5H5;Q8IWA4-2	55669	Mitofusin-1	MFN1	3	5	1.277	1.61145	0.148422	1.02879	1.29968	0.282842	0	0	PMID: 23886663	1	0	0	1	integral component of membrane | mitochondrial outer membrane | membrane | mitochondrion | cytoplasm	Dynamin_N|Fzo_mitofusin|MMR_HSR1	0	0	0
4402	Q8IWJ2;B8ZZW2	9648	GRIP and coiled-coil domain-containing protein 2	GCC2	35	44	1.95069	2.34028	0.446208	2.1741	2.39437	0.282415	1	0	–	1	0	0	0	Golgi apparatus | cytoplasm | membrane | nucleus | trans-Golgi network	GRIP	0	1	0
2408	P09012	6626	U1 small nuclear ribonucleoprotein A	SNRPA	2	2	1.74458	2.07625	0.316313	1.84296	2.11286	0.282073	0	0	–	0	0	0	0	U1 snRNP | nucleoplasm | spliceosomal complex | nucleus | nucleolus | intracellular ribonucleoprotein complex | cytoplasm	RRM_1|RRM_5|RRM_6	0	0	0
3865	Q53GS7;Q53GS7-2;B3KMG0	2733	Nucleoporin GLE1	GLE1	8	13	2.51459	2.70307	0.233179	2.23411	2.26265	0.281816	1	0	–	1	0	0	0	cytoplasm | nuclear pore	GLE1	0	0	0
6022	Q9UNK0;I3L305	9482	Syntaxin-8	STX8	4	7	2.64273	3.00416	0.350901	2.25313	2.42653	0.280533	0	1	–	1	0	0	0	SNARE complex | endoplasmic reticulum | integral component of plasma membrane | late endosome membrane | lysosomal membrane	SNARE	0	0	0
4454	Q8IZV5	157506	Retinol dehydrogenase 10	RDH10	5	5	0.479493	0.814967	0.283632	0.444346	0.675268	0.278049	1	1	–	1	0	0	0	cell body | cytoplasm | endoplasmic reticulum membrane | integral component of membrane | nucleus	KR|adh_short	0	0	0
3715	Q15459;E9PAW1	10291	Splicing factor 3A subunit 1	SF3A1	4	10	2.23941	2.47158	0.348395	1.08813	0.862063	0.277963	0	0	–	0	0	0	0	U2-type spliceosomal complex | catalytic step 2 spliceosome | nucleoplasm | nucleus | spliceosomal complex	PRP21_like_P|Surp|ubiquitin	0	0	0
1634	J3KPT4;Q9H4I3;Q9H4I3-2	80305	TraB domain-containing protein	TRABD	8	9	0.884204	1.28702	0.456367	0.818735	0.985443	0.277362	0	1	–	1	0	0	1	–	TraB	0	0	0
5259	Q9BW27;J3KT10;B4DMQ3;J3QL54;B4DPW1;F5H0W7;J3QLH0	79902	Nuclear pore complex protein Nup85	NUP85	19	18	0.87048	1.05451	0.182587	0.638845	0.904841	0.27659	1	0	–	1	0	0	0	condensed chromosome kinetochore | cytosol | kinetochore | nuclear envelope | nuclear membrane | nuclear pore outer ring | spindle	Nucleopor_Nup85	0	0	0
5102	Q96T76-8;Q96T76;Q96T76-9;Q96T76-5	64210	MMS19 nucleotide excision repair protein homolog	MMS19	22	19	1.59735	1.88211	0.343244	1.43369	1.72438	0.276247	0	0	PMID: 23844026	1	0	0	0	CIA complex | MMXD complex | cytoplasm | holo TFIIH complex | nucleus | spindle | cytoskeleton | membrane | nucleoplasm	MMS19_C|MMS19_N	0	0	0
5803	Q9P035;H3BS72;H3BPZ1;B4DRF4	51495	3-hydroxyacyl-CoA dehydratase 3	PTPLAD1	16	17	0.405855	0.60115	0.224323	0.148993	0.395548	0.274099	0	1	–	1	0	0	0	cellular_component | endoplasmic reticulum membrane | integral component of membrane	CS|PTPLA	0	0	0
3904	Q5JRA6;G8JLC6;Q5JRA6-2;H7BY50	375056	Melanoma inhibitory activity protein 3	MIA3	39	42	2.28856	2.66526	0.268204	2.24622	2.32701	0.273497	1	1	–	1	0	0	0	endoplasmic reticulum membrane | integral component of membrane	SH3_2	0	0	0
3617	Q14571	3709	Inositol 1,4,5-trisphosphate receptor type 2	ITPR2	21	17	1.58705	1.80538	0.367828	1.59241	1.832	0.273153	1	1	–	1	0	1	0	cell cortex | endoplasmic reticulum membrane | integral component of membrane | plasma membrane | platelet dense tubular network membrane | receptor complex | sarcoplasmic reticulum membrane	Ins145_P3_rec|Ion_trans|MIR|RIH_assoc|RYDR_ITPR	0	0	1
5907	Q9UHA4;J3KMX4	8649	Ragulator complex protein LAMTOR3	LAMTOR3	3	4	2.69727	2.83885	0.219943	2.41218	2.66537	0.272292	1	0	–	1	0	0	0	Ragulator complex	MAPKK1_Int	0	0	0
2620	P23246;P23246-2	6421	Splicing factor, proline- and glutamine-rich	SFPQ	22	23	0.913067	1.29079	0.293436	0.725222	1.11776	0.270139	0	0	–	1	0	0	0	cytoplasm | nuclear matrix | nucleoplasm | paraspeckles | nucleus | chromatin | RNA polymerase II transcription factor complex | extracellular matrix	NOPS|RRM_1|RRM_5|RRM_6	0	0	0
1605	J3KNI1;Q9H9E3;Q9H9E3-3;Q9H9E3-2	25839	Conserved oligomeric Golgi complex subunit 4	COG4	8	8	1.16055	1.33736	0.282057	0.769421	1.13519	0.269621	1	0	–	1	0	0	0	Golgi membrane | Golgi transport complex	COG4	0	0	0
3511	Q13435;E9PPJ0;E9PJ04;H0YCG1	10992	Splicing factor 3B subunit 2	SF3B2	6	14	2.14978	2.27678	0.231004	2.22334	2.32686	0.268672	0	0	–	0	0	0	0	U12-type spliceosomal complex | catalytic step 2 spliceosome | nucleoplasm | nucleus | spliceosomal complex | U2-type spliceosomal complex | U2 snRNP | precatalytic spliceosome	DUF382|PSP|SAP	0	0	0
1150	Q15436;F5H365;B3KXI2;F5H6C4	10484	Protein transport protein Sec23A	SEC23A	17	16	2.14221	2.38176	0.25876	1.91466	2.11104	0.268413	1	0	–	1	0	0	0	COPII vesicle coat | ER to Golgi transport vesicle membrane | Golgi membrane | cytosol | endoplasmic reticulum | endoplasmic reticulum membrane | perinuclear region of cytoplasm | smooth endoplasmic reticulum membrane	Gelsolin|Sec23_BS|Sec23_helical|Sec23_trunk|zf-Sec23_Sec24	1	0	0
3198	P62820;B7Z8M7;E7END7;P62820-2	5861	Ras-related protein Rab-1A	RAB1A	11	13	1.16911	1.60553	0.230732	1.09904	1.31779	0.268068	0	0	–	1	0	0	0	Golgi membrane | endoplasmic reticulum | cytoplasm | endosome | early endosome | endoplasmic reticulum membrane | Golgi apparatus | cytosol | cell-cell adherens junction | melanosome | membrane | extracellular exosome	Arf|GTP_EFTU|Gtr1_RagA|MMR_HSR1|Miro|Ras|SRPRB	1	0	0
4069	Q6IAN0;J3KRS1	25979	Dehydrogenase/reductase SDR family member 7B	DHRS7B	13	17	0.554047	0.752842	0.234944	0.221682	0.548962	0.267204	0	1	–	1	0	0	0	cellular_component | integral component of membrane | peroxisomal membrane	DUF1776|KR|adh_short|adh_short_C2	0	0	0
5558	Q9HCU5;B5MC98	10113	Prolactin regulatory element-binding protein	PREB	4	5	1.38756	1.70826	0.315928	1.13911	1.63413	0.266945	1	1	–	1	0	1	0	Golgi membrane | endoplasmic reticulum | endoplasmic reticulum membrane | integral component of membrane | nucleus	WD40	0	0	0
5466	Q9H7B2;Q5VXN0;Q5VXM9	84154	Ribosome production factor 2 homolog	RPF2;BXDC1	7	6	0.959377	0.90975	0.101439	0.419817	0.673814	0.266945	0	0	–	0	0	0	0	nucleolus | nucleus	Brix	0	0	0
6111	Q9Y2V7;Q9Y2V7-2	57511	Conserved oligomeric Golgi complex subunit 6	COG6	10	5	1.65386	1.58054	0.322327	1.41879	1.97363	0.266167	1	0	–	1	0	0	0	Golgi membrane | Golgi transport complex	COG6	0	0	0
4016	Q5VV42;Q5VV42-2	54901	Threonylcarbamoyladenosine tRNA methylthiotransferase	CDKAL1	19	18	1.39101	2.03749	0.357397	1.58757	1.92515	0.264524	1	1	–	1	0	0	0	cellular_component | endoplasmic reticulum membrane | integral component of membrane | rough endoplasmic reticulum	Radical_SAM|TRAM|UPF0004	0	0	0
3808	Q2TAA5	440138	GDP-Man:Man(3)GlcNAc(2)-PP-Dol alpha-1,2-mannosyltransferase	ALG11	4	4	0.345031	0.628582	0.313875	0.201312	0.592202	0.264351	1	1	–	1	0	0	0	endoplasmic reticulum membrane | integral component of membrane	Glyco_trans_1_4|Glycos_transf_1	0	0	0
5687	Q9NVH0;Q9NVH0-2	55218	Exonuclease 3-5 domain-containing protein 2	EXD2	14	18	1.82299	2.06327	0.265018	1.63044	1.86767	0.264178	0	1	–	1	0	0	1	–	DNA_pol_A_exo1	0	0	0
1235	F8VXC8;Q8TAQ2;Q8TAQ2-3;Q8TAQ2-2	6601	SWI/SNF complex subunit SMARCC2	SMARCC2	2	5	1.86134	2.14579	0.354278	1.68775	1.60177	0.263138	0	0	–	0	0	0	0	SWI/SNF complex | nBAF complex | npBAF complex | nuclear chromatin | nucleus | transcriptional repressor complex	Myb_DNA-bind_6|Myb_DNA-binding|SWIRM	0	0	0
3613	Q14534;E7EVQ6	6713	Squalene monooxygenase	SQLE	6	9	0.258043	0.555865	0.384558	0.261271	0.462887	0.261318	0	1	–	1	0	1	0	endoplasmic reticulum membrane | integral component of membrane	FAD_binding_3|Pyr_redox|SE	0	0	0
2142	O75937	22826	DnaJ homolog subfamily C member 8	DNAJC8	6	9	2.18765	2.64797	0.539786	2.45043	2.66242	0.260277	0	0	–	0	0	0	0	nucleoplasm | cytoplasm | intercellular bridge	DnaJ	0	0	0
503	Q16891;Q16891-2;B9A067;C9J406;Q16891-3;H7C463	10989	Mitochondrial inner membrane protein	IMMT	26	26	1.55277	1.74455	0.25542	1.32176	1.53776	0.260277	0	1	–	1	0	0	0	integral component of membrane | mitochondrial inner membrane	Mitofilin	0	0	0
5441	Q9H553;Q9H553-2	85365	Alpha-1,3/1,6-mannosyltransferase ALG2	ALG2	9	7	0.784836	1.07645	0.258893	0.652475	0.784141	0.255669	1	0	–	1	0	0	0	cytoplasm | endoplasmic reticulum membrane | integral component of membrane | membrane | nucleus | perinuclear region of cytoplasm	Glyco_trans_1_2|Glyco_trans_1_4|Glyco_trans_4_4|Glycos_transf_1	0	0	0
5116	Q99567;J3KMX1	4927	Nuclear pore complex protein Nup88	NUP88	17	17	2.14732	2.29873	0.250328	2.18624	2.42235	0.253926	0	0	PMID: 9049309	1	0	0	0	cytosol | nuclear pore | nucleoplasm | nucleus	Nup88	0	0	0
3413	Q10570	29894	Cleavage and polyadenylation specificity factor subunit 1	CPSF1	6	6	1.79831	2.01155	0.219669	1.81984	1.90818	0.252007	0	0	–	0	0	0	0	mRNA cleavage and polyadenylation specificity factor complex | nucleoplasm | nucleus	CPSF_A|MMS1_N	0	0	0
4957	Q96H55;Q96H55-3;Q96H55-4;Q96H55-2	80179	Unconventional myosin-XIX	MYO19	2	5	0.762939	1.42735	0.625904	0.977887	1.07734	0.250609	0	0	–	0	0	0	1	cytoplasm | mitochondrial outer membrane | myosin complex | mitochondrion | cytoskeleton | membrane	Myosin_head	0	0	0
2238	O95639;O95639-2;O95639-3;C9JEV9;B7Z7B0	10898	Cleavage and polyadenylation specificity factor subunit 4	CPSF4	3	5	1.57162	1.63612	0.171997	1.23771	1.23573	0.249473	0	0	–	0	0	0	0	mRNA cleavage and polyadenylation specificity factor complex | nucleoplasm | nucleus	zf-CCCH|zf-CCHC	0	0	0
5411	H3BMF4;Q9H2V7;Q9H2V7-2;Q9H2V7-3;Q9H2V7-4	83985	Protein spinster homolog 1	SPNS1	7	6	0.656433	0.648329	0.0934846	0.450872	0.553292	0.246584	0	1	–	1	0	0	0	integral component of membrane | lysosomal membrane | mitochondrial inner membrane	MFS_1|Sugar_tr	0	0	0
4691	Q8WUD1	84932	Ras-related protein Rab-2B	RAB2B	8	9	0.668913	0.763384	0.189604	0.398433	0.561179	0.243952	0	0	–	1	0	0	0	Golgi membrane | endoplasmic reticulum membrane | plasma membrane | endoplasmic reticulum | Golgi apparatus | membrane | extracellular exosome	Arf|Gtr1_RagA|MMR_HSR1|Miro|Ras	1	0	0
1850	O14966;O14966-2;C9JE77	8934	Ras-related protein Rab-7L1	RAB7L1	8	8	0.843787	0.951252	0.135094	0.828448	0.824721	0.243689	0	0	–	1	0	0	0	plasma membrane | cytoplasm | mitochondrion | early endosome | vacuole | Golgi apparatus | cis-Golgi network | trans-Golgi network | cytosol | cytoskeleton | membrane | symbiont-containing vacuole | vesicle | melanosome | perinuclear region of cytoplasm | recycling endosome | extracellular exosome | intracellular vesicle	Arf|Gtr1_RagA|Miro|Ras	0	1	0
2671	P27544;P27544-2;Q5XG75	10715	Ceramide synthase 1	CERS1;LASS1	4	4	0.741943	1.2373	0.419238	0.73336	0.93502	0.242371	1	1	–	1	0	0	0	Golgi membrane | endoplasmic reticulum membrane | integral component of membrane | intracellular membrane-bounded organelle	TRAM_LAG1_CLN8	1	0	0
5385	Q9H1A3-2;Q9H1A3;H3BN86;H3BM54	51108	Methyltransferase-like protein 9	METTL9	5	4	0.184951	0.572359	0.410376	0.0290262	0.370391	0.242283	0	1	–	1	0	0	0	–	DREV|Methyltransf_11|Methyltransf_12|Methyltransf_23	0	0	0
3096	P56589;Q7Z6V3	8504	Peroxisomal biogenesis factor 3	PEX3	8	6	1.14812	1.50839	0.417925	0.963565	1.33568	0.241844	1	1	–	1	0	0	0	cytosol | endoplasmic reticulum | integral component of peroxisomal membrane | intracellular membrane-bounded organelle | nucleolus | nucleus | peroxisomal membrane | peroxisome | protein complex | protein-lipid complex	Peroxin-3	1	0	0
3126	P61006;B4DEK7	4218	Ras-related protein Rab-8A	RAB8A	6	6	1.22571	1.42552	0.168592	1.1913	1.46334	0.240084	0	0	–	1	0	0	0	Golgi membrane | cilium | cytoplasmic vesicle membrane | dendrite | neuronal cell body | non-motile cilium | phagocytic vesicle | phagocytic vesicle membrane | plasma membrane | postsynaptic density | recycling endosome membrane | nucleus | nucleolus | cytoplasm | endosome | Golgi apparatus | centrosome | centriole | cytosol | cytoskeleton | synaptic vesicle | membrane | trans-Golgi network trans…	Arf|Gtr1_RagA|Miro|Ras	0	1	0
3740	Q15771;E9PMJ1;E9PS06;H0YDK7;Q6MZH2;E9PNB9;E9PRF7	27314	Ras-related protein Rab-30	RAB30;DKFZp686J07132	3	5	0.937342	1.62526	0.417566	0.571917	0.743034	0.240084	0	0	–	1	0	0	0	Golgi cisterna | Golgi stack | cis-Golgi network | membrane | trans-Golgi network | cytoplasm | Golgi apparatus | Golgi membrane	Arf|GTP_EFTU|Gtr1_RagA|MMR_HSR1|Miro|Ras	0	1	0
2037	O60831	11230	PRA1 family protein 2	PRAF2	2	2	0.731442	1.09489	0.197841	0.660757	0.883779	0.23982	1	1	–	1	0	0	0	endosome membrane | integral component of membrane	PRA1	0	0	0
2920	P48723;F5GWS8	6782	Heat shock 70 kDa protein 13	HSPA13	3	4	0.173785	0.731648	0.490747	0.219329	0.40808	0.238851	1	1	–	1	0	0	0	endoplasmic reticulum | intracellular membrane-bounded organelle	HSP70	1	0	0
2799	P37198	23636	Nuclear pore glycoprotein p62	NUP62	3	3	2.06787	2.22121	0.238603	2.38211	2.64144	0.238763	1	0	–	1	0	0	0	cytoplasm | intracellular membrane-bounded organelle | nuclear envelope | nuclear membrane | nuclear pore | nucleocytoplasmic shuttling complex | pore complex | ribonucleoprotein complex | spindle pole	Nsp1_C	0	0	0
1443	Q9H5X1;H0YKV4;Q9H5X1-2;H0YLH6	84191	MIP18 family protein FAM96A	FAM96A	3	3	1.64505	1.97532	0.376709	1.52347	1.84325	0.238146	0	1	–	1	0	0	0	cellular_component | cytoplasm	DUF59	0	0	0
429	H7BXS2;B7Z4L1;Q9NRC1-4;B7Z4U3;E7EPD9;Q9NRC1;C9JU30;Q9NRC1-2;Q9NRC1-3;G3XAH9;Q9NRC1-5;E7EPW5;Q9NRC1-6;E9PCV1;E7ENZ9	7982	Suppressor of tumorigenicity 7 protein	ST7	10	17	1.94586	2.23216	0.196866	1.89823	2.18188	0.23797	0	1	–	1	0	0	0	integral component of membrane	ST7	0	0	0
2050	O75110	10079	Probable phospholipid-transporting ATPase IIA	ATP9A	4	3	0.809522	1.00227	0.241442	0.221365	0.461988	0.235499	1	1	–	1	0	0	0	Golgi apparatus | early endosome | early endosome membrane | integral component of membrane | perinuclear region of cytoplasm | recycling endosome | trans-Golgi network	E1-E2_ATPase|HAD|Hydrolase|Hydrolase_like2	0	1	0
6236	Q9Y673;Q9Y673-2;B4DR67	29880	Dolichyl-phosphate beta-glucosyltransferase	ALG5	14	17	0.432309	0.5956	0.178078	0.209972	0.384566	0.232317	1	1	–	1	0	0	0	endoplasmic reticulum membrane | integral component of membrane	Glyco_tranf_2_2|Glyco_tranf_2_3|Glycos_transf_2	0	0	0
5420	Q9H3P2;H0Y3X6;B3KSP0;C9JHL4	7469	Negative elongation factor A	WHSC2	4	3	1.64721	1.66645	0.236842	2.05033	2.4112	0.231343	0	0	–	0	0	0	0	NELF complex | nucleoplasm | nucleus | cytoplasm	–	0	0	0
753	E5KLJ5;O60313-2;E5KLJ9;E5KLK1;E5KLJ6;O60313	4976	Dynamin-like 120 kDa protein, mitochondrial;Dynamin-like 120 kDa protein, form S1	OPA1	23	20	0.956665	1.18652	0.206999	0.838217	1.00755	0.230014	0	0	PMID: 26858453	1	0	0	1	dendrite | integral component of membrane | mitochondrial crista | mitochondrial inner membrane | mitochondrial intermembrane space | mitochondrial outer membrane | mitochondrion | nucleoplasm | cytoplasm | membrane | extrinsic component of mitochondrial inner membrane | axon cytoplasm	Dynamin_N	0	0	0
275	P20339;B4DJA5	5868	Ras-related protein Rab-5A	RAB5A	5	8	0.602188	0.696546	0.187503	0.638006	0.740073	0.226197	0	0	–	1	0	0	0	actin cytoskeleton | cytoplasm | early endosome | early endosome membrane | endocytic vesicle | endosome membrane | melanosome | membrane raft | plasma membrane | ruffle | endosome | early endosome | cytosol | synaptic vesicle | membrane | axon | dendrite | phagocytic vesicle membrane | cytoplasmic vesicle | somatodendritic compartment | cell projection | neuronal cell body | terminal bouton | ax…	Arf|Gtr1_RagA|Miro|Ras	0	0	1
2134	O75845;E9PQ91	6309	Lathosterol oxidase	SC5DL	2	4	0.598589	1.25483	0.555732	0.432383	0.736733	0.226197	1	1	–	1	0	0	0	endoplasmic reticulum membrane | integral component of membrane	FA_hydroxylase	0	0	0
1177	Q13724;F5H6D0;C9J8D4	7841	Mannosyl-oligosaccharide glucosidase	MOGS	5	5	0.655	1.36292	0.514749	0.482239	0.710968	0.223973	1	1	–	1	0	0	0	endoplasmic reticulum | endoplasmic reticulum membrane | integral component of membrane | membrane	Glyco_hydro_63	1	0	0
3576	Q14137;Q96Q25;E9PIF8	23246	Ribosome biogenesis protein BOP1	BOP1;KM-PA-2	3	3	1.41576	1.43957	0.120877	1.0373	1.24098	0.222727	0	0	–	0	0	0	0	PeBoW complex | nucleoplasm | preribosome, large subunit precursor | intracellular ribonucleoprotein complex | nucleolus | nucleus | cytoplasm	BOP1NT|WD40	0	0	0
4670	Q8TEV9;Q8TEV9-2	140775	Smith-Magenis syndrome chromosomal region candidate gene 8 protein	SMCR8	6	11	1.87264	2.17172	0.285729	1.54935	1.74035	0.221835	0	0	PMID: 17897319	1	0	0	0	nucleoplasm	Folliculin	0	0	0
840	P35670;P35670-4;F5H748;E7ET55;P35670-3;P35670-2;F5H562	540	Copper-transporting ATPase 2;WND/140 kDa	ATP7B	8	8	1.6975	2.15369	0.342237	2.19026	2.21878	0.219516	1	1	–	1	0	0	0	Golgi membrane | basolateral plasma membrane | cytoplasmic membrane-bounded vesicle | integral component of plasma membrane | late endosome | mitochondrion | perinuclear region of cytoplasm | trans-Golgi network	E1-E2_ATPase|HAD|HMA|Hydrolase|Hydrolase_3	0	0	0
4772	Q92621	23165	Nuclear pore complex protein Nup205	NUP205	74	77	1.13773	1.26468	0.153742	0.916271	1.1446	0.21898	1	1	–	1	0	0	0	nuclear envelope | nuclear membrane | nuclear periphery | nuclear pore	DUF3414	0	0	0
4554	Q8NBX0	51097	Saccharopine dehydrogenase-like oxidoreductase	SCCPDH	6	5	0.627984	0.995711	0.3358	0.765715	0.904015	0.21898	0	1	–	1	0	0	1	lipid particle | midbody | mitochondrion	Saccharop_dh	0	0	0
6175	Q9Y4C8	9904	Probable RNA-binding protein 19	RBM19	2	3	1.01527	1.1056	0.112365	0.232242	0.59025	0.218086	0	0	PMID: 23886663	1	0	0	0	chromosome | cytoplasm | nucleolus | nucleoplasm | nucleus | membrane	RRM_1|RRM_5|RRM_6	0	0	0
5886	Q9UEU0;Q9UEU0-2;H0YJL5	10490	Vesicle transport through interaction with t-SNAREs homolog 1B	VTI1B	3	6	1.67952	2.0982	0.719343	1.94882	2.08472	0.213162	0	1	–	1	0	0	0	Golgi apparatus | SNARE complex | integral component of membrane | late endosome membrane | lysosomal membrane | perinuclear region of cytoplasm	V-SNARE|V-SNARE_C	0	0	0
923	H0YL70;H0YKN8;H0YKT5;Q04726;Q04726-4;E9PD64;Q6PI57;Q04726-3;F8W964;Q04726-2;H0YNT2;F5H7D6;F8W8S3;F8W9R0;Q04727-3;Q04727;Q04724;F8W6T6;G8JLG4;Q04727-2;B3KQ29;H0YNI7	7090	Transducin-like enhancer protein 3;Transducin-like enhancer protein 4;Transducin-like enhancer protein 1	TLE3;TLE4;TLE1	3	3	1.43676	1.86674	0.364235	1.79711	1.82166	0.213072	0	0	–	0	0	0	0	nucleoplasm | nucleus	TLE_N|WD40	0	0	0
195	B1AP22;P49810;P49810-3;C9J5P7;P49810-2;E5RJ26	5664	Presenilin-2;Presenilin-2 NTF subunit;Presenilin-2 CTF subunit	PSEN2	2	3	1.84206	2.00982	0.258226	1.67568	1.87663	0.212534	0	1	–	1	0	0	0	Golgi apparatus | Golgi membrane | Z disc | apical plasma membrane | axon | cell cortex | cell surface | centrosome | ciliary rootlet | cytosol | dendritic shaft | endoplasmic reticulum | endoplasmic reticulum membrane | growth cone | integral component of plasma membrane | kinetochore | lysosomal membrane | membrane raft | mitochondrial inner membrane | neuromuscular junction | neuronal cell bod…	Presenilin	0	0	0
1856	O14981	9044	TATA-binding protein-associated factor 172	BTAF1	9	8	1.15202	1.31513	0.122213	0.81676	1.08304	0.210828	0	0	–	0	0	0	0	nucleus | nucleoplasm | intracellular membrane-bounded organelle	DUF3535|Helicase_C|SNF2_N	0	0	0
2993	P51151	9367	Ras-related protein Rab-9A	RAB9A	10	10	0.697039	0.862404	0.132416	0.33371	0.476297	0.210648	0	0	–	1	0	0	0	Golgi membrane | endoplasmic reticulum membrane | late endosome | lysosome | phagocytic vesicle | phagocytic vesicle membrane | plasma membrane | endoplasmic reticulum | Golgi apparatus | cytosol | membrane | transport vesicle | cytoplasmic vesicle membrane | cytoplasmic vesicle | trans-Golgi network membrne | melanosome | extracellular exosome	Arf|Gtr1_RagA|MMR_HSR1|Miro|Ras	1	0	0
1458	Q92930;H0YNE9;F5GY21	51762	Ras-related protein Rab-8B	RAB8B	3	4	1.71509	1.89153	0.182587	1.24398	1.4739	0.20912	0	0	–	1	0	0	0	cell tip | mitochondrion | perinuclear region of cytoplasm | peroxisomal membrane | phagocytic vesicle | phagocytic vesicle membrane | plasma membrane | membrane | cytoplasmic vesicle | extracellular exosome	Arf|GTP_EFTU|Gtr1_RagA|Miro|Ras|SRPRB	0	0	1
2926	P49069	819	Calcium signal-modulating cyclophilin ligand	CAMLG	2	5	1.43266	1.78543	0.375725	0.96122	1.48561	0.207951	1	1	–	1	0	0	0	endoplasmic reticulum | integral component of membrane	CAML	1	0	0
3512	Q13439;Q13439-4;Q13439-3;F8W8Q7;H0Y6I0	2803	Golgin subfamily A member 4	GOLGA4	73	89	2.21222	2.60321	0.477048	2.41578	2.58358	0.20651	1	0	–	1	0	0	0	Golgi apparatus | Golgi membrane | cytoplasm | trans-Golgi network	GRIP	0	1	0
852	E7EUE1;P28288;F5GYC1;P28288-2	5825	ATP-binding cassette sub-family D member 3	ABCD3	37	38	0.892843	1.01723	0.181321	0.697314	0.84915	0.203804	0	1	–	1	0	0	0	cytosol | integral component of membrane | intracellular membrane-bounded organelle | mitochondrial inner membrane | peroxisomal matrix | peroxisomal membrane | peroxisome	ABC_membrane_2|ABC_tran	0	0	0
824	E7ERS3;Q86VM9;Q86VM9-2	124245	Zinc finger CCCH domain-containing protein 18	ZC3H18	10	14	0.825217	1.04024	0.152737	0.36662	0.62458	0.203172	0	0	–	0	0	0	0	nucleoplasm | nucleus	–	0	0	0
3074	P55072	7415	Transitional endoplasmic reticulum ATPase	VCP	71	70	2.95264	3.36744	0.367704	2.89648	3.1105	0.202359	0	0	–	1	0	0	0	cytoplasm | cytosol | endoplasmic reticulum | intracellular membrane-bounded organelle | lipid particle | nucleoplasm | nucleus | perinuclear region of cytoplasm | proteasome complex | site of double-strand break | endoplasmic reticulum membrane | VCP-NPL4-UFD1 AAA ATPase complex | Derlin-1 retrotranslocation complex | myelin sheath | protein complex | extracellular exosome | VCP-NSFL1C complex	AAA|AAA_16|AAA_2|AAA_5|CDC48_2|CDC48_N|RuvB_N|Vps4_C	1	0	0
1188	O95197;O95197-2;F5H774	10313	Reticulon-3	RTN3	3	6	2.01704	2.22901	0.268734	1.94555	2.0584	0.201636	1	1	–	1	0	1	0	Golgi membrane | endoplasmic reticulum | endoplasmic reticulum membrane | extracellular space | integral component of membrane	Reticulon	0	0	0
752	F6SH78;Q9NYP7;E2QRH7	60481	Elongation of very long chain fatty acids protein 5	ELOVL5	4	5	0.616494	0.808429	0.166175	0.619006	0.846915	0.200822	1	1	–	1	0	0	0	endoplasmic reticulum | endoplasmic reticulum membrane | integral component of membrane	ELO	1	0	0
2327	P04035;P04035-2	3156	3-hydroxy-3-methylglutaryl-coenzyme A reductase	HMGCR	12	15	2.19111	2.52526	0.337191	1.94927	2.05431	0.199917	1	1	–	1	0	1	0	endoplasmic reticulum | endoplasmic reticulum membrane | integral component of membrane | peroxisomal membrane	HMG-CoA_red|Patched|Sterol-sensing	1	0	0
4094	Q6NXT6;Q6NXT6-2	202018	Transmembrane anterior posterior transformation protein 1 homolog	TAPT1	2	6	0.463345	0.739893	0.406406	0.906437	1.45342	0.198921	0	1	–	1	0	0	0	integral component of membrane	DUF747	0	0	0
5713	Q9NWB6	55082	Arginine and glutamate-rich protein 1	ARGLU1	3	3	0.23388	0.491495	0.318235	0.119072	0.6009	0.197381	0	0	–	0	0	0	0	nucleus | nucleoplasm | mitochondrion | cell-cell adherens junction	ARGLU	0	0	0
1511	H7BXI1;A0FGR8-6;A0FGR8-2;A0FGR8;A0FGR8-4	57488	Extended synaptotagmin-2	ESYT2	25	24	1.24179	1.47509	0.290698	1.17694	1.35897	0.194385	0	1	–	1	0	0	0	integral component of plasma membrane	C2	0	0	0
4734	Q8WXF1;Q8WXF1-2	55269	Paraspeckle component 1	PSPC1	12	13	0.434121	0.709512	0.289523	0.573029	0.720203	0.19384	0	0	–	0	0	0	0	cytoplasm | nuclear matrix | nuclear speck | nucleolus | nucleus | paraspeckles | nucleoplasm	NOPS|RRM_1|RRM_5|RRM_6	0	0	0
6102	Q9Y2Q5;Q9Y2Q5-2;Q9Y2Q5-3	28956	Ragulator complex protein LAMTOR2	LAMTOR2	3	5	1.57989	1.70857	0.15618	1.43586	2.01062	0.193113	1	0	–	1	0	0	0	Ragulator complex | late endosome | lysosomal membrane	Robl_LC7	0	0	0
4033	Q5W111;Q5W111-2	57213	SPRY domain-containing protein 7	SPRYD7	6	7	1.32706	1.55928	0.242657	1.45154	1.54042	0.192567	0	0	PMID: 22472443	1	0	0	0	–	SPRY	0	0	0
4684	Q8WU76;Q8WU76-2	152579	Sec1 family domain-containing protein 2	SCFD2	5	3	1.66856	1.89015	0.244545	1.62141	1.7233	0.191748	0	0	–	0	0	0	0	cellular_component	Sec1	0	0	0
3063	P54709	483	Sodium/potassium-transporting ATPase subunit beta-3	ATP1B3	5	7	1.78762	1.95221	0.187363	1.46429	1.65679	0.191748	1	1	–	1	0	0	0	caveola | melanosome | plasma membrane | sodium:potassium-exchanging ATPase complex	Na_K-ATPase	0	0	1
2110	O75533	23451	Splicing factor 3B subunit 1	SF3B1	63	66	1.37383	1.5122	0.193798	1.28661	1.50357	0.191748	0	1	–	1	0	0	0	U12-type spliceosomal complex | catalytic step 2 spliceosome | nuclear speck | nucleoplasm | nucleus | spliceosomal complex	SF3b1	0	0	0
5638	Q9NRY5;E7ESJ7	10827	Protein FAM114A2	FAM114A2	6	8	1.19662	2.00503	0.242387	2.16709	2.28324	0.190291	0	0	–	0	0	0	0	cellular_component	DUF719	0	0	0
2172	O94855-2;O94855;E9PDM8;E9PC44	9871	Protein transport protein Sec24D	SEC24D	18	15	2.39699	2.49107	0.226917	2.3136	2.25904	0.188102	1	0	–	1	0	0	0	COPII vesicle coat | ER to Golgi transport vesicle membrane | Golgi membrane | cytosol | endoplasmic reticulum membrane | perinuclear region of cytoplasm	Gelsolin|Sec23_BS|Sec23_helical|Sec23_trunk|zf-Sec23_Sec24	0	0	0
2197	O95197-3	10313	Isoform 3 of Reticulon-3	RTN3	1	2	2.01704	2.22901	0.268734	1.44124	1.5902	0.185819	1	1	–	1	0	1	0	Golgi membrane | endoplasmic reticulum | endoplasmic reticulum membrane | extracellular space | integral component of membrane	Reticulon	0	0	0
4141	Q6PL24	283578	Protein TMED8	TMED8	3	5	1.53898	1.65615	0.20769	1.8373	1.96113	0.185453	0	0	–	0	0	0	0	integral component of membrane	GOLD_2	0	0	0
4457	Q8N0Z8	126789	tRNA pseudouridine synthase-like 1	PUSL1	4	6	0.671042	0.765073	0.149718	0.780104	1.02286	0.184996	0	0	–	0	0	0	0	intracellular membrane-bounded organelle	PseudoU_synth_1	0	0	0
4986	Q96JB2;Q96JB2-2	83548	Conserved oligomeric Golgi complex subunit 3	COG3	6	3	1.48118	1.90204	0.343119	1.17028	1.40276	0.184813	1	1	–	1	0	0	0	Golgi apparatus | Golgi cisterna membrane | Golgi transport complex | cis-Golgi network | cytoplasm | nucleolus | nucleus | plasma membrane	Sec34	0	1	0
453	P51790;B7Z932;P51790-2;B9EGJ9;E9PE15	1182	H(+)/Cl(-) exchange transporter 3	CLCN3	4	5	2.07905	2.33874	0.266479	2.0147	2.15659	0.183898	1	1	–	1	0	0	0	Golgi apparatus | Golgi membrane | apical plasma membrane | cell surface | early endosome | early endosome membrane | integral component of membrane | late endosome | late endosome membrane | transport vesicle membrane | vesicle membrane	CBS|Voltage_CLC	0	1	0
5010	Q96L58	126792	Beta-1,3-galactosyltransferase 6	B3GALT6	5	6	0.37193	0.751138	0.354777	0.359905	0.588296	0.182891	1	1	–	1	0	0	0	Golgi cisterna membrane | Golgi medial cisterna | Golgi membrane | integral component of membrane	Galactosyl_T	0	0	0
6197	Q9Y512	25813	Sorting and assembly machinery component 50 homolog	SAMM50	11	11	1.28366	1.41334	0.204646	1.05427	1.11161	0.181792	1	0	–	1	0	0	1	integral component of membrane | mitochondrial inner membrane | mitochondrial outer membrane | mitochondrial sorting and assembly machinery complex | mitochondrion	Bac_surface_Ag	0	0	0
1539	Q9BXB5;Q9BXB5-2;H7C487	114884	Oxysterol-binding protein-related protein 10;Oxysterol-binding protein	OSBPL10	2	2	2.50617	2.59638	0.113207	1.588	1.74958	0.180691	0	0	PMID: 22906437	1	0	0	0	cytoplasm | cytoskeleton	Oxysterol_BP|PH|PH_8	0	0	0
5210	Q9BTU6;E9PAM4	55361	Phosphatidylinositol 4-kinase type 2-alpha	PI4K2A	10	14	2.48589	2.71386	0.286122	2.15136	2.19109	0.180416	1	0	–	1	0	0	0	BLOC-1 complex | Golgi apparatus | cell junction | cytoplasmic vesicle | cytosol | dendrite | early endosome membrane | endosome | exocytic vesicle | growing cell tip | host cell presynaptic membrane | integral component of plasma membrane | lysosomal membrane | membrane raft | mitochondrion | neuron projection | neuronal cell body | perikaryon | presynaptic membrane | synaptic vesicle membrane	PI3_PI4_kinase	0	1	0
2092	O75410-2;O75410;G8JLK4;O75410-7;O75410-6;O75410-3;E7ET87;E7EVI4;H0YAY0	6867	Transforming acidic coiled-coil-containing protein 1	TACC1	7	4	0.787346	1.01043	0.610301	0.809081	0.515254	0.180049	0	0	PMID: 12165861	1	0	0	0	cytoplasm | intermediate filament cytoskeleton | microtubule cytoskeleton | microtubule organizing center | nucleus | midbody | microtubule organizing center | membrane | cytoskeleton	TACC	0	0	0
5688	Q9NVH1;Q9NVH1-3;F5H1N1;Q9NVH1-2;B4DGD5	55735	DnaJ homolog subfamily C member 11	DNAJC11	28	26	0.808126	0.925912	0.147269	0.713195	0.858227	0.179407	0	1	–	1	0	0	1	mitochondrial inner membrane	DUF3395|DnaJ	0	0	0
467	Q15020;B7ZKM0;F8VV04	9733	Squamous cell carcinoma antigen recognized by T-cells 3	SART3	7	7	1.23813	1.3878	0.208105	1.37508	1.6136	0.17858	0	0	–	0	0	0	0	cytoplasm | intracellular membrane-bounded organelle | nuclear speck | nucleus | nucleoplasm | Cajal body | U4/U6 x U5 tri-snRNP complex | U4atac/U6atac snRNP | U6atac snRNP | U4/U6 snRNP	Lsm_interact|RRM_1|RRM_5|RRM_6	0	0	0
4757	Q92551;Q92551-2;C9JNA8	9807	Inositol hexakisphosphate kinase 1	IP6K1	6	7	1.90118	2.16319	0.273101	1.74943	1.88868	0.177753	0	0	–	0	0	0	0	cytosol | nucleolus | nucleoplasm | nucleus | cytoplasm	IPK	0	0	0
4720	Q8WVX9;E9PNW8	84188	Fatty acyl-CoA reductase 1	FAR1	19	25	0.502254	0.66264	0.221861	0.659105	0.833605	0.173888	0	1	–	1	0	0	0	integral component of membrane | peroxisomal matrix | peroxisomal membrane | peroxisome	Epimerase|NAD_binding_4|Sterile	0	0	0
4681	Q8WTW3;E9PBL8	9382	Conserved oligomeric Golgi complex subunit 1	COG1	8	9	1.06603	1.36531	0.296949	0.763025	0.838459	0.173427	1	0	–	1	0	0	0	Golgi apparatus | Golgi membrane | Golgi transport complex	Vps51	0	1	0
2919	P48651;Q9BUQ5;B4DE85	9791	Phosphatidylserine synthase 1	PTDSS1	6	7	1.08921	1.24051	0.342363	1.02548	1.21442	0.172228	0	1	–	1	0	0	0	endoplasmic reticulum membrane | integral component of membrane | membrane	PSS	0	0	0
40	A4D1U4;C9J7X6	57189	Protein LCHN	LCHN;KIAA1147	4	5	0.94156	1.11783	0.257558	0.834195	1.11125	0.171397	0	0	–	0	0	0	0	–	DUF2347|SPA	0	0	0
2997	Q9HBD4;P51532;P51532-4;P51532-3;P51532-2;P51532-5	6597	Transcription activator BRG1	SMARCA4	22	22	1.65081	1.83974	0.259827	1.56913	1.71437	0.17112	1	0	–	1	0	0	0	SWI/SNF complex | WINAC complex | heterochromatin | nBAF complex | npBAF complex | nuclear chromatin | nuclear euchromatin | nucleus | perichromatin fibrils	BRK|Bromodomain|HSA|Helicase_C|QLQ|SNF2_N|SnAC	0	0	0
4429	Q8IY26	403313	Presqualene diphosphate phosphatase	PPAPDC2	2	2	0.932322	1.28551	0.133741	1.01948	1.066	0.169827	0	1	–	1	0	0	0	integral component of membrane	PAP2	0	0	0
2492	P13196	211	5-aminolevulinate synthase, nonspecific, mitochondrial	ALAS1	3	5	0.471374	0.61687	0.163041	0.569661	0.613396	0.167792	0	0	–	0	0	0	0	cytoplasm | mitochondrial matrix | mitochondrion | nucleoplasm	Aminotran_1_2|Aminotran_5|Cys_Met_Meta_PP|Preseq_ALAS	0	0	0
4360	Q86Y07;Q86Y07-3;Q86Y07-2;Q86Y07-5;Q86Y07-4	7444	Serine/threonine-protein kinase VRK2	VRK2	7	12	0.774864	1.99869	1.10425	0.904927	1.1282	0.166311	0	1	–	1	0	0	0	cytoplasm | endoplasmic reticulum membrane | integral component of membrane | mitochondrial membrane | nucleus	Pkinase|Pkinase_Tyr	0	0	0
3636	Q14697-2;E9PKU7	23193	Isoform 2 of Neutral alpha-glucosidase AB	GANAB	2	2	0.748117	1.03594	0.323476	0.650259	0.789612	0.165384	1	1	–	1	0	0	0	Golgi apparatus | endoplasmic reticulum lumen | glucosidase II complex | melanosome	Gal_mutarotas_2|Glyco_hydro_31	0	1	0
1906	O15400;O15400-2	8417	Syntaxin-7	STX7	5	9	1.8522	2.5353	0.703057	1.79278	1.93825	0.164735	0	1	–	1	0	0	0	SNARE complex | early endosome membrane | integral component of membrane | lysosomal membrane | perinuclear region of cytoplasm	SNARE|Syntaxin|Syntaxin_2	0	0	0
5379	Q9H0U4;E9PLD0;Q92928	81876	Ras-related protein Rab-1B;Putative Ras-related protein Rab-1C	RAB1B;RAB1C	9	10	1.10513	1.43427	0.235622	1.00123	1.23086	0.16325	0	0	–	1	0	0	0	Golgi apparatus | membrane | mitochondrion | Golgi membrane | cytoplasm | endoplasmic reticulum membrane | endoplasmic reticulum-Golgi intermediate compartment | transport vesicle | endoplasmic reticulum-Golgi intermediate compartment membrane | pre-autophagosomal structure membrane | extracellular exosome	Arf|GTP_EFTU|Gtr1_RagA|MMR_HSR1|Miro|Ras|SRPRB	0	1	0
1525	J3KN59;Q12982-2;Q12982;H7C096;B4DS11;Q86WG3-3;Q86WG3	663	BCL2/adenovirus E1B 19 kDa protein-interacting protein 2;Caytaxin	BNIP2;ATCAY	2	2	1.63139	1.98576	0.325006	1.24645	1.17959	0.161857	1	0	–	1	0	0	0	cytoplasm | cytosol | intracellular membrane-bounded organelle | nuclear envelope | perinuclear region of cytoplasm	BNIP2|CRAL_TRIO|CRAL_TRIO_2	0	0	0
2597	P21796;C9JI87	7416	Voltage-dependent anion-selective channel protein 1	VDAC1	15	15	0.399165	0.69528	0.285205	0.0924007	0.579314	0.16102	0	0	–	1	0	0	1	membrane | mitochondrial inner membrane | mitochondrial nucleoid | mitochondrial outer membrane | mitochondrion | plasma membrane | pore complex | nucleus | synaptic vesicle | integral component of membrane | myelin sheath | protein complex | membrane raft | pore complex | extracellular exosome	Porin_3	0	0	1
3130	P61020;B4DKD7;F8VUA5	5869	Ras-related protein Rab-5B	RAB5B	6	6	1.63491	2.01394	0.237655	1.33018	1.55361	0.160276	0	0	–	1	0	0	0	early endosome membrane | endocytic vesicle | endosome | intracellular | melanosome | membrane | plasma membrane | early endosome | extracellular exosome	Arf|GTP_EFTU|Gtr1_RagA|Miro|Ras	0	0	1
4559	Q8NC69	200845	BTB/POZ domain-containing protein KCTD6	KCTD6	5	4	2.35063	2.66758	0.339968	2.49326	2.52052	0.159438	0	0	–	0	0	0	0	–	BTB_2	0	0	0
5834	Q9P2E9;Q9P2E9-2;Q9P2E9-3;F8W7S5	6238	Ribosome-binding protein 1	RRBP1	48	51	2.27724	2.58512	0.318491	2.45623	2.60939	0.158787	1	1	–	1	0	0	0	endoplasmic reticulum | integral component of endoplasmic reticulum membrane | ribosome	Rib_recp_KP_reg	0	0	0
3963	Q5T653;C9IY40	51069	39S ribosomal protein L2, mitochondrial	MRPL2	3	4	0.407842	0.609501	0.341733	0.317476	0.492556	0.154122	0	1	–	1	0	0	0	mitochondrion | ribosome	Ribosomal_L2|Ribosomal_L2_C	0	0	0
3632	Q14692	9790	Ribosome biogenesis protein BMS1 homolog	BMS1	5	8	0.830305	0.930543	0.277454	0.761228	0.610459	0.153655	0	0	–	0	0	0	0	nucleolus | nucleus | nucleoplasm | 90S preribosome	AARP2CN|DUF663	0	0	0
2592	P21281;H0YC04	526	V-type proton ATPase subunit B, brain isoform	ATP6V1B2	15	17	2.59133	2.83464	0.267143	2.32828	2.50321	0.151691	1	0	–	1	0	0	0	Golgi apparatus | cytosol | endomembrane system | integral component of membrane | intracellular membrane-bounded organelle | lysosomal membrane | melanosome | microvillus | plasma membrane | proton-transporting V-type ATPase, V1 domain	ATP-synt_ab|ATP-synt_ab_C|ATP-synt_ab_N	0	0	1
3826	Q3KQZ1;Q3KQZ1-2;Q3KQZ1-3;Q3KQZ1-4	399512	Solute carrier family 25 member 35	SLC25A35	2	2	0.564772	0.884996	0.403512	0.429704	0.636076	0.151598	0	1	–	1	0	0	0	integral component of membrane | mitochondrial inner membrane	Mito_carr	0	0	0
5235	Q9BV40;B8ZZT4;C9JXZ5	8673	Vesicle-associated membrane protein 8	VAMP8	3	5	2.66411	2.54982	0.233994	2.66244	2.76207	0.151504	0	1	–	1	0	0	0	SNARE complex | early endosome | integral component of membrane | late endosome membrane | lysosomal membrane | membrane | mitochondrion | plasma membrane | recycling endosome | secretory granule membrane	Synaptobrevin	0	0	0
1565	Q02978;I3L1P8;F5GY65	8402	Mitochondrial 2-oxoglutarate/malate carrier protein	SLC25A11	19	20	0.879201	0.956964	0.121112	0.661583	0.802179	0.150287	1	0	–	1	0	0	0	integral component of plasma membrane | mitochondrial inner membrane	Mito_carr	0	0	0
3350	Q05048	1477	Cleavage stimulation factor subunit 1	CSTF1	3	4	1.11054	1.32841	0.194775	1.20487	1.38148	0.148506	0	0	–	0	0	0	0	nucleoplasm | nucleus	WD40	0	0	0
4599	Q8NFQ8	163590	Torsin-1A-interacting protein 2	TOR1AIP2	5	5	1.50756	1.55314	0.143458	1.35302	1.46137	0.147661	0	1	–	1	0	0	0	endoplasmic reticulum membrane | integral component of membrane | nuclear membrane	LAP1C	0	0	0
2094	O75427	4034	Leucine-rich repeat and calponin homology domain-containing protein 4	LRCH4	4	7	1.57687	1.25595	0.241577	1.535	1.71503	0.147286	0	1	–	1	0	0	0	PML body	CH|LRR_1|LRR_4|LRR_7|LRR_8	0	0	0
3614	Q14554	10954	Protein disulfide-isomerase A5	PDIA5	8	8	0.423638	0.564482	0.187503	0.424315	0.571837	0.145501	1	1	–	1	1	0	0	endoplasmic reticulum lumen | endoplasmic reticulum membrane	AhpC-TSA|Thioredoxin|Thioredoxin_2|Thioredoxin_8	1	0	0
1286	Q8N1G0;Q8N1G0-2;F8WCX2;H0Y5I5	57592	Zinc finger protein 687	ZNF687	3	2	1.23877	1.21707	0.125407	0.994146	1.04034	0.143902	0	0	–	0	0	0	0	nucleus | cytoplasm	zf-C2H2|zf-C2H2_4	0	0	0
3144	P61289-2;P61289;K7ESG5;B3KQ25;K7ENH2	10197	Proteasome activator complex subunit 3	PSME3	5	5	1.34982	1.7223	0.284943	1.60834	1.78764	0.143055	0	0	PMID: 23230278	1	0	0	0	cytosol | nucleoplasm | proteasome activator complex | proteasome complex | nucleus | membrane | cytoplasm	PA28_alpha|PA28_beta	0	0	0
4624	Q8TAT6-2;Q8TAT6;B4DG89	55666	Nuclear protein localization protein 4 homolog	NPLOC4	26	23	2.4873	2.74323	0.270058	2.45959	2.4866	0.14249	0	0	–	1	0	0	0	cytosol | endoplasmic reticulum | nuclear outer membrane-endoplasmic reticulum membrane network | nucleus | nucleoplasm | cytoplasm | VCP-NPL4-UFD1 AAA ATPase complex | UFC1-NPL4 complex	NPL4|UN_NPL4|zf-NPL4	1	0	0
1454	Q9ULG1;H0YMN5	54617	DNA helicase INO80	INO80	3	2	0.926889	1.26408	0.124206	1.04755	1.17096	0.14249	0	0	–	0	0	0	0	Ino80 complex | microtubule | nucleus	DBINO|Helicase_C|SNF2_N	0	0	0
4123	Q6P6C2-1;Q6P6C2;Q6P6C2-3	54890	Probable alpha-ketoglutarate-dependent dioxygenase ABH5	ALKBH5	3	7	1.93729	2.06914	0.257825	2.01141	2.13269	0.142396	0	1	–	1	0	0	0	nuclear speck | nucleus	2OG-FeII_Oxy_2	0	0	0
1991	O60231;B0V0F8;Q5SQH5;Q5JP46	8449	Putative pre-mRNA-splicing factor ATP-dependent RNA helicase DHX16	DHX16	4	5	0.80026	0.923753	0.146404	1.46854	1.13646	0.142113	0	0	–	0	0	0	0	nucleus | nucleoplasm | spliceosomal complex | cytoplasm	DEAD|HA2|Helicase_C|OB_NTP_bind	0	0	0
4464	Q8N1F7;H3BVG0;Q8N1F7-2	9688	Nuclear pore complex protein Nup93	NUP93	39	39	0.918652	1.01298	0.082157	0.788569	0.941481	0.141454	1	1	–	1	0	0	0	nuclear envelope | nuclear membrane | nuclear periphery | nuclear pore	Nic96	0	0	0
1588	Q92925;Q92925-3;J3KMX2;Q92925-2	6603	SWI/SNF-related matrix-associated actin-dependent regulator of chromatin subfamily D member 2	SMARCD2	9	11	0.513764	0.683207	0.110207	0.449741	0.553608	0.140794	0	0	–	0	0	0	0	SWI/SNF complex | nuclear chromatin | nucleus | protein complex | BAF-type complex	SWIB	0	0	0
5231	Q9BV10	79087	Dol-P-Man:Man(7)GlcNAc(2)-PP-Dol alpha-1,6-mannosyltransferase	ALG12	3	3	0.819152	0.939012	0.0900386	0.667759	1.01813	0.139001	1	1	–	1	0	0	0	endoplasmic reticulum | endoplasmic reticulum membrane | integral component of membrane	Glyco_transf_22	1	0	0
3866	Q53GT1;B7Z2G1;C9JHG1;C9J5F8;C9J2T1;C9J191	84861	Kelch-like protein 22	KLHL22	4	2	2.03996	2.14921	0.183853	1.99922	2.1535	0.138623	0	0	–	0	0	0	0	Cul3-RING ubiquitin ligase complex | centrosome | cytoplasm | mitotic spindle | polar microtubule | cytoskeleton | spindle | microtubule organizing center	BACK|BTB|Kelch_1|Kelch_2|Kelch_3|Kelch_4|Kelch_6	0	0	0
5455	Q9H6R6;Q9H6R6-2	64429	Probable palmitoyltransferase ZDHHC6	ZDHHC6	4	2	1.10836	1.39195	0.279823	0.814287	0.943655	0.138245	0	1	–	1	0	0	0	endoplasmic reticulum membrane | integral component of membrane	SH3_2|zf-DHHC	0	0	0
5594	Q9NQG5;E9PIQ9	58490	Regulation of nuclear pre-mRNA domain-containing protein 1B	RPRD1B	4	7	0.879201	0.925804	0.0888531	0.795229	0.895888	0.135598	0	0	–	0	0	0	0	DNA-directed RNA polymerase II, holoenzyme | nucleus | RNA polymerase II core binding | protein binding | nucleoplasm | centrosome | cytoplasm	CTD_bind	0	0	0
1210	P28370;P28370-2;F6TQG2	6594	Probable global transcription activator SNF2L1	SMARCA1	17	18	1.83906	1.95152	0.0856519	1.40612	1.58045	0.132471	0	0	PMID: 22848702	1	0	0	0	CERF complex | NURF complex | nucleus	DBINO|DEAD|HAND|Helicase_C|ResIII|SLIDE|SNF2_N	0	0	0
4689	Q8WUA7;B0QYI3;B0QYI1;Q8WUA7-2;Q8WUA7-3	25771	TBC1 domain family member 22A	TBC1D22A	3	5	1.19498	1.33183	0.135966	1.07724	1.18539	0.131238	0	0	PMID: 25613900	1	0	0	0	intracellular | endomembrane system	RabGAP-TBC	0	0	0
1873	O15121	8560	Sphingolipid delta(4)-desaturase DES1	DEGS1	6	6	0.655478	1.02239	0.297209	0.567152	0.915792	0.131143	1	1	–	1	0	0	0	endoplasmic reticulum | endoplasmic reticulum membrane | integral component of plasma membrane | membrane | mitochondrion	FA_desaturase|Lipid_DES	1	0	0
5691	Q9NVI1;Q9NVI1-1;Q9NVI1-2;F8W7R3;H3BP78	55215	Fanconi anemia group I protein	FANCI	19	27	0.683396	0.744426	0.0825038	0.59342	0.672164	0.129433	0	0	PMID: 23844026	1	0	0	0	nucleoplasm | nucleus | cytoplasm | membrane	FANCI_HD1|FANCI_HD2|FANCI_S1|FANCI_S1-cap|FANCI_S2|FANCI_S3|FANCI_S4	0	0	0
2683	P28340	5424	DNA polymerase delta catalytic subunit	POLD1	29	42	0.821709	0.997457	0.122638	0.737803	0.848892	0.128197	0	0	PMID: 19837982	1	0	0	0	delta DNA polymerase complex | nucleoplasm | nucleotide-excision repair complex | nucleus | membrane | aggresome | cytoplasm	DNA_pol_B|DNA_pol_B_exo1|zf-C4pol	0	0	0
4246	Q7Z3E2;H0Y7V5;F6VCB7	55088	Uncharacterized protein C10orf118	C10orf118	4	3	2.44587	2.29802	0.410376	1.82967	2.19923	0.127626	0	0	PMID: 25613900	1	0	0	0	–	–	0	0	0
4964	Q96HE9;J3QR53	55771	Proline-rich protein 11	PRR11	2	5	0.373805	0.791716	0.440925	0.541698	0.60406	0.126865	0	0	PMID: 25613900	1	0	0	0	cytoplasm | nucleus | membrane	–	0	0	0
2031	H0Y368;Q5QPK2;O60762;E9PHH5	8813	Dolichol-phosphate mannosyltransferase	DPM1	20	22	0.321179	0.506186	0.136489	0.332985	0.461764	0.124768	1	0	–	1	0	1	0	dolichol-phosphate-mannose synthase complex | endoplasmic reticulum | endoplasmic reticulum membrane | membrane	Glyco_tranf_2_2|Glyco_tranf_2_3|Glyco_transf_21|Glycos_transf_2	1	0	0
1134	F5H1Y4;Q9HD26;Q9HD26-2;Q9HD26-3	57120	Golgi-associated PDZ and coiled-coil motif-containing protein	GOPC	18	26	2.04238	2.86907	0.501614	2.4507	2.67299	0.124673	1	0	–	1	0	0	0	Golgi apparatus | Golgi membrane | cell junction | cytoplasm | dendrite | membrane | plasma membrane | postsynaptic density | postsynaptic membrane | protein complex | trans-Golgi network transport vesicle	PDZ	0	1	0
3482	Q13232	4832	Nucleoside diphosphate kinase 3	NME3	11	10	2.24866	2.56704	0.25996	2.16394	2.17706	0.124673	0	1	–	1	0	0	1	mitochondrion	NDK	0	0	0
5568	Q9NP72;Q9NP72-2;Q5W0J0;H0Y6T8;B7Z333	22931	Ras-related protein Rab-18	RAB18	12	9	0.781447	0.993139	0.210315	0.679899	0.756562	0.121809	0	0	–	1	0	0	0	intracellular | plasma membrane | endoplasmic reticulum membrane | cytosol | membrane | extracellular exosome | endoplasmic reticulum tubular network	Arf|GTP_EFTU|Gtr1_RagA|MMR_HSR1|Miro|Ras	0	0	1
3019	Q9H1A6;P52435;E2QRJ6;Q9GZM3;H0Y980;E7EWC6;Q9GZM3-2;E7EP90;D6RAG0	5439	DNA-directed RNA polymerase II subunit RPB11-a;DNA-directed RNA polymerase II subunit RPB11-b1	POLR2J1;POLR2J;POLR2J3;POLR2J2	3	4	2.22249	2.52166	0.371535	2.29359	2.38445	0.12114	0	0	–	0	0	0	0	DNA-directed RNA polymerase II, core complex | nucleoplasm | nucleus	RNA_pol_L|RNA_pol_L_2	0	0	0
1245	P54819;F8W1A4;P54819-2;P54819-5;P54819-3;F8VZG5;P54819-6;G3V213;F8VY04;P54819-4	204	Adenylate kinase 2, mitochondrial	AK2	7	8	2.12355	2.16935	0.212246	1.81169	1.886	0.120184	1	0	–	1	0	0	1	cytosol | mitochondrial inner membrane | mitochondrial intermembrane space | sperm mitochondrial sheath	ADK|ADK_lid	0	0	0
6145	Q9Y3D0;H3BNV7	51647	Mitotic spindle-associated MMXD complex subunit MIP18	FAM96B	3	3	2.14986	2.59702	0.335547	1.60527	1.39719	0.118653	0	0	–	0	0	0	0	CIA complex | MMXD complex | cytoplasm | nucleoplasm | nucleus | spindle | cytoskeleton	DUF59	0	0	0
1308	Q9Y324;G3V1S4;G3V5S9;G3V2M5	51077	rRNA-processing protein FCF1 homolog	FCF1	3	3	0.868729	0.889538	0.0881323	0.557959	0.724517	0.118557	0	0	–	0	0	0	0	nucleolus | small-subunit processome | nucleoplasm | nucleus	Fcf1	0	0	0
143	Q6NW34;Q6NW34-2;A8MVI8	25871	Uncharacterized protein C3orf17	C3orf17	8	9	0.804253	0.819967	0.0837247	0.675137	0.817012	0.116928	0	1	–	1	0	0	0	integral component of membrane	DUF4477	0	0	0
3254	P78406;E9PQ57	8480	mRNA export factor	RAE1	6	5	2.11193	2.45217	0.143964	2.16384	2.34101	0.116544	0	0	–	1	0	0	0	cytoplasm | nuclear envelope | nuclear pore | nucleus | nucleus	WD40	0	0	0
4363	Q86Y82;B1AJQ6	23673	Syntaxin-12	STX12	8	11	2.72957	3.25777	0.383946	2.52498	2.71085	0.115777	0	1	–	1	0	0	0	BLOC-1 complex | Golgi membrane | SNARE complex | endosome membrane | integral component of membrane | membrane raft | phagocytic vesicle	SNARE|Syntaxin|Syntaxin_2	0	0	0
3714	Q15437	10483	Protein transport protein Sec23B	SEC23B	16	14	2.07646	2.26519	0.25167	2.11961	2.12732	0.115393	1	0	–	1	0	0	0	COPII vesicle coat | Golgi membrane | endoplasmic reticulum membrane | endoplasmic reticulum-Golgi intermediate compartment membrane | intracellular membrane-bounded organelle | membrane | perinuclear region of cytoplasm	Gelsolin|Sec23_BS|Sec23_helical|Sec23_trunk|zf-Sec23_Sec24	0	0	0
3534	Q13573;G3V3A4;G3V4X8	22938	SNW domain-containing protein 1	SNW1	4	12	2.2443	2.71327	0.404839	0.983401	1.20948	0.115201	0	0	–	0	0	0	0	SMAD3-SMAD4 protein complex | catalytic step 2 spliceosome | chromatin | nuclear matrix | nucleoplasm | nucleus | cyclin/CDK positive transcription elongation factor complex | spliceosomal complex | cytoplasm | SMAD protein complex	SKIP_SNW	0	0	0
4832	Q96A49	94056	Synapse-associated protein 1	SYAP1	10	14	2.02321	2.76305	0.5631	2.20194	2.34826	0.111742	0	1	–	1	0	0	0	nucleus	BSD	0	0	0
3907	Q5JTD0-2;Q5JTD0;Q5JTD0-4	93643	Tight junction-associated protein 1	TJAP1	6	15	1.20799	1.52942	0.218983	1.98015	2.15211	0.110972	0	0	–	1	0	0	0	Golgi apparatus | bicellular tight junction | cytoplasm | endosome | trans-Golgi network | plasma membrane | cell junction	Pilt	0	1	0
2571	P19338;H7BY16	4691	Nucleolin	NCL	14	20	1.13104	1.2913	0.129062	0.997528	1.07668	0.11049	1	0	–	1	0	0	0	cell cortex | nucleolus | nucleoplasm | nucleus | ribonucleoprotein complex	RRM_1|RRM_5|RRM_6	0	0	0
4517	Q8N6T3-2;Q8N6T3;E7EV62;F8VWH9;F8W1U7;Q8N6T3-3;E5RHC5;E5RHT6;B7Z8H8	55738	ADP-ribosylation factor GTPase-activating protein 1	ARFGAP1	12	11	2.66888	2.96565	0.293176	2.65265	2.53835	0.109816	1	0	–	1	0	0	0	Golgi-associated vesicle membrane | cytosol | endoplasmic reticulum | intracellular membrane-bounded organelle | nuclear membrane | plasma membrane | synapse	ArfGap	0	0	0
5277	Q9BXB4	114885	Oxysterol-binding protein-related protein 11	OSBPL11	17	16	2.64805	2.8963	0.303562	2.61308	2.59382	0.108659	1	0	–	1	0	0	0	Golgi apparatus | late endosome membrane	Oxysterol_BP|PH|PH_8	0	1	0
783	P28331-2;P28331;E7ENF3;P28331-4;P28331-3;B4DJ81	4719	NADH-ubiquinone oxidoreductase 75 kDa subunit, mitochondrial	NDUFS1	8	11	0.610222	0.491509	0.16845	0.455592	0.489143	0.108563	0	0	–	0	0	0	0	mitochondrial inner membrane | mitochondrial intermembrane space | mitochondrial respiratory chain complex I | mitochondrion | mitochondrial matrix | membrane | myelin sheath | respiratory chain	DUF1982|Fer2|Fer2_4|Molybdopterin|NADH-G_4Fe-4S_3	0	0	0
1223	Q9UIF9;F8VU39;Q9UIF9-3;Q9UIF9-2;J3KPG5;J3QK86	11176	Bromodomain adjacent to zinc finger domain protein 2A	BAZ2A	10	12	1.78467	1.90423	0.15575	1.72094	1.62493	0.108466	0	0	–	0	0	0	0	chromatin silencing complex | nucleolus | rDNA heterochromatin | cytoplasm | nucleus	Bromodomain|DDT|MBD|PHD|WHIM1|WHIM3	0	0	0
3961	Q5T5X7	57673	BEN domain-containing protein 3	BEND3	2	4	1.61692	1.79915	0.26754	1.10593	2.3581	0.107116	0	0	PMID: 25613900	1	0	0	0	nucleus | nuclear heterochromatin | nucleolus	BEN	0	0	0
3477	Q13185	11335	Chromobox protein homolog 3	CBX3	6	4	2.1115	2.07509	0.159186	1.96133	1.93243	0.105667	1	0	–	1	0	0	0	chromatin | condensed chromosome, centromeric region | nuclear centromeric heterochromatin | nuclear envelope | nuclear euchromatin | nuclear heterochromatin | nuclear inner membrane | nucleus | spindle	Chromo|Chromo_shadow	0	0	0
853	Q9H902-3;Q9H902;E7EUF7;F5H7Z9;Q9H902-2;F8W897	65055	Receptor expression-enhancing protein 1	REEP1	2	2	0.809415	1.55823	0.76769	1.21596	1.30206	0.105281	1	1	–	1	0	1	0	cytoplasm | endoplasmic reticulum | integral component of membrane | membrane | mitochondrial membrane	TB2_DP1_HVA22	1	0	0
1103	F5GYQ1;P61421;F8WEN9;J3QL14	9114	V-type proton ATPase subunit d 1	ATP6V0D1	11	10	0.700401	0.916389	0.198119	0.736367	0.836381	0.103637	1	0	–	1	0	0	0	apical plasma membrane | axon terminus | centrosome | early endosome | endosome membrane | lysosomal membrane | membrane | phagocytic vesicle membrane | proton-transporting V-type ATPase, V0 domain | synaptic vesicle | vacuolar proton-transporting V-type ATPase complex	vATP-synt_AC39	0	0	0
1777	O00400;H7C562	9197	Acetyl-coenzyme A transporter 1	SLC33A1	8	7	0.594856	0.605736	0.230732	0.397987	0.554978	0.103249	1	1	–	1	0	0	0	Golgi membrane | endoplasmic reticulum membrane | integral component of plasma membrane | membrane	Acatn	0	0	0
6224	Q9Y5Y0	28982	Feline leukemia virus subgroup C receptor-related protein 1	FLVCR1	6	6	1.45993	1.57951	0.156467	1.2343	1.34448	0.102862	1	1	–	1	0	0	0	integral component of plasma membrane | mitochondrial membrane | mitochondrion | plasma membrane	MFS_1	0	0	1
1409	Q8N4T8;H0Y962;Q8N4T8-2	84869	Carbonyl reductase family member 4	CBR4	2	2	0.383962	0.516294	0.17709	0.48015	0.546315	0.102572	0	0	–	0	0	0	0	mitochondrial matrix | mitochondrion | oxidoreductase complex	KR|adh_short|adh_short_C2	0	0	0
4856	Q96BI3;Q96BI3-2;Q5TB21	51107	Gamma-secretase subunit APH-1A	APH1A	3	2	0.471781	0.697178	0.217336	0.312298	0.448897	0.101506	1	1	–	1	0	1	0	Golgi apparatus | Golgi cisterna membrane | endoplasmic reticulum | endoplasmic reticulum membrane | integral component of plasma membrane | plasma membrane	Aph-1	1	0	0

## Sheet: 1c. mito orphans
ID#	UniProt Accession ID	Entrez ID	Protein names	Gene names	Unique peptides Rep1	Unique peptides Rep2	Rep1 log2 (M/L)	Rep1 log2(H/L)	Rep1 log2(H/M)	Rep2 log2(M/L)	Rep2 log2(H/L)	Rep2 Log2(H/M)	MitoCarta	GOCC mito	495 matrix	127 IMS	Literature	mito +	OMM true positive	GOCC OMM	GOCC IMS	GOCC IMM	GOCC matrix	In ERM proteome	GOCC	Pfam
4035	Q4AC94;Q4AC94-3;Q4AC94-1;Q4AC94-4;Q4AC94-2	26005	C2 domain-containing protein 3	C2CD3	3	5	2.60686	4.08122	1.07425	2.19505	4.16752	1.0527	0	0	0	0	–	0	0	0	0	0	0	0	cell projection | centriole | centrosome	C2
279	B4DGP8;P27824;B4E2T8	821	Calnexin	CANX	22	18	2.4106	3.17405	0.774177	2.60885	3.44126	0.792537	0	0	0	0	–	0	0	0	0	0	0	1	axon | dendrite cytoplasm | dendritic spine | endoplasmic reticulum | endoplasmic reticulum lumen | endoplasmic reticulum membrane | integral component of lumenal side of endoplasmic reticulum membrane | melanosome | neuronal cell body | protein complex | ribosome	Calreticulin
5857	Q9H3N1	81542	Thioredoxin-related transmembrane protein 1	TMX1	7	10	2.07152	2.93998	0.805477	2.50292	3.38396	0.7848	0	0	0	0	–	0	0	0	0	0	0	1	endoplasmic reticulum | endoplasmic reticulum membrane | integral component of membrane	Thioredoxin
2771	P26006-1;P26006	3675	Integrin alpha-3;Integrin alpha-3 heavy chain;Integrin alpha-3 light chain	ITGA3	2	3	0.223939	1.35459	1.09397	0.159872	3.2872	3.11034	0	0	0	0	–	0	0	0	0	0	0	0	alpha3-beta1 integrin complex | basolateral plasma membrane | cell surface | growth cone | integrin complex | perinuclear region of cytoplasm | plasma membrane | receptor complex | synapse	FG-GAP|Integrin_alpha2|VCBS
6469	Q9UK73	10116	Protein fem-1 homolog B	FEM1B	14	19	1.01531	2.9047	1.99182	1.17245	3.19353	1.96909	0	0	0	0	–	0	0	0	0	0	0	0	cytoplasm | nucleolus | nucleus	Ank|Ank_2|Ank_3|Ank_4|Ank_5
5388	Q96KF7	57150	UPF0708 protein C6orf162	C6orf162	2	3	-0.0161933	3.55538	3.53709	-0.525656	3.15007	3.66229	0	0	0	0	–	0	0	0	0	0	0	0	integral component of membrane	DUF4500
1726	J3KQL8;Q9BQE5	23780	Apolipoprotein L2	APOL2	3	2	1.61067	2.98098	1.33379	2.55275	2.99236	0.751805	0	0	0	0	–	0	0	0	0	0	0	1	endoplasmic reticulum membrane | extracellular region	ApoL
1691	J3KP14;Q5THJ4;Q5THJ4-2;H3BLS7	55187	Vacuolar protein sorting-associated protein 13D	VPS13D	69	72	1.28474	2.56909	1.27334	1.51374	2.9596	1.50788	0	0	0	0	–	0	0	0	0	0	0	1	intracellular | extrinsic component of membrane | extracellular exosome	Chorein_N|DUF1162|UBA
1291	F8W1H5;P51148;K7ERI8;K7ENY4	5878	Ras-related protein Rab-5C	RAB5C	3	4	1.36029	2.67527	1.03006	1.73508	2.79336	1.01936	0	0	0	0	–	0	0	0	0	0	0	1	early endosome membrane | endocytic vesicle | lipid particle | lysosomal membrane | melanosome | plasma membrane | endosome | intracellular membrane-bounded organelle | extracellular exosome	Arf|GTP_EFTU|Gtr1_RagA|MMR_HSR1|Miro|Ras
3705	Q13617-2;Q13617;Q5T2B5;Q5T2B7	8453	Cullin-2	CUL2	21	25	1.68563	2.67186	1.00403	1.60989	2.67223	1.06888	0	0	0	0	–	0	0	0	0	0	0	0	Cul2-RING ubiquitin ligase complex | VCB complex | cytosol | nucleoplasm	Cullin|Cullin_Nedd8
2117	O60518	26953	Ran-binding protein 6	RANBP6	8	11	0.829656	1.99988	0.930871	1.09097	2.40864	1.38217	0	0	0	0	–	0	0	0	0	0	0	0	cytoplasm | nucleus	HEAT|HEAT_2|HEAT_EZ
2699	P20336	5864	Ras-related protein Rab-3A	RAB3A	3	3	0.388866	1.42393	1.23484	1.58319	2.40706	0.979942	0	0	0	0	–	0	0	0	0	0	0	1	acrosomal vesicle | clathrin-sculpted acetylcholine transport vesicle membrane | clathrin-sculpted gamma-aminobutyric acid transport vesicle membrane | clathrin-sculpted glutamate transport vesicle membrane | clathrin-sculpted monoamine transport vesicle membrane | cytosol | plasma membrane | protein complex | synaptic vesicle | endosome | membrane | axon | terminal bouton | intracellular organel…	Arf|Gtr1_RagA|Miro|Ras|SRPRB
5282	Q96EF6	115290	F-box only protein 17	FBXO17	3	4	1.43555	1.8974	0.81343	1.53374	2.20526	0.753635	0	0	0	0	–	0	0	0	0	0	0	0	SCF ubiquitin ligase complex	F-box|F-box-like|FBA
5156	Q92968	5194	Peroxisomal membrane protein PEX13	PEX13	3	5	1.56111	2.01026	0.700536	0.812876	2.07124	0.843177	0	0	0	0	–	0	0	0	0	0	0	0	integral component of peroxisomal membrane | peroxisomal membrane | peroxisome	Peroxin-13_N|SH3_1|SH3_2|SH3_9
1710	J3KPT4;Q9H4I3;Q9H4I3-2	80305	TraB domain-containing protein	TRABD	10	9	0.507087	1.82362	1.08424	0.846116	2.03448	1.11589	0	0	0	0	–	0	0	0	0	0	0	1	–	TraB
4285	Q68D91;Q68D91-2	153364	Metallo-beta-lactamase domain-containing protein 2	MBLAC2	8	5	0.337237	1.0941	0.820992	0.706165	1.88936	0.859229	0	0	0	0	–	0	0	0	0	0	0	1	extracellular exosome	Lactamase_B
5390	Q96KN1	157638	Protein FAM84B	FAM84B	8	8	0.158926	1.44114	1.172	0.4849	1.88579	1.23664	0	0	0	0	–	0	0	0	0	0	0	1	cytoplasm | plasma membrane	LRAT
5534	Q99698;Q99698-2;Q99698-3;F5H074	1130	Lysosomal-trafficking regulator	LYST	2	3	1.21893	3.35475	2.12701	-3.31952	1.68749	4.91189	0	0	0	0	–	0	0	0	0	0	0	0	cytosol | microtubule cytoskeleton	Beach|PH_BEACH|WD40
6788	Q9Y6B6;D6RD69;Q9H029	51128	GTP-binding protein SAR1b	SAR1B;DKFZp434B2017	2	2	0.159054	1.31663	1.12362	0.722102	1.6635	1.01139	0	0	0	0	–	0	0	0	0	0	0	0	ER to Golgi transport vesicle membrane | Golgi cisterna membrane | cytosol | endoplasmic reticulum | endoplasmic reticulum membrane	Arf|MMR_HSR1|Miro|Ras|SRPRB
6069	Q9NR31;B4DQ19;H0Y5E8	56681	GTP-binding protein SAR1a	SAR1A	6	7	0.126398	1.10359	1.09205	0.362347	1.31707	0.991364	0	0	0	0	–	0	0	0	0	0	0	1	Golgi apparatus | endoplasmic reticulum | sarcoplasmic reticulum	Arf|MMR_HSR1|Miro|Ras|SRPRB
5031	Q8WUH6	90488	UPF0444 transmembrane protein C12orf23	C12orf23	2	2	0.0311542	1.78774	1.99845	0.155305	1.20037	1.17286	0	0	0	0	–	0	0	0	0	0	0	0	integral component of membrane	UPF0444
2461	P04792;F8WE04	3315	Heat shock protein beta-1	HSPB1	8	9	0.196221	1.55053	1.00127	0.182985	1.07483	0.989984	0	0	0	0	–	0	0	0	0	0	0	0	Z disc | cytoplasm | cytoskeleton | cytosol | nucleus | plasma membrane | proteasome complex | spindle	HSP20

## Sheet: 1d. secretory orphans
ID#	UniProt accession ID	Entrez ID	Protein names	Gene names	Unique peptides Rep1	Unique peptides Rep2	Rep1 log2(M/L)	Rep1 log2(H/L)	Rep1 log2(H/M)	Rep2 log2(M/L)	Rep2 log2(H/L)	Rep2 log2(H/M)	GOCC secretory	Phobius	Literature	secretory+	soluble ER lumen protein	ERM true positive	GOCC	Pfam	GOCC endoplasmic reticulum	GOCC Golgi apparatus	GOCC plasma membrane
2837	P42357;F5H1U5;P42357-2	3034	Histidine ammonia-lyase	HAL	3	7	-1.76673	0.970205	1.959	-1.3188	1.07865	2.42085	0	0	–	0	0	0	cytosol | cytoplasm	Lyase_aromatic	0	0	0
5265	Q9BWH2	65991	FUN14 domain-containing protein 2	FUNDC2	3	2	1.10792	2.89765	1.94095	1.61269	3.20773	1.52375	0	0	–	0	0	0	mitochondrion | nucleus | integral component of mitochondrial outer membrane	FUN14	0	0	0
874	P51991-2;E7EWI9	220988	Isoform 2 of Heterogeneous nuclear ribonucleoprotein A3	HNRNPA3	1	2	1.20227	1.35317	0.128565	0.479495	1.36823	1.11621	0	0	–	0	0	0	catalytic step 2 spliceosome |nucleoplasm | nucleus | intracellular ribonucleoprotein complex | spliceosomal complex	RRM_1|RRM_5|RRM_6	0	0	0
3287	P98175;P98175-2;P98175-3;P98175-4	8241	RNA-binding protein 10	RBM10	4	9	-0.242192	1.3162	1.4105	1.51367	2.39763	1.07407	0	0	–	0	0	0	nucleoplasm | nucleus	G-patch|G-patch_2|RRM_1|RRM_6|zf-RanBP	0	0	0
3553	Q13794	5366	Phorbol-12-myristate-13-acetate-induced protein 1	PMAIP1	3	3	1.62567	2.75506	1.15245	1.70073	2.69524	0.984268	0	0	–	0	0	0	cytosol | mitochondrial outer membrane | mitochondrion | nucleus	PMAIP1	0	0	0
4358	Q86XP3;Q86XP3-2	11325	ATP-dependent RNA helicase DDX42	DDX42	5	9	0.868523	1.80802	1.00448	0.554289	1.46036	0.837056	0	0	–	0	0	0	Cajal body | cytoplasm | nuclear speck | nucleoplasm | nucleus | membrane	DEAD|Helicase_C|SNF2_N	0	0	0
4510	Q8N684-3;Q8N684;Q8N684-2;F5H669;F5H047;F5H6M0;J3QT54	79869	Cleavage and polyadenylation specificity factor subunit 7	CPSF7	11	11	1.21327	2.01506	0.842521	1.25277	1.97867	0.793573	0	0	–	0	0	0	mRNA cleavage factor complex | nucleoplasm | nucleus | membrane	RRM_1	0	0	0
3012	P51970;F5H7V7	4702	NADH dehydrogenase [ubiquinone] 1 alpha subcomplex subunit 8	NDUFA8	5	2	1.68281	2.43226	0.787898	1.85028	2.54708	0.784065	0	0	–	0	0	0	mitochondrial inner membrane | mitochondrial intermembrane space | mitochondrial respiratory chain complex I | mitochondrion | membrane | respiratory chain	CHCH	0	0	0
1296	Q16630-2;Q16630;F8WJN3;Q16630-3	11052	Cleavage and polyadenylation specificity factor subunit 6	CPSF6	14	11	1.02344	1.8855	0.789192	1.04449	1.74963	0.749666	0	0	–	0	0	0	mRNA cleavage factor complex | nucleoplasm | nucleus | paraspeckles | intracellular ribonucleoprotein complex | membrane	RRM_1|RRM_6	0	0	0
427	Q9BUJ2;Q9BUJ2-2;B7Z4B8;Q9BUJ2-4;Q9BUJ2-3	11100	Heterogeneous nuclear ribonucleoprotein U-like protein 1	HNRNPUL1	11	10	0.683982	1.33069	0.710687	0.878304	1.23547	0.744959	0	0	–	0	0	0	nucleoplasm | nucleus | intracellular ribonucleoprotein complex	AAA_33|SAP|SPRY	0	0	0
4201	Q7KZ85	6830	Transcription elongation factor SPT6	SUPT6H	19	22	1.38331	2.23124	0.780388	1.36928	2.13843	0.735686	0	0	–	0	0	0	nucleus | transcription elongation factor complex | transcriptionally active chromatin	DLD|HHH_7|HTH_44|S1|SH2|SH2_2|SPT6_acidic|YqgF	0	0	0
70	Q92733;A6NG79	5546	Proline-rich protein PRCC	PRCC	2	3	1.45018	2.35333	0.926066	0.60777	1.32256	0.733812	0	0	–	0	0	0	spliceosomal complex | nucleus	PRCC	0	0	0
4459	Q8N128-2;Q8N128;G3V583	283635	Protein FAM177A1	FAM177A1	3	6	2.07771	2.52479	0.64645	1.92082	2.44376	0.731685	0	0	–	0	0	0	–	FAM177	0	0	0
3900	Q5HYI8;C9JXM3	285282	Rab-like protein 3	RABL3	10	15	0.628349	1.41964	0.634363	0.552776	1.15881	0.708332	0	0	–	0	0	0	intracellular	Arf|Gtr1_RagA|MMR_HSR1|Miro|Ras	0	0	0
1975	O43809;H3BND3	11051	Cleavage and polyadenylation specificity factor subunit 5	NUDT21	12	9	1.93262	2.62067	0.811562	1.77465	2.38311	0.681551	0	0	–	0	0	0	centrosome | mRNA cleavage factor complex | nucleoplasm | nucleus | paraspeckles | microtubule organizing center	NUDIX_2	0	0	0
3540	Q13608;Q8WYQ0	5190	Peroxisome assembly factor 2	PEX6	2	3	2.07485	2.7128	0.657829	2.00893	2.50043	0.673686	0	0	–	0	0	0	cytoplasm | cytosol | peroxisomal membrane | peroxisome | membrane	AAA	0	0	0
3013	P51991	220988	Heterogeneous nuclear ribonucleoprotein A3	HNRNPA3	4	4	1.20227	1.35317	0.128565	0.779851	1.49201	0.657101	0	0	–	0	0	0	catalytic step 2 spliceosome |nucleoplasm | nucleus | intracellular ribonucleoprotein complex | spliceosomal complex	RRM_1|RRM_5|RRM_6	0	0	0
1767	O00267;O00267-2	6829	Transcription elongation factor SPT5	SUPT5H	20	30	1.31061	1.98068	0.75696	1.28053	1.82956	0.614208	0	0	–	0	0	0	DSIF complex | nucleoplasm | nucleus	CTD|KOW|Spt5-NGN|Spt5_N	0	0	0
1667	P83916;J3KS05;B5MD17;K7ELA4	10951	Chromobox protein homolog 1	CBX1	2	3	1.49212	1.99802	0.538577	1.70534	2.33286	0.580537	0	0	–	0	0	0	nuclear chromosome, telomeric region | chromatin | chromocenter | chromosome, centromeric region | female pronucleus | male pronucleus | nuclear heterochromatin | nucleoplasm | spindle | nucleus | pericentric heterochromatin	Chromo|Chromo_shadow	0	0	0
3359	Q05D32;Q05D32-2	51496	CTD small phosphatase-like protein 2	CTDSPL2	2	5	0.157582	1.01571	0.886885	0.449534	1.00985	0.520197	0	0	–	0	0	0	nucleus | nucleoplasm	NIF	0	0	0
1807	O14497;O14497-2;O14497-3;H0Y488	8289	AT-rich interactive domain-containing protein 1A	ARID1A	15	20	1.66429	2.35249	0.6944	1.79986	2.51282	0.497474	0	0	–	0	0	0	SWI/SNF complex | nBAF complex | npBAF complex | nuclear chromatin | nucleoplasm | nucleus | BAF-type complex	ARID|DUF3518	0	0	0
1338	Q6UN15;G3XAD6;Q6UN15-3;Q6UN15-4	81608	Pre-mRNA 3-end-processing factor FIP1	FIP1L1	8	9	1.46559	1.87609	0.521661	1.61893	1.93975	0.490312	0	0	–	0	0	0	mRNA cleavage and polyadenylation specificity factor complex | nucleoplasm | nucleus	Fip1	0	0	0
1328	O75909-4;O75909;G3V5E1;O75909-1;O75909-2;G3V2Q3	8812	Cyclin-K	CCNK	4	3	0.544404	1.31414	0.759509	0.539634	0.874862	0.48185	0	0	–	0	0	0	cyclin K-CDK12 complex | cyclin K-CDK13 complex | nucleus | nucleoplasm	Cyclin_N	0	0	0
2613	P22670	5989	MHC class II regulatory factor RFX1	RFX1	2	6	0.933702	1.54143	0.607684	0.793473	1.23205	0.442762	0	0	–	0	0	0	nucleus | nucleoplasm | intracellular membrane-bounded organelle	RFX1_trans_act|RFX_DNA_binding	0	0	0
2623	P23368;P23368-2	4200	NAD-dependent malic enzyme, mitochondrial	ME2	2	3	0.293507	0.63704	0.384558	0.377297	0.793188	0.4334	0	0	–	0	0	0	intracellular membrane-bounded organelle | mitochondrial matrix | mitochondrion	Malic_M|malic	0	0	0
1734	P26368;P26368-2;K7ENG2	11338	Splicing factor U2AF 65 kDa subunit	U2AF2	4	4	0.637932	0.846765	0.0939633	-0.00804054	0.395666	0.422814	0	0	–	0	0	0	nuclear speck | nucleoplasm | spliceosomal complex | commitment complex | nucleus | U2-type prespliceosome | U2AF | Prp19 complex	RRM_1|RRM_5|RRM_6	0	0	0
2958	P49750-4;P49750;P49750-3;H0YIQ2;F8VU51	56252	YLP motif-containing protein 1	YLPM1	23	32	2.57245	2.924	0.449251	2.33933	2.67633	0.406905	0	0	–	0	0	0	nuclear speck | nucleus | nucleoplasm | cytoplasm	AAA_33	0	0	0
6043	Q9UPT8	23211	Zinc finger CCCH domain-containing protein 4	ZC3H4	5	5	1.87228	2.35557	0.494152	0.972353	1.39531	0.398332	0	0	–	0	0	0	–	zf-CCCH	0	0	0
4447	Q8IZ81;D6RBS5;D6RHX2	255520	ELMO domain-containing protein 2	ELMOD2	9	9	0.226855	0.865444	0.591669	0.271582	0.590045	0.381432	0	0	–	0	0	0	membrane	ELMO_CED12	0	0	0
244	Q8WYA6;B4DE16;Q8WYA6-2;Q8WYA6-3	56259	Beta-catenin-like protein 1	CTNNBL1	2	2	0.26678	0.491101	0.187783	0.201558	0.44037	0.359071	0	0	–	0	0	0	Prp19 complex | nucleoplasm | nucleus | spliceosomal complex | cytoplasm | membrane	CTNNBL	0	0	0
786	E7ENR4;P19367-3;P19367;P19367-2;P19367-4	3098	Hexokinase-1	HK1	29	31	0.95715	1.35997	0.474752	0.673637	0.981138	0.354281	0	0	–	0	0	0	cytosol | membrane raft | mitochondrial outer membrane | mitochondrion | cilium | sperm principal piece | membrane	Hexokinase_1|Hexokinase_2	0	0	0
5051	Q96QC0;F5H5K4	5514	Serine/threonine-protein phosphatase 1 regulatory subunit 10	PPP1R10	4	7	1.93316	1.61453	0.283239	1.81954	2.2027	0.311693	0	0	–	0	0	0	PTW/PP1 phosphatase complex | chromatin | nucleus | nucleoplasm | nuclear chromosome, telomeric region	Med26|zf-CCCH	0	0	0
3604	Q14320;B0S8I6	9130	Protein FAM50A	FAM50A	3	5	0.873153	1.28576	0.451355	0.863312	1.0568	0.308506	0	0	–	0	0	0	nucleus | nucleoplasm	XAP5	0	0	0
2408	P09012	6626	U1 small nuclear ribonucleoprotein A	SNRPA	2	2	1.74458	2.07625	0.316313	1.84296	2.11286	0.282073	0	0	–	0	0	0	U1 snRNP | nucleoplasm | spliceosomal complex | nucleus | nucleolus | intracellular ribonucleoprotein complex | cytoplasm	RRM_1|RRM_5|RRM_6	0	0	0
3715	Q15459;E9PAW1	10291	Splicing factor 3A subunit 1	SF3A1	4	10	2.23941	2.47158	0.348395	1.08813	0.862063	0.277963	0	0	–	0	0	0	U2-type spliceosomal complex | catalytic step 2 spliceosome | nucleoplasm | nucleus | spliceosomal complex	PRP21_like_P|Surp|ubiquitin	0	0	0
3511	Q13435;E9PPJ0;E9PJ04;H0YCG1	10992	Splicing factor 3B subunit 2	SF3B2	6	14	2.14978	2.27678	0.231004	2.22334	2.32686	0.268672	0	0	–	0	0	0	U12-type spliceosomal complex | catalytic step 2 spliceosome | nucleoplasm | nucleus | spliceosomal complex | U2-type spliceosomal complex | U2 snRNP | precatalytic spliceosome	DUF382|PSP|SAP	0	0	0
5466	Q9H7B2;Q5VXN0;Q5VXM9	84154	Ribosome production factor 2 homolog	RPF2;BXDC1	7	6	0.959377	0.90975	0.101439	0.419817	0.673814	0.266945	0	0	–	0	0	0	nucleolus | nucleus	Brix	0	0	0
1235	F8VXC8;Q8TAQ2;Q8TAQ2-3;Q8TAQ2-2	6601	SWI/SNF complex subunit SMARCC2	SMARCC2	2	5	1.86134	2.14579	0.354278	1.68775	1.60177	0.263138	0	0	–	0	0	0	SWI/SNF complex | nBAF complex | npBAF complex | nuclear chromatin | nucleus | transcriptional repressor complex	Myb_DNA-bind_6|Myb_DNA-binding|SWIRM	0	0	0
2142	O75937	22826	DnaJ homolog subfamily C member 8	DNAJC8	6	9	2.18765	2.64797	0.539786	2.45043	2.66242	0.260277	0	0	–	0	0	0	nucleoplasm | cytoplasm | intercellular bridge	DnaJ	0	0	0
3413	Q10570	29894	Cleavage and polyadenylation specificity factor subunit 1	CPSF1	6	6	1.79831	2.01155	0.219669	1.81984	1.90818	0.252007	0	0	–	0	0	0	mRNA cleavage and polyadenylation specificity factor complex | nucleoplasm | nucleus	CPSF_A|MMS1_N	0	0	0
4957	Q96H55;Q96H55-3;Q96H55-4;Q96H55-2	80179	Unconventional myosin-XIX	MYO19	2	5	0.762939	1.42735	0.625904	0.977887	1.07734	0.250609	0	0	–	0	0	0	cytoplasm | mitochondrial outer membrane | myosin complex | mitochondrion | cytoskeleton | membrane	Myosin_head	0	0	0
2238	O95639;O95639-2;O95639-3;C9JEV9;B7Z7B0	10898	Cleavage and polyadenylation specificity factor subunit 4	CPSF4	3	5	1.57162	1.63612	0.171997	1.23771	1.23573	0.249473	0	0	–	0	0	0	mRNA cleavage and polyadenylation specificity factor complex | nucleoplasm | nucleus	zf-CCCH|zf-CCHC	0	0	0
5420	Q9H3P2;H0Y3X6;B3KSP0;C9JHL4	7469	Negative elongation factor A	WHSC2	4	3	1.64721	1.66645	0.236842	2.05033	2.4112	0.231343	0	0	–	0	0	0	NELF complex | nucleoplasm | nucleus | cytoplasm	–	0	0	0
3576	Q14137;Q96Q25;E9PIF8	23246	Ribosome biogenesis protein BOP1	BOP1;KM-PA-2	3	3	1.41576	1.43957	0.120877	1.0373	1.24098	0.222727	0	0	–	0	0	0	PeBoW complex | nucleoplasm | preribosome, large subunit precursor | intracellular ribonucleoprotein complex | nucleolus | nucleus | cytoplasm	BOP1NT|WD40	0	0	0
923	H0YL70;H0YKN8;H0YKT5;Q04726;Q04726-4;E9PD64;Q6PI57;Q04726-3;F8W964;Q04726-2;H0YNT2;F5H7D6;F8W8S3;F8W9R0;Q04727-3;Q04727;Q04724;F8W6T6;G8JLG4;Q04727-2;B3KQ29;H0YNI7	7090	Transducin-like enhancer protein 3;Transducin-like enhancer protein 4;Transducin-like enhancer protein 1	TLE3;TLE4;TLE1	3	3	1.43676	1.86674	0.364235	1.79711	1.82166	0.213072	0	0	–	0	0	0	nucleoplasm | nucleus	TLE_N|WD40	0	0	0
1856	O14981	9044	TATA-binding protein-associated factor 172	BTAF1	9	8	1.15202	1.31513	0.122213	0.81676	1.08304	0.210828	0	0	–	0	0	0	nucleus | nucleoplasm | intracellular membrane-bounded organelle	DUF3535|Helicase_C|SNF2_N	0	0	0
824	E7ERS3;Q86VM9;Q86VM9-2	124245	Zinc finger CCCH domain-containing protein 18	ZC3H18	10	14	0.825217	1.04024	0.152737	0.36662	0.62458	0.203172	0	0	–	0	0	0	nucleoplasm | nucleus	–	0	0	0
5713	Q9NWB6	55082	Arginine and glutamate-rich protein 1	ARGLU1	3	3	0.23388	0.491495	0.318235	0.119072	0.6009	0.197381	0	0	–	0	0	0	nucleus | nucleoplasm | mitochondrion | cell-cell adherens junction	ARGLU	0	0	0
4734	Q8WXF1;Q8WXF1-2	55269	Paraspeckle component 1	PSPC1	12	13	0.434121	0.709512	0.289523	0.573029	0.720203	0.19384	0	0	–	0	0	0	cytoplasm | nuclear matrix | nuclear speck | nucleolus | nucleus | paraspeckles | nucleoplasm	NOPS|RRM_1|RRM_5|RRM_6	0	0	0
4684	Q8WU76;Q8WU76-2	152579	Sec1 family domain-containing protein 2	SCFD2	5	3	1.66856	1.89015	0.244545	1.62141	1.7233	0.191748	0	0	–	0	0	0	cellular_component	Sec1	0	0	0
5638	Q9NRY5;E7ESJ7	10827	Protein FAM114A2	FAM114A2	6	8	1.19662	2.00503	0.242387	2.16709	2.28324	0.190291	0	0	–	0	0	0	cellular_component	DUF719	0	0	0
4141	Q6PL24	283578	Protein TMED8	TMED8	3	5	1.53898	1.65615	0.20769	1.8373	1.96113	0.185453	0	0	–	0	0	0	integral component of membrane	GOLD_2	0	0	0
4457	Q8N0Z8	126789	tRNA pseudouridine synthase-like 1	PUSL1	4	6	0.671042	0.765073	0.149718	0.780104	1.02286	0.184996	0	0	–	0	0	0	intracellular membrane-bounded organelle	PseudoU_synth_1	0	0	0
467	Q15020;B7ZKM0;F8VV04	9733	Squamous cell carcinoma antigen recognized by T-cells 3	SART3	7	7	1.23813	1.3878	0.208105	1.37508	1.6136	0.17858	0	0	–	0	0	0	cytoplasm | intracellular membrane-bounded organelle | nuclear speck | nucleus | nucleoplasm | Cajal body | U4/U6 x U5 tri-snRNP complex | U4atac/U6atac snRNP | U6atac snRNP | U4/U6 snRNP	Lsm_interact|RRM_1|RRM_5|RRM_6	0	0	0
4757	Q92551;Q92551-2;C9JNA8	9807	Inositol hexakisphosphate kinase 1	IP6K1	6	7	1.90118	2.16319	0.273101	1.74943	1.88868	0.177753	0	0	–	0	0	0	cytosol | nucleolus | nucleoplasm | nucleus | cytoplasm	IPK	0	0	0
40	A4D1U4;C9J7X6	57189	Protein LCHN	LCHN;KIAA1147	4	5	0.94156	1.11783	0.257558	0.834195	1.11125	0.171397	0	0	–	0	0	0	–	DUF2347|SPA	0	0	0
2492	P13196	211	5-aminolevulinate synthase, nonspecific, mitochondrial	ALAS1	3	5	0.471374	0.61687	0.163041	0.569661	0.613396	0.167792	0	0	–	0	0	0	cytoplasm | mitochondrial matrix | mitochondrion | nucleoplasm	Aminotran_1_2|Aminotran_5|Cys_Met_Meta_PP|Preseq_ALAS	0	0	0
4559	Q8NC69	200845	BTB/POZ domain-containing protein KCTD6	KCTD6	5	4	2.35063	2.66758	0.339968	2.49326	2.52052	0.159438	0	0	–	0	0	0	–	BTB_2	0	0	0
3632	Q14692	9790	Ribosome biogenesis protein BMS1 homolog	BMS1	5	8	0.830305	0.930543	0.277454	0.761228	0.610459	0.153655	0	0	–	0	0	0	nucleolus | nucleus | nucleoplasm | 90S preribosome	AARP2CN|DUF663	0	0	0
3350	Q05048	1477	Cleavage stimulation factor subunit 1	CSTF1	3	4	1.11054	1.32841	0.194775	1.20487	1.38148	0.148506	0	0	–	0	0	0	nucleoplasm | nucleus	WD40	0	0	0
1286	Q8N1G0;Q8N1G0-2;F8WCX2;H0Y5I5	57592	Zinc finger protein 687	ZNF687	3	2	1.23877	1.21707	0.125407	0.994146	1.04034	0.143902	0	0	–	0	0	0	nucleus | cytoplasm	zf-C2H2|zf-C2H2_4	0	0	0
1454	Q9ULG1;H0YMN5	54617	DNA helicase INO80	INO80	3	2	0.926889	1.26408	0.124206	1.04755	1.17096	0.14249	0	0	–	0	0	0	Ino80 complex | microtubule | nucleus	DBINO|Helicase_C|SNF2_N	0	0	0
1991	O60231;B0V0F8;Q5SQH5;Q5JP46	8449	Putative pre-mRNA-splicing factor ATP-dependent RNA helicase DHX16	DHX16	4	5	0.80026	0.923753	0.146404	1.46854	1.13646	0.142113	0	0	–	0	0	0	nucleus | nucleoplasm | spliceosomal complex | cytoplasm	DEAD|HA2|Helicase_C|OB_NTP_bind	0	0	0
1588	Q92925;Q92925-3;J3KMX2;Q92925-2	6603	SWI/SNF-related matrix-associated actin-dependent regulator of chromatin subfamily D member 2	SMARCD2	9	11	0.513764	0.683207	0.110207	0.449741	0.553608	0.140794	0	0	–	0	0	0	SWI/SNF complex | nuclear chromatin | nucleus | protein complex | BAF-type complex	SWIB	0	0	0
3866	Q53GT1;B7Z2G1;C9JHG1;C9J5F8;C9J2T1;C9J191	84861	Kelch-like protein 22	KLHL22	4	2	2.03996	2.14921	0.183853	1.99922	2.1535	0.138623	0	0	–	0	0	0	Cul3-RING ubiquitin ligase complex | centrosome | cytoplasm | mitotic spindle | polar microtubule | cytoskeleton | spindle | microtubule organizing center	BACK|BTB|Kelch_1|Kelch_2|Kelch_3|Kelch_4|Kelch_6	0	0	0
5594	Q9NQG5;E9PIQ9	58490	Regulation of nuclear pre-mRNA domain-containing protein 1B	RPRD1B	4	7	0.879201	0.925804	0.0888531	0.795229	0.895888	0.135598	0	0	–	0	0	0	DNA-directed RNA polymerase II, holoenzyme | nucleus | RNA polymerase II core binding | protein binding | nucleoplasm | centrosome | cytoplasm	CTD_bind	0	0	0
3019	Q9H1A6;P52435;E2QRJ6;Q9GZM3;H0Y980;E7EWC6;Q9GZM3-2;E7EP90;D6RAG0	5439	DNA-directed RNA polymerase II subunit RPB11-a;DNA-directed RNA polymerase II subunit RPB11-b1	POLR2J1;POLR2J;POLR2J3;POLR2J2	3	4	2.22249	2.52166	0.371535	2.29359	2.38445	0.12114	0	0	–	0	0	0	DNA-directed RNA polymerase II, core complex | nucleoplasm | nucleus	RNA_pol_L|RNA_pol_L_2	0	0	0
6145	Q9Y3D0;H3BNV7	51647	Mitotic spindle-associated MMXD complex subunit MIP18	FAM96B	3	3	2.14986	2.59702	0.335547	1.60527	1.39719	0.118653	0	0	–	0	0	0	CIA complex | MMXD complex | cytoplasm | nucleoplasm | nucleus | spindle | cytoskeleton	DUF59	0	0	0
1308	Q9Y324;G3V1S4;G3V5S9;G3V2M5	51077	rRNA-processing protein FCF1 homolog	FCF1	3	3	0.868729	0.889538	0.0881323	0.557959	0.724517	0.118557	0	0	–	0	0	0	nucleolus | small-subunit processome | nucleoplasm | nucleus	Fcf1	0	0	0
3534	Q13573;G3V3A4;G3V4X8	22938	SNW domain-containing protein 1	SNW1	4	12	2.2443	2.71327	0.404839	0.983401	1.20948	0.115201	0	0	–	0	0	0	SMAD3-SMAD4 protein complex | catalytic step 2 spliceosome | chromatin | nuclear matrix | nucleoplasm | nucleus | cyclin/CDK positive transcription elongation factor complex | spliceosomal complex | cytoplasm | SMAD protein complex	SKIP_SNW	0	0	0
783	P28331-2;P28331;E7ENF3;P28331-4;P28331-3;B4DJ81	4719	NADH-ubiquinone oxidoreductase 75 kDa subunit, mitochondrial	NDUFS1	8	11	0.610222	0.491509	0.16845	0.455592	0.489143	0.108563	0	0	–	0	0	0	mitochondrial inner membrane | mitochondrial intermembrane space | mitochondrial respiratory chain complex I | mitochondrion | mitochondrial matrix | membrane | myelin sheath | respiratory chain	DUF1982|Fer2|Fer2_4|Molybdopterin|NADH-G_4Fe-4S_3	0	0	0
1223	Q9UIF9;F8VU39;Q9UIF9-3;Q9UIF9-2;J3KPG5;J3QK86	11176	Bromodomain adjacent to zinc finger domain protein 2A	BAZ2A	10	12	1.78467	1.90423	0.15575	1.72094	1.62493	0.108466	0	0	–	0	0	0	chromatin silencing complex | nucleolus | rDNA heterochromatin | cytoplasm | nucleus	Bromodomain|DDT|MBD|PHD|WHIM1|WHIM3	0	0	0
1409	Q8N4T8;H0Y962;Q8N4T8-2	84869	Carbonyl reductase family member 4	CBR4	2	2	0.383962	0.516294	0.17709	0.48015	0.546315	0.102572	0	0	–	0	0	0	mitochondrial matrix | mitochondrion | oxidoreductase complex	KR|adh_short|adh_short_C2	0	0	0

## Sheet: 1e. OMMxERM cross list
UniProt Accession ID	Entrez ID	Protein names	Gene names	OMM Rep1 log2(M/L)	OMM Rep1 log2(H/L)	OMM Rep1 log2(H/M)	OMM Rep2 log2(M/L)	OMM Rep2 log2(H/L)	OMM Rep2 log2(H/M)	ERM Rep1 log2(M/L)	ERM Rep1 log2(H/L)	ERM Rep1 log2(H/M)	ERM Rep2 log2(M/L)	ERM Rep2 log2(H/L)	ERM Rep2 log2(H/M)	495 matrix	MitoCarta	GOCC mito	127 IMS	mito +	OMM true positive	GOCC secretory	Phobius	secretory+	ERM true positive	GOCC	Pfam	Signal peptide	TargetP prediction	# TM helices predicted	tested by immunofluorescence imaging
P57105	55333	Synaptojanin-2-binding protein	SYNJ2BP	-0.551502	3.82959	4.00201	-0.37595	4.05901	4.01432	2.30282	3.54681	1.4114	2.2943	3.15407	1.36619	0	0	1	1	1	1	0	1	1	0	integral component of mitochondrial outer membrane | mitochondrion	PDZ|PDZ_2	0	_	1	1
Q8TB36;Q8TB36-2	54332	Ganglioside-induced differentiation-associated protein 1	GDAP1	-0.337509	3.63051	3.96364	0.0331317	3.50651	3.52213	1.71835	2.91609	1.22077	1.64721	2.64508	1.16079	0	0	1	1	1	1	0	1	1	0	integral component of mitochondrial outer membrane	GST_C|GST_C_2|GST_N|GST_N_2|GST_N_3	0	_	2	1
O94826	9868	Mitochondrial import receptor subunit TOM70	TOMM70A	-0.205947	3.63784	3.63096	-0.127727	3.78037	3.34227	1.8931	2.77358	0.841363	1.38969	1.88336	0.832218	0	1	1	0	1	1	0	1	1	0	integral component of membrane | mitochondrial outer membrane translocase complex | mitochondrion	TPR_1|TPR_11|TPR_2|TPR_7|TPR_8|TPR_9	0	_	2	0
Q9BWH2	65991	FUN14 domain-containing protein 2	FUNDC2	-0.183942	3.45868	3.61558	-0.244452	3.01534	3.13314	1.10792	2.89765	1.94095	1.61269	3.20773	1.52375	0	1	1	0	1	0	0	0	0	0	mitochondrion | nucleus | integral component of mitochondrial outer membrane	FUN14	0	M	0	1
P51970;F5H7V7	4702	NADH dehydrogenase [ubiquinone] 1 alpha subcomplex subunit 8	NDUFA8	0.275944	4.02794	3.57886	0.206942	3.87549	3.71647	1.68281	2.43226	0.787898	1.85028	2.54708	0.784065	0	1	1	1	1	0	0	0	0	0	mitochondrial inner membrane | mitochondrial intermembrane space | mitochondrial respiratory chain complex I | mitochondrion | membrane | respiratory chain	CHCH	0	_	0	1
Q96TC7;Q96TC7-2;H0YMB1;H0YLG5	55177	Regulator of microtubule dynamics protein 3	FAM82A2	-0.0095794	2.97422	3.1545	0.347659	3.33112	2.69533	1.04028	2.12372	1.05261	1.49773	2.73362	1.03614	0	1	1	1	1	1	0	1	1	0	integral component of membrane | microtubule | mitochondrial outer membrane | mitochondrion | nucleus | spindle pole	0	0	S	1	1
C9JRZ6;Q9NX63;F8WAR4;G3V1K1	54927	Coiled-coil-helix-coiled-coil-helix domain-containing protein 3, mitochondrial	CHCHD3	0.69908	3.69274	2.98262	0.81519	3.53611	2.66248	1.80544	2.04038	0.369188	1.74282	1.94558	0.343014	1	1	1	1	1	0	1	0	1	0	cytoplasm | mitochondrial inner membrane | mitochondrion | nucleus	DUF737	0	_	0	0
Q8N2F6;Q8N2F6-2;Q8N2F6-3;Q8N2F6-4;Q8N2F6-5;F5GX65;H7C2M7	83787	Armadillo repeat-containing protein 10	ARMC10	-0.462866	3.02019	2.92376	0.220586	3.01502	2.72671	1.06063	1.47804	0.645123	1.41145	1.86966	0.555147	0	1	1	0	1	0	1	1	1	0	endoplasmic reticulum membrane | integral component of membrane | mitochondrion	Arm_2	0	S	1	1
Q8IXI2-3;J9JIH9;Q8IXI2-2;Q8IXI2-5;Q8IXI2;H7BXZ6;Q8IXI2-4;J3KSX7	55288	Mitochondrial Rho GTPase 1;Mitochondrial Rho GTPase	RHOT1	0.58249	3.22807	2.89315	0.258754	3.57749	2.90382	2.19978	2.78727	0.601383	1.39276	2.40507	0.628603	0	1	1	0	1	1	1	1	1	0	cytosol | integral component of mitochondrial outer membrane | plasma membrane	EF-hand_6|EF_assoc_1|EF_assoc_2|Miro|Ras|SRPRB	0	_	1	0
P12532;P12532-2;F8WCN3;E9PCP8;C9JSQ1	1159	Creatine kinase U-type, mitochondrial	CKMT1A;CKMT1B	0.524132	3.31896	2.8583	0.134072	3.27804	2.99115	1.55603	2.07601	0.7973	1.18949	1.94309	0.802125	0	1	1	1	1	0	0	1	1	0	0	ATP-gua_Ptrans|ATP-gua_PtransN	0	M	0	1
Q9NX40;D6RBN5;D6RDK6;G8JLN7;Q9NX40-2;Q9NX40-3;D6RIT9;D6RG39	54940	OCIA domain-containing protein 1	OCIAD1	0.132	3.37544	2.84041	0.100506	3.4737	3.12825	1.3923	2.72413	1.24104	1.57565	2.6008	0.955981	0	1	1	1	1	0	1	0	1	0	endosome | mitochondrion	OCIA	0	_	0	1
Q9NVH0;Q9NVH0-2	55218	Exonuclease 3-5 domain-containing protein 2	EXD2	0.236331	2.98879	2.82872	0.391947	3.26288	2.72565	1.82299	2.06327	0.265018	1.63044	1.86767	0.264178	0	0	0	0	0	0	0	1	1	0	0	DNA_pol_A_exo1	0	S	1	0
Q9BXK5;Q9BXK5-2;B7Z238	23786	Bcl-2-like protein 13	BCL2L13	0.490751	3.5371	2.77496	0.420402	3.36669	2.51076	2.7411	3.70956	0.797392	2.63223	3.60777	0.772061	0	1	1	0	1	0	0	1	1	0	integral component of membrane | mitochondrial membrane | mitochondrion | nucleus	Bcl-2	0	_	1	1
Q969Z3;Q969Z3-2	54996	MOSC domain-containing protein 2, mitochondrial	MARC2	0.260324	2.9196	2.61917	0.506328	3.49288	2.84844	1.07722	1.46651	0.576866	0.467553	1.10917	0.724593	0	1	1	0	1	1	0	1	1	0	mitochondrial inner membrane | mitochondrial outer membrane | mitochondrion | peroxisome	MOSC|MOSC_N	0	M	1	1
Q13505;Q13505-3;Q13505-2;H0Y6Y5	4580	Metaxin-1	MTX1	-0.307466	2.28243	2.61793	-0.0398114	2.51791	2.25294	0.385691	0.951994	0.528982	0.430964	0.742664	0.362067	0	1	1	0	1	1	0	1	1	0	integral component of membrane | mitochondrial inner membrane | mitochondrial outer membrane | mitochondrion	GST_C_2|GST_C_3|Tom37|Tom37_C	0	M	1	0
Q5VT66-2;Q5VT66;H7BYZ9;Q5VT66-3	64757	MOSC domain-containing protein 1, mitochondrial	MARC1	0.720513	3.08208	2.5233	0.854067	3.37071	2.43921	1.61219	2.67068	0.932103	1.74652	2.5039	0.898079	0	1	1	0	1	1	0	1	1	0	integral component of membrane | mitochondrial inner membrane | mitochondrial outer membrane | mitochondrion	MOSC|MOSC_N	0	M	1	1
Q13794	5366	Phorbol-12-myristate-13-acetate-induced protein 1	PMAIP1	0.961368	3.66321	2.51823	1.18068	3.69946	2.45916	1.62567	2.75506	1.15245	1.70073	2.69524	0.984268	0	0	1	0	1	0	0	0	0	0	cytosol | mitochondrial outer membrane | mitochondrion | nucleus	PMAIP1	0	_	0	0
Q9GZY8-2;Q9GZY8;Q9GZY8-3;Q9GZY8-5;Q9GZY8-4;H7C433	56947	Mitochondrial fission factor	MFF	0.467544	3.57911	2.41309	1.06769	3.71257	2.34458	2.23298	2.83604	0.703057	1.89654	2.82889	0.636382	0	0	1	0	1	1	1	1	1	0	cell junction | cytoplasm | integral component of mitochondrial membrane | mitochondrial outer membrane | peroxisome | synaptic vesicle	Miff	0	M	1	0
Q9UH62	51566	Armadillo repeat-containing X-linked protein 3	ARMCX3	0.0854832	2.68913	2.41305	0.576451	3.17255	2.42064	1.51508	2.05624	0.494492	1.1803	1.671	0.550186	0	0	1	0	1	0	0	1	1	0	integral component of mitochondrial outer membrane	Arm_2	0	S	1	1
P19367;E7ENR4;P19367-3;P19367-2;P19367-4	3098	Hexokinase-1	HK1	0.19821	2.66281	2.37298	0.291515	2.73492	2.38119	0.95715	1.35997	0.474752	0.673637	0.981138	0.354281	0	1	1	0	1	1	0	0	0	0	cytosol | membrane raft | mitochondrial outer membrane | mitochondrion | cilium | sperm principal piece | membrane	Hexokinase_1|Hexokinase_2	0	_	0	1
P21796;C9JI87	7416	Voltage-dependent anion-selective channel protein 1	VDAC1	-0.106126	2.30736	2.36297	0.00271853	2.33301	2.37846	0.399165	0.69528	0.285205	0.0924007	0.579314	0.16102	0	1	1	1	1	1	0	0	1	0	membrane | mitochondrial inner membrane | mitochondrial nucleoid | mitochondrial outer membrane | mitochondrion | plasma membrane | pore complex | nucleus | synaptic vesicle | integral component of membrane | myelin sheath | protein complex | membrane raft | pore complex | extracellular exosome	Porin_3	0	_	19	0
O95139;Q5VYT2	4712	NADH dehydrogenase [ubiquinone] 1 beta subcomplex subunit 6	NDUFB6	-0.96985	1.355	2.3587	-0.720945	1.60745	2.31272	0.834848	1.91612	1.29305	1.13673	2.081	0.86284	1	1	1	1	1	0	0	1	1	0	integral component of membrane | mitochondrial inner membrane | mitochondrial membrane | mitochondrial respiratory chain complex I | mitochondrion | nucleolus | nucleus	NDUF_B6	0	_	1	1
O96000;H3BPJ9;Q96II6;H3BV16	4716	NADH dehydrogenase [ubiquinone] 1 beta subcomplex subunit 10	NDUFB10	0.60215	2.82453	2.34036	0.541882	3.06099	2.43367	1.17678	1.83705	0.60674	1.11349	1.92817	0.727735	1	1	1	0	1	0	0	0	1	0	mitochondrial inner membrane | mitochondrial respiratory chain complex I | mitochondrion | membrane | extracellular exosome | respiratory chain	NDUFB10	0	_	0	0
Q7Z434;F5H6C8	57506	Mitochondrial antiviral-signaling protein	MAVS	0.485264	3.58276	2.33444	0.668034	3.93027	2.69247	1.63974	2.68486	0.600962	1.95932	2.41163	0.355094	0	1	1	0	1	1	0	1	1	0	integral component of membrane | mitochondrial membrane | mitochondrial outer membrane | peroxisomal membrane	0	0	_	1	0
Q9Y512;A8MZI2	25813	Sorting and assembly machinery component 50 homolog	SAMM50	0.428583	2.67906	2.31496	0.613633	2.81431	2.2362	1.28366	1.41334	0.204646	1.05427	1.11161	0.181792	1	1	1	1	1	1	1	0	1	0	integral component of membrane | mitochondrial inner membrane | mitochondrial outer membrane | mitochondrial sorting and assembly machinery complex | mitochondrion	Bac_surface_Ag	0	_	0	0
P32189;P32189-2;A6NJP5;P32189-1;Q14409	2710	Glycerol kinase;Putative glycerol kinase 3	GK;GK3P	0.0897746	2.16979	2.17041	0.322403	2.42706	2.30941	0.55161	1.12282	0.490407	0.403952	0.782163	0.334381	0	1	1	0	1	1	1	1	1	0	cytosol | mitochondrial outer membrane	FGGY_C|FGGY_N	0	_	0	1
Q86VU5	118881	Catechol O-methyltransferase domain-containing protein 1	COMTD1	-0.00242458	2.02287	2.14973	-0.321062	1.59537	1.87804	0.371305	0.768325	0.213348	0.110129	0.62468	0.422892	0	1	1	0	1	0	0	1	1	0	integral component of membrane | mitochondrion	Methyltransf_18|Methyltransf_24|Methyltransf_3	0	S	1	1
Q9Y2W6;Q5SZR4;Q9Y2W6-3;B4DJ68	11022	Tudor and KH domain-containing protein	TDRKH	0.17996	2.77725	2.13235	0.518953	3.40386	2.23725	2.47056	2.91796	0.54231	2.20953	2.66247	0.434401	0	1	1	0	1	0	0	1	1	0	mitochondrion | pi-body | piP-body	KH_1|KH_3|TUDOR	0	_	1	1
Q07820;Q07820-2	4170	Induced myeloid leukemia cell differentiation protein Mcl-1	MCL1	0.919791	3.14958	2.06565	1.16919	3.14633	2.08557	1.7075	2.14431	0.429352	1.84931	2.25486	0.327521	0	0	1	0	1	1	0	1	1	0	Bcl-2 family protein complex | cytoplasm | cytosol | integral component of membrane | membrane | mitochondrial matrix | mitochondrial outer membrane | mitochondrion | nucleoplasm | nucleus	Bcl-2	0	_	1	1
O95140	9927	Mitofusin-2	MFN2	0.176055	2.44156	2.0541	0.2757	2.66906	2.15873	0.591988	1.04947	0.544063	0.80995	1.4358	0.540068	0	1	1	0	1	1	0	1	1	0	cytosol | integral component of membrane | intrinsic component of mitochondrial outer membrane | microtubule cytoskeleton | mitochondrial outer membrane | mitochondrion	Dynamin_N|Fzo_mitofusin|MMR_HSR1	0	M	1	0
Q13232	4832	Nucleoside diphosphate kinase 3	NME3	1.13894	3.2213	2.03252	1.45158	3.40318	1.96615	2.24866	2.56704	0.25996	2.16394	2.17706	0.124673	0	1	1	0	1	0	0	1	1	0	mitochondrion	NDK	1	S	0	1
P99999;C9JFR7	54205	Cytochrome c	CYCS	0.727673	2.85366	2.00378	0.802587	2.90467	2.04649	1.30507	1.78608	0.531746	1.39069	1.847	0.791052	0	1	1	1	1	0	0	0	1	0	cytosol | mitochondrial inner membrane | mitochondrial intermembrane space | nucleus | protein phosphatase type 2A complex | respiratory chain	Cytochrom_C|Cytochrome_CBB3	0	_	0	1
Q8IXI1;H3BST5;I3L2C6	89941	Mitochondrial Rho GTPase 2	RHOT2	0.386797	2.27867	1.99599	0.887847	2.744	1.84804	1.36188	1.89495	0.539786	1.29284	1.5762	0.363927	0	1	1	0	1	1	1	1	1	0	cytosol | integral component of mitochondrial outer membrane | plasma membrane	Arf|EF_assoc_1|EF_assoc_2|Miro|Ras	0	_	1	0
P54819;F8W1A4;P54819-2;P54819-5;P54819-3;P54819-6;F8VY04;F8VZG5;G3V213;P54819-4	204	Adenylate kinase 2, mitochondrial	AK2	0.8327	2.83241	1.97929	1.03328	3.00491	2.10263	2.12355	2.16935	0.212246	1.81169	1.886	0.120184	0	1	1	1	1	0	1	0	1	0	cytosol | mitochondrial inner membrane | mitochondrial intermembrane space | sperm mitochondrial sheath	ADK|ADK_lid	0	_	0	0
Q9NVI7-2;Q9NVI7;H0Y2W2;Q9NVI7-3	55210	ATPase family AAA domain-containing protein 3A	ATAD3A	0.0703622	2.06178	1.95502	0.212352	2.24219	1.96742	0.522435	0.797741	0.273629	0.34218	0.796578	0.492088	1	1	1	1	1	0	0	0	1	0	integral component of membrane | mitochondrial inner membrane | mitochondrial nucleoid | mitochondrion | membrane	AAA|DUF3523	0	_	1	1
O60313-2;E5KLJ5;E5KLJ9;E5KLK1;O60313;E5KLJ6	4976	Dynamin-like 120 kDa protein, mitochondrial;Dynamin-like 120 kDa protein, form S1	OPA1	0.495307	2.47786	1.93939	0.440207	2.49152	2.09771	0.956665	1.18652	0.206999	0.838217	1.00755	0.230014	0	1	1	1	1	0	0	0	1	0	dendrite | integral component of membrane | mitochondrial crista | mitochondrial inner membrane | mitochondrial intermembrane space | mitochondrial outer membrane | mitochondrion | nucleoplasm | cytoplasm | membrane | extrinsic component of mitochondrial inner membrane | axon cytoplasm	Dynamin_N	0	M	1	0
Q9NX47	54708	E3 ubiquitin-protein ligase MARCH5	MARCH5	0.914509	2.94742	1.8739	1.13943	3.10364	1.97933	1.98859	2.20539	0.484713	1.74067	2.04676	0.290938	0	0	1	0	1	1	1	1	1	0	endoplasmic reticulum | endoplasmic reticulum membrane | integral component of membrane | mitochondrial outer membrane	RINGv	0	_	4	1
P00387-3;P00387;P00387-2;B1AHF3	1727	NADH-cytochrome b5 reductase 3;NADH-cytochrome b5 reductase 3 membrane-bound form;NADH-cytochrome b5 reductase 3 soluble form	CYB5R3	1.26145	2.99624	1.85295	1.27149	3.28098	1.80038	1.62017	3.09891	1.18139	1.53425	2.70488	1.05403	0	0	1	0	1	1	0	1	1	0	cytoplasm | endoplasmic reticulum | endoplasmic reticulum membrane | hemoglobin complex | lipid particle | membrane | mitochondrial inner membrane | mitochondrial outer membrane	FAD_binding_6|NAD_binding_1	0	S	0	0
O95831;O95831-3;O95831-2;O95831-4	9131	Apoptosis-inducing factor 1, mitochondrial	AIFM1	0.0307358	1.94562	1.85261	-0.128743	1.84333	1.98869	0.406565	0.810884	0.30175	0.115843	0.541114	0.417686	0	1	1	1	1	0	1	1	1	0	cytosol | mitochondrial inner membrane | mitochondrial intermembrane space | mitochondrion | nucleus | perinuclear region of cytoplasm	AIF-MLS|AIF_C|Pyr_redox|Pyr_redox_2	0	M	0	1
P08574	1537	Cytochrome c1, heme protein, mitochondrial	CYC1	0.524924	1.96365	1.84413	0.591696	2.63298	2.02783	0.557759	0.943814	1.05975	0.675001	1.79439	1.33451	1	1	1	1	1	0	0	1	1	0	cell junction | cytoplasm | integral component of membrane | mitochondrial inner membrane | mitochondrion | respiratory chain	Cytochrom_C1	0	M	1	0
J3KQ48;Q9Y3E5	51651	Peptidyl-tRNA hydrolase 2, mitochondrial	PTRH2	0.156243	2.21194	1.83462	0.195808	2.1753	1.77827	0.308519	1.22534	0.821082	0.309825	1.11075	0.690211	0	1	1	0	1	0	0	1	1	0	cytosol | mitochondrion	PTH2	0	S	1	0
Q8IWA4;Q8IWA4-3;H7C5H5;Q8IWA4-2	55669	Mitofusin-1	MFN1	0.537055	2.53265	1.81617	0.293413	2.74877	2.42715	1.277	1.61145	0.148422	1.02879	1.29968	0.282842	0	1	1	0	1	1	0	0	1	0	integral component of membrane | mitochondrial outer membrane | membrane | mitochondrion | cytoplasm	Dynamin_N|Fzo_mitofusin|MMR_HSR1	0	_	2	0
O75431;Q8IZ68;C9JNK6;C9JAZ1	10651	Metaxin-2	MTX2	0.105357	2.99614	1.79895	0.137069	2.8883	2.7601	0.552252	0.996122	0.541542	0.793096	1.24262	0.366671	0	1	1	0	1	1	0	1	1	0	mitochondrial outer membrane	GST_C_2|GST_C_3|Tom37	0	_	0	1
B7Z452;P33121;E7EPM6;P33121-2;B7Z3Z9;D6RER0	2180	Long-chain-fatty-acid--CoA ligase 1	ACSL1	1.49829	3.05999	1.67996	0.760793	2.7756	1.78027	0.790177	1.72868	0.839044	2.12266	2.76828	0.673229	0	1	1	0	1	1	1	1	1	0	endoplasmic reticulum membrane | integral component of membrane | mitochondrial outer membrane | mitochondrion | peroxisomal membrane | plasma membrane	AMP-binding	0	_	1	0
Q96BQ5	133957	Coiled-coil domain-containing protein 127	CCDC127	0.0140392	1.9572	1.6542	0.280061	2.04937	1.82453	0.655478	0.721368	0.200622	-0.0882328	0.47251	0.588372	0	0	0	1	1	0	0	1	1	0	0	0	0	_	0	1
Q9NVH1;Q9NVH1-3;F5H1N1;Q9NVH1-2;B4DGD5	55735	DnaJ homolog subfamily C member 11	DNAJC11	0.404561	1.91867	1.6427	0.512179	2.19855	1.65431	0.808126	0.925912	0.147269	0.713195	0.858227	0.179407	0	1	1	0	1	0	0	1	1	0	mitochondrial inner membrane	DUF3395|DnaJ	0	_	0	1
Q96H55;Q96H55-3;Q96H55-4	80179	Unconventional myosin-XIX	MYO19	0.368369	2.30136	1.54458	0.520439	2.30359	1.3773	0.762939	1.42735	0.625904	0.977887	1.07734	0.250609	0	0	1	0	1	1	0	0	0	0	cytoplasm | mitochondrial outer membrane | myosin complex | mitochondrion | cytoskeleton | membrane	Myosin_head	0	_	0	1
Q96AG3;B4DTA3;B4DY98;B3KRE6;E7EVY2;B7Z6C8	91137	Solute carrier family 25 member 46	SLC25A46	0.435238	1.99291	1.53633	0.734494	2.9661	2.12413	0.670214	1.47037	0.699915	-0.0646705	0.474293	0.560092	0	1	1	0	1	0	0	1	1	0	cellular_component | integral component of membrane | mitochondrial inner membrane	Mito_carr	0	_	6	0
Q92667;Q92667-2	8165	A-kinase anchor protein 1, mitochondrial	AKAP1	1.25353	2.96442	1.50966	1.3472	3.27949	1.78077	2.3465	2.62536	0.397585	2.19087	2.42734	0.357287	0	1	1	0	1	1	0	1	1	0	cytosol | integral component of membrane | mitochondrial outer membrane | mitochondrion	KH_1|KH_3|TUDOR	0	S	1	0
P50416;P50416-2	1374	Carnitine O-palmitoyltransferase 1, liver isoform	CPT1A	-0.119641	1.44556	1.45515	-0.055948	1.54859	1.51808	0.235447	0.845625	0.495059	0.0436452	0.579417	0.493639	0	1	1	0	1	1	0	1	1	0	integral component of mitochondrial outer membrane | mitochondrial inner membrane | mitochondrial outer membrane | mitochondrion	Carn_acyltransf	0	_	2	1
J3KQL8;Q9BQE5	23780	Apolipoprotein L2	APOL2	1.61067	2.98098	1.33379	2.55275	2.99236	0.751805	1.65117	2.60543	0.919919	1.26468	2.10079	1.07036	0	0	0	0	0	0	1	1	1	0	endoplasmic reticulum membrane | extracellular region	ApoL	0	_	3	0
Q96RL7;Q96RL7-3;Q96RL7-2;Q96RL7-4	23230	Vacuolar protein sorting-associated protein 13A	VPS13A	1.12385	2.47704	1.33029	1.15177	2.51633	1.34083	1.56496	1.96018	0.422816	1.44076	1.7716	0.308002	0	0	0	0	0	0	0	0	1	0	dense core granule | intracellular | cytosol | extrinsic component of membrane	ATG_C|Chorein_N|DUF1162	0	_	0	0
O95721;C9JAF7	9342	Synaptosomal-associated protein 29;Synaptosomal-associated protein	SNAP29	2.0215	3.46899	1.28819	2.36967	3.7808	1.34016	2.60374	3.07475	0.671928	2.34118	2.96595	0.586988	0	0	0	1	1	0	1	0	1	0	SNARE complex | cell junction | cytoplasm | neuron projection | nucleolus | nucleus | plasma membrane | synapse	SNAP-25|SNARE|V-SNARE_C	0	_	0	0
Q8NBU5;B4E2J1;Q8NBU5-2	84896	ATPase family AAA domain-containing protein 1	ATAD1	0.35417	1.44122	1.28726	0.520304	1.93197	1.45292	0.557631	0.887435	0.25368	0.343209	0.751515	0.368283	0	1	1	0	1	0	0	1	1	0	cell junction | mitochondrion | peroxisomal membrane | postsynaptic membrane	AAA|RuvB_N	0	_	0	0
Q969Q5;F8W8H5	53917	Ras-related protein Rab-24	RAB24	1.27141	2.55335	1.28617	1.60672	2.89814	1.27771	1.8199	2.52326	0.734009	1.12071	2.30426	0.705975	0	1	1	0	1	0	0	0	1	0	autophagosome | cytosol | membrane | mitochondrion | cytoplasm	Arf|Miro|Ras	0	_	0	0
J3KP14;Q5THJ4;Q5THJ4-2;H3BLS7	55187	Vacuolar protein sorting-associated protein 13D	VPS13D	1.28474	2.56909	1.27334	1.51374	2.9596	1.50788	1.43822	2.06748	0.544282	1.53365	1.81706	0.415115	0	0	0	0	0	0	0	0	1	0	intracellular | extrinsic component of membrane | extracellular exosome	Chorein_N|DUF1162|UBA	0	–	0	0
P20336	5864	Ras-related protein Rab-3A	RAB3A	0.388866	1.42393	1.23484	1.58319	2.40706	0.979942	0.789089	1.59255	0.533402	0.989441	1.23521	0.633302	0	0	0	0	0	0	0	0	1	0	acrosomal vesicle | clathrin-sculpted acetylcholine transport vesicle membrane | clathrin-sculpted gamma-aminobutyric acid transport vesicle membrane | clathrin-sculpted glutamate transport vesicle membrane | clathrin-sculpted monoamine transport vesicle membrane | cytosol | plasma membrane | protein complex | synaptic vesicle | endosome | membrane | axon | terminal bouton | intracellular organel…	Arf|Gtr1_RagA|Miro|Ras|SRPRB	0	_	0	1
Q96KN1	157638	Protein FAM84B	FAM84B	0.158926	1.44114	1.172	0.4849	1.88579	1.23664	0.888683	1.40454	0.623626	0.481179	1.14131	0.684271	0	0	0	0	0	0	1	0	1	0	cytoplasm | plasma membrane	LRAT	0	_	0	1
Q99747;B4DFC9	8774	Gamma-soluble NSF attachment protein	NAPG	2.33093	3.58746	1.14963	2.74946	3.97746	1.07051	2.715	3.08936	0.511056	1.50917	1.99522	0.770599	0	0	1	0	1	0	1	0	1	0	lysosomal membrane | mitochondrion	SNAP	0	_	0	1
Q9NR31;B4DQ19;H0Y5E8	56681	GTP-binding protein SAR1a	SAR1A	0.126398	1.10359	1.09205	0.362347	1.31707	0.991364	0.535605	1.17749	0.641853	0.730478	1.43024	0.653933	0	0	0	0	0	0	1	0	1	0	Golgi apparatus | endoplasmic reticulum | sarcoplasmic reticulum	Arf|MMR_HSR1|Miro|Ras|SRPRB	0	_	0	1
J3KPT4;Q9H4I3;Q9H4I3-2	80305	TraB domain-containing protein	TRABD	0.507087	1.82362	1.08424	0.846116	2.03448	1.11589	0.884204	1.28702	0.456367	0.818735	0.985443	0.277362	0	0	0	0	0	0	0	1	1	0	0	TraB	0	_	0	0
Q15907;P62491;H3BSC1;B4DT13;H3BMH2;J3KQP6	9230	Ras-related protein Rab-11B;Ras-related protein Rab-11A	RAB11B;RAB11A	1.09252	1.91394	1.0823	1.48925	2.29623	0.959734	1.52237	2.26821	0.716043	1.43683	2.18797	0.792733	0	1	1	0	1	0	0	0	1	0	cell junction | mitochondrion | phagocytic vesicle | phagocytic vesicle membrane | recycling endosome | recycling endosome membrane | synaptic vesicle | synaptic vesicle membrane | cytoplasm | endosome | microtubule organizing center | plasma membrane | cell-cell adherens junction | membrane | aggresome | cytoplasmic vesicle | synapse | extracellular exosome	AAA_22|Arf|GTP_EFTU|MMR_HSR1|Miro|Ras	0	_	0	1
F8W1H5;P51148;K7ERI8;K7ENY4	5878	Ras-related protein Rab-5C	RAB5C	1.36029	2.67527	1.03006	1.73508	2.79336	1.01936	1.89735	2.74363	0.750141	1.91708	2.58076	0.644519	0	0	0	0	0	0	0	0	1	0	early endosome membrane | endocytic vesicle | lipid particle | lysosomal membrane | melanosome | plasma membrane | endosome | intracellular membrane-bounded organelle | extracellular exosome	Arf|GTP_EFTU|Gtr1_RagA|MMR_HSR1|Miro|Ras	0	_	0	1
O95716	9545	Ras-related protein Rab-3D	RAB3D	0.623027	1.52532	0.827937	1.02702	2.50631	1.26529	1.30636	2.60459	1.08247	1.13108	2.09559	1.04135	0	1	1	0	1	0	0	0	1	0	mitochondrion | plasma membrane | transport vesicle | zymogen granule | cytoplasmic microtubule | membrane | extracellular exosome | secretory vesicle	Arf|Gtr1_RagA|Miro|Ras	0	_	0	1
Q68D91;Q68D91-2	153364	Metallo-beta-lactamase domain-containing protein 2	MBLAC2	0.337237	1.0941	0.820992	0.706165	1.88936	0.859229	0.668676	0.997354	0.22869	0.948198	1.2833	0.34637	0	0	0	0	0	0	1	0	1	0	0	Lactamase_B	0	_	0	1
Q8NBX0	51097	Saccharopine dehydrogenase-like oxidoreductase	SCCPDH	0.339153	1.19854	0.807352	0.424391	1.63657	1.12314	0.627984	0.995711	0.3358	0.765715	0.904015	0.21898	0	1	1	0	1	0	0	1	1	0	lipid particle | midbody | mitochondrion	Saccharop_dh	0	_	1	1
Q9H3N1	81542	Thioredoxin-related transmembrane protein 1	TMX1	2.07152	2.93998	0.805477	2.50292	3.38396	0.7848	1.19843	3.47934	2.15936	1.22353	3.0721	1.85064	0	0	0	0	0	0	0	1	1	0	endoplasmic reticulum | endoplasmic reticulum membrane | integral component of membrane	Thioredoxin	1	S	3	1
B4DGP8;P27824;B4E2T8	821	Calnexin	CANX	2.4106	3.17405	0.774177	2.60885	3.44126	0.792537	1.98593	3.33094	1.2438	1.89677	3.03227	1.13673	0	0	0	0	0	0	1	1	1	1	axon | dendrite cytoplasm | dendritic spine | endoplasmic reticulum | endoplasmic reticulum lumen | endoplasmic reticulum membrane | integral component of lumenal side of endoplasmic reticulum membrane | melanosome | neuronal cell body | protein complex | ribosome	Calreticulin	1	S	1	0

## Sheet: 1f. dual-labeled OMM and NES
ID#	UniProt Accession ID	Entrez ID	Protein names	Gene names	Unique peptides Rep1	Unique peptides Rep2	Rep1 log2 (M/L)	Rep1 log2(H/L)	Rep1 log2(H/M)	Rep2 log2(M/L)	Rep2 log2(H/L)	Rep2 Log2(H/M)	MitoCarta	2014 GOCC mito	495 matrix	127 IMS	Literature	mito +	OMM true positive	soluble mitochondrial matrix protein
3911	Q15654	7205	Thyroid receptor-interacting protein 6	TRIP6	16	19	2.46819	3.1188	0.672131	2.46273	3.09113	0.589226	0	0	0	0	–	0	0	0
1863	O00410-3;O00410;H0Y8C6;B4E0R6;O00410-2	3843	Importin-5	IPO5	34	32	2.09938	2.75754	0.666459	2.11808	2.76091	0.673288	0	0	0	0	–	0	0	0
3123	P51149;C9J8S3;C9J592;C9J4V0;C9IZZ0	7879	Ras-related protein Rab-7a	RAB7A	20	20	1.98438	2.73694	0.66633	2.62051	3.26438	0.644201	0	0	0	0	–	0	0	0
6239	Q9NYA4;J3QR65	9110	Myotubularin-related protein 4	MTMR4	5	3	2.47228	2.58041	0.665814	2.83022	2.95709	0.113389	0	0	0	0	–	0	0	0
2242	O75844	10269	CAAX prenyl protease 1 homolog	ZMPSTE24	3	3	0.865059	1.22495	0.65127	1.2895	1.79289	0.437185	0	0	0	0	–	0	0	0
5193	Q96A49	94056	Synapse-associated protein 1	SYAP1	13	13	2.57729	3.33294	0.646563	3.02016	3.55362	0.725103	0	0	0	0	–	0	0	0
1974	O15173	10424	Membrane-associated progesterone receptor component 2	PGRMC2	5	5	1.68191	2.43095	0.633278	2.41075	3.08597	0.593206	0	0	0	0	–	0	0	0
5966	Q9HAD4;B4DT55;H0YAA3;D6RE66	55255	WD repeat-containing protein 41	WDR41	16	14	1.22144	1.85015	0.632088	1.26972	1.95065	0.636395	0	0	0	0	–	0	0	0
5202	Q96AG4	55379	Leucine-rich repeat-containing protein 59	LRRC59	14	19	2.76725	3.5029	0.632088	3.07892	3.55865	0.597063	0	1	0	0	–	1	0	0
5351	Q96HY6;Q96HY6-2	65992	DDRGK domain-containing protein 1	DDRGK1	5	8	2.8163	3.76423	0.631955	2.81736	3.37432	0.605534	0	0	0	0	–	0	0	0
6551	Q9UNK9	23357	Protein angel homolog 1	ANGEL1	3	6	1.66601	2.48462	0.610904	1.57963	2.62001	0.448153	0	0	0	0	–	0	0	0
4182	Q5T447	79654	E3 ubiquitin-protein ligase HECTD3	HECTD3	22	19	1.88275	2.37788	0.607948	1.5983	2.14827	0.572846	0	0	0	0	–	0	0	0
3190	P53701	3052	Cytochrome c-type heme lyase	HCCS	6	13	1.97299	2.9242	0.60741	2.80009	3.59552	0.73831	1	1	0	1	–	1	0	0
2919	P36957;B7Z5W8;Q86SW4	1743	Dihydrolipoyllysine-residue succinyltransferase component of 2-oxoglutarate dehydrogenase complex, mitochondrial	DLST	7	11	1.74695	2.4254	0.591174	2.00746	2.16508	0.285603	1	1	1	1	–	1	0	1
5782	Q9GZT4;I3L4B4	63826	Serine racemase	SRR	3	4	1.16269	1.70257	0.587222	1.04806	1.45616	0.408296	0	0	0	0	–	0	0	0
3951	Q16566	814	Calcium/calmodulin-dependent protein kinase type IV	CAMK4	5	10	1.29883	1.84802	0.580795	1.69622	2.12178	0.383423	0	0	0	0	–	0	0	0
771	E2QRD5;Q7Z6K5	100526783	UPF0552 protein C15orf38	C15orf38-AP3S2;C15orf38	6	10	2.0121	2.72699	0.580658	2.78704	3.18066	0.385785	0	0	0	0	–	0	0	0
4098	Q5D0E6;Q5D0E6-2;C9JA38	55152	DALR anticodon-binding domain-containing protein 3	DALRD3	3	5	0.811258	1.47682	0.578876	0.498947	1.28846	0.641347	0	0	0	0	–	0	0	0
2496	P07099	2052	Epoxide hydrolase 1	EPHX1	8	4	1.8126	2.35734	0.576128	1.51055	1.95659	0.349801	0	0	0	0	–	0	0	0
3741	Q14139-2;Q14139;B7Z7P0	9354	Ubiquitin conjugation factor E4 A	UBE4A	18	19	1.13525	1.71305	0.573238	1.269	1.73854	0.451039	0	0	0	0	–	0	0	0
5989	Q9HBK9	57412	Arsenite methyltransferase	AS3MT	3	7	2.06008	2.66716	0.572549	2.56363	2.96363	0.392067	1	1	0	0	–	1	0	0
916	Q14679;E7EX20;E9PH58;H7BZY4	9654	Tubulin polyglutamylase TTLL4	TTLL4	5	2	1.2886	1.96269	0.57117	1.63804	2.13559	0.377895	0	0	0	0	–	0	0	0
5244	Q96CS3	23197	FAS-associated factor 2	FAF2	22	29	0.964	1.46003	0.570756	1.12449	1.62608	0.467366	0	0	0	0	–	0	0	0
4954	Q8TB52	84085	F-box only protein 30	FBXO30	9	11	2.3614	3.01676	0.570756	2.76889	3.11649	0.403123	0	0	0	0	–	0	0	0
1485	O94903;H0YBB9;E5RG77;E5RFX7	11212	Proline synthase co-transcribed bacterial homolog protein	PROSC	5	6	1.10721	1.65464	0.566472	1.7473	1.87101	0.161965	1	1	1	0	–	1	0	0
5889	Q9H5X1;H0YKV4;Q9H5X1-2	84191	MIP18 family protein FAM96A	FAM96A	4	4	1.70862	2.17361	0.561063	1.68723	2.18191	0.477246	0	0	0	0	–	0	0	0
1024	O60547;E9PI88	2762	GDP-mannose 4,6 dehydratase	GMDS	15	15	1.28017	1.91559	0.559256	1.2534	1.78388	0.433129	0	0	0	0	–	0	0	0
2278	O94830;B3KXB5	23259	Phospholipase DDHD2	DDHD2	9	6	2.57557	2.9829	0.556471	1.90563	2.52704	0.489015	0	0	0	0	–	0	0	0
4494	Q7L8W6;H0YND7;H0YNH5	89978	ATP-binding domain-containing protein 4	ATPBD4	5	4	0.811177	1.35572	0.556332	1.22874	1.58805	0.340629	0	0	0	0	–	0	0	0
4393	Q6PL24	283578	Protein TMED8	TMED8	4	5	1.72772	2.37576	0.554798	2.55713	3.22742	0.649781	0	0	0	0	–	0	0	0
1714	J3KPV7;P25325;B1AH49	4357	3-mercaptopyruvate sulfurtransferase;Sulfurtransferase	MPST	11	11	0.484959	1.11157	0.551445	1.80791	2.15506	0.39715	1	1	1	0	–	1	0	0
259	Q9BYT3;B4DDH2;F8WAK5;Q9BYT3-2	65975	Serine/threonine-protein kinase 33	STK33	6	5	0.905712	1.43778	0.547103	0.948414	1.36797	0.454544	0	0	0	0	–	0	0	0
5749	Q9BZL1	59286	Ubiquitin-like protein 5	UBL5	5	5	1.86904	2.2491	0.543591	1.57827	2.03238	0.584434	0	0	0	0	–	0	0	0
2888	P35520-2;P35520;F5H2U1	875	Cystathionine beta-synthase	CBS	31	28	1.22027	1.80464	0.543029	1.86931	2.37327	0.403382	0	0	0	0	–	0	0	0
2826	P30307;P30307-2;P30307-3;P30307-4;D6RJC2	995	M-phase inducer phosphatase 3	CDC25C	8	9	1.79159	2.37152	0.540212	1.91532	2.52329	0.434017	0	0	0	1	–	1	0	0
1037	Q9BT04;Q9BT04-3;E9PK12;G5E9A4;E9PS25;C9JR36;Q9BT04-2;E9PRL7	80199	Protein fuzzy homolog	FUZ	3	2	0.902056	1.47667	0.540212	1.39607	1.90371	0.355169	0	0	0	0	–	0	0	0
1355	Q8IV38;G3V0G5	57037	Ankyrin repeat and MYND domain-containing protein 2	ANKMY2	4	6	0.968886	1.34123	0.539507	1.53006	2.40724	0.728209	0	0	0	0	–	0	0	0
4913	Q8NFD5-3;Q8NFD5-2;Q8NFD5;G3XAA0;H0Y7H8;Q8NFD5-4	57492	AT-rich interactive domain-containing protein 1B	ARID1B	2	5	1.58914	2.16152	0.537814	1.7048	1.3018	-0.416503	0	0	0	0	–	0	0	0
3660	Q13371;H0Y3M0;H0Y5D3	5082	Phosducin-like protein	PDCL	6	10	2.51534	3.20352	0.536967	2.84552	3.25924	0.448278	0	0	0	0	–	0	0	0
2086	O43933;E9PE75	5189	Peroxisome biogenesis factor 1	PEX1	16	20	1.77653	2.40726	0.53626	1.95687	2.52244	0.574688	0	0	0	0	–	0	0	0
3894	Q15464	6461	SH2 domain-containing adapter protein B	SHB	3	3	1.39175	2.37927	0.535694	2.21015	2.88707	0.626551	0	0	0	0	–	0	0	0
5406	Q96LT7	203228	Uncharacterized protein C9orf72	C9orf72	9	9	2.90246	3.38142	0.534138	2.68014	3.23217	0.528513	0	0	0	0	–	0	0	0
5733	Q9BYM8;Q9BYM8-3;G3XAG9;B4DML5;H0Y4S7;Q9BYM8-4	10616	RanBP-type and C3HC4-type zinc finger-containing protein 1	RBCK1	2	3	1.44134	2.00743	0.531588	1.75839	2.02641	0.483265	0	0	0	0	–	0	0	0
6370	Q9UBS0	6199	Ribosomal protein S6 kinase beta-2	RPS6KB2	2	4	0.661104	1.23863	0.529459	0.843096	1.25159	0.446519	0	0	0	0	–	0	0	0
6018	Q9HD20;Q9HD20-2	57130	Probable cation-transporting ATPase 13A1	ATP13A1	18	24	0.53784	1.13697	0.529175	0.568115	1.14978	0.585348	0	0	0	0	–	0	0	0
1282	F8VZA5;Q8IVW1-4;I3L3L1;Q8IVW1;F8W1E1;Q8IVW1-2;I3L1V5;I3L2E4	100506084	ADP-ribosylation factor-like protein 17	ARL17B;ARL17A	2	3	1.37904	1.99051	0.525762	1.27469	1.75108	0.515027	0	0	0	0	–	0	0	0
2676	P18031;B4DSN5	5770	Tyrosine-protein phosphatase non-receptor type 1	PTPN1	25	25	1.96049	2.40866	0.525193	2.05311	2.66266	0.581574	0	0	0	0	–	0	0	0
5108	Q92575	23190	UBX domain-containing protein 4	UBXN4	10	10	1.89518	2.72752	0.524195	2.57652	3.03471	0.444506	0	0	0	0	–	0	0	0
2247	O75896;F2Z2A9;G3V0I0	11334	Tumor suppressor candidate 2	TUSC2	2	3	1.59688	2.18806	0.521342	2.24219	2.84523	0.550323	0	1	0	0	–	1	0	0
2776	P26374	1122	Rab proteins geranylgeranyltransferase component A 2	CHML	6	4	2.79455	3.36996	0.520914	0.61553	1.46351	0.609919	0	0	0	0	–	0	0	0
2193	O75381;O75381-2;F5H4J2	5195	Peroxisomal membrane protein PEX14	PEX14	6	5	3.18365	3.73705	0.520771	3.26763	3.65621	0.517663	0	0	0	0	–	0	0	0
6000	Q9HC77;Q5JPD5	55835	Centromere protein J	CENPJ;DKFZp667E025	4	4	0.477711	1.26941	0.518912	1.8291	2.44286	0.236199	0	0	0	0	–	0	0	0
4977	Q8TCX1-2;Q8TCX1;Q8TCX1-3;H7BYC8;F8W853;Q8TCX1-4;Q8TCX1-5;E5RJK4	51626	Cytoplasmic dynein 2 light intermediate chain 1	DYNC2LI1	6	7	0.588473	1.16369	0.518483	0.787743	1.23254	0.482284	0	0	0	0	–	0	0	0
2983	P43378	5780	Tyrosine-protein phosphatase non-receptor type 9	PTPN9	12	16	1.23621	1.66049	0.517624	1.1641	1.57072	0.446268	0	0	0	0	–	0	0	0
1706	J3KPS0;Q9NXW2;Q9NXW2-2	54788	DnaJ homolog subfamily B member 12	DNAJB12	5	11	1.34376	1.82521	0.517338	1.71386	2.07978	0.253048	0	0	0	0	–	0	0	0
2878	P35237	5269	Serpin B6	SERPINB6	9	10	0.777489	1.42555	0.517195	0.93115	1.43201	0.486571	0	0	0	0	–	0	0	0
3264	P60468	10952	Protein transport protein Sec61 subunit beta	SEC61B	3	3	1.75229	2.26765	0.514758	1.78606	2.35999	0.508056	0	0	0	0	–	0	0	0
4935	Q8NI08;Q8NI08-2;G8JL91	135112	Nuclear receptor coactivator 7	NCOA7	4	7	2.98128	3.59555	0.514327	2.38788	2.6005	0.199142	0	0	0	0	–	0	0	0
5997	Q9HC38-2;Q9HC38;B7Z403;I3L3Q4	51031	Glyoxalase domain-containing protein 4	GLOD4	10	13	2.37769	2.90846	0.513609	3.04243	3.37046	0.270909	1	1	1	0	–	1	0	0
1925	O14867	571	Transcription regulator protein BACH1	BACH1	6	3	1.00732	1.3153	0.503668	1.4447	1.46157	0.184892	0	0	0	0	–	0	0	0
1254	F6XEV2;Q9BPX6-3;H9KVB8;Q9BPX6;E9PQV6;Q9BPX6-2;Q9BPX6-4;Q9BPX6-5	10367	Calcium uptake protein 1, mitochondrial	MICU1	8	13	0.82757	1.30753	0.49693	0.996675	1.41575	0.511065	1	1	0	1	–	1	0	0
5148	Q92890-1;Q92890;A6NJ11;A8MW31	7353	Ubiquitin fusion degradation protein 1 homolog	UFD1L	12	10	1.96418	2.53558	0.495448	2.24207	2.64562	0.369697	0	0	0	0	–	0	0	0
2007	O43149	23140	Zinc finger ZZ-type and EF-hand domain-containing protein 1	ZZEF1	35	33	1.98218	2.4306	0.494764	2.02555	2.38944	0.388406	0	0	0	0	–	0	0	0
4261	Q5W0V3;Q5W0V3-2	57700	Protein FAM160B1	FAM160B1	2	3	1.77241	2.28349	0.494167	1.25121	1.21014	-0.0326746	0	0	0	0	–	0	0	0
3896	Q15477;B4DM01;F8VNU1;F5H7B0;F8VS23;F5H6Y7	6499	Helicase SKI2W	SKIV2L	21	26	1.44396	1.9952	0.492449	1.56602	1.94131	0.36025	0	0	0	0	–	0	0	0
265	B4DEC1;I3NI23;Q96B96;I3L288;I3NI21	57146	Promethin	TMEM159	4	3	1.09105	1.61565	0.485966	1.35009	1.50696	0.367706	0	0	0	0	–	0	0	0
6393	Q9UEW8	27347	STE20/SPS1-related proline-alanine-rich protein kinase	STK39	5	5	1.20651	1.923	0.485043	1.47057	1.95461	0.39754	0	0	0	0	–	0	0	0
6723	Q9Y4P8-5;Q9Y4P8;Q9Y4P8-6;Q9Y4P8-4;Q9Y4P8-2;Q9Y4P8-3	26100	WD repeat domain phosphoinositide-interacting protein 2	WIPI2	5	4	0.950569	1.53415	0.484926	1.35351	1.76454	0.602151	0	0	0	0	–	0	0	0
4158	Q5SWX8;Q5SWX8-4;Q5SWX8-3;Q5SWX8-2	54953	Protein odr-4 homolog	ODR4	9	7	1.65247	2.17623	0.483417	2.10608	2.68116	0.419742	0	0	0	0	–	0	0	0
3929	Q15814	6903	Tubulin-specific chaperone C	TBCC	2	5	1.26555	1.78335	0.483285	2.1314	2.46729	0.154487	0	0	0	0	–	0	0	0
838	P37840;E7EPV7;P37840-2;D6RA31;P37840-3	6622	Alpha-synuclein	SNCA	4	9	2.72049	3.20595	0.48283	2.70925	3.2169	0.311101	0	1	0	0	–	1	0	0
2032	O43353;O43353-2	8767	Receptor-interacting serine/threonine-protein kinase 2	RIPK2	5	8	1.34129	1.7481	0.482199	1.80746	2.31133	0.501293	0	0	0	0	–	0	0	0
4066	Q53GT1;B7Z2G1;C9JHG1	84861	Kelch-like protein 22	KLHL22	4	8	2.04597	2.57586	0.480026	2.03919	2.34613	0.231887	0	0	0	0	–	0	0	0
6382	Q9UBZ4	27301	DNA-(apurinic or apyrimidinic site) lyase 2	APEX2	4	3	1.25161	1.74946	0.47932	1.83991	1.6838	-0.137563	1	1	0	0	–	1	0	0
4517	Q7Z3V4;F5H5T5;Q7Z3V4-2	89910	Ubiquitin-protein ligase E3B	UBE3B	2	4	1.81527	2.31104	0.479291	1.47253	1.64015	0.335614	0	0	0	0	–	0	0	0
730	P51617;D3YTB5;P51617-3;P51617-2;P51617-4;H7C224	3654	Interleukin-1 receptor-associated kinase 1	IRAK1	15	13	1.52235	2.04931	0.473648	1.78077	2.19455	0.388144	0	0	0	0	–	0	0	0
1742	Q99759-2;J3QRB6;Q99759;J3KRN4	4215	Mitogen-activated protein kinase kinase kinase 3	MAP3K3	3	2	1.58601	2.05251	0.472866	1.66107	1.83202	-0.194836	0	0	0	0	–	0	0	0
5008	Q8TEV9;Q8TEV9-2	140775	Smith-Magenis syndrome chromosomal region candidate gene 8 protein	SMCR8	7	13	2.00078	2.50464	0.472821	2.53207	3.17097	0.564065	0	0	0	0	–	0	0	0
2065	O43765;K7EMD6	6449	Small glutamine-rich tetratricopeptide repeat-containing protein alpha	SGTA	7	5	1.67358	2.23476	0.472674	2.2408	2.66111	0.387882	0	0	0	0	–	0	0	0
1651	I6L8A6;Q99708-2;Q99708;A6NKN2;A8MTZ9;F6Q6H0	5932	DNA endonuclease RBBP8	RBBP8	5	2	1.55521	1.81322	0.472024	3.16139	3.52839	0.369299	0	0	0	0	–	0	0	0
4104	Q5GLZ8;Q5GLZ8-2;Q5GLZ8-3;Q5GLZ8-6	26091	Probable E3 ubiquitin-protein ligase HERC4	HERC4	9	10	0.885876	1.61937	0.466887	1.79842	1.7398	0.108375	0	0	0	0	–	0	0	0
5630	Q9BTV4	79188	Transmembrane protein 43	TMEM43	15	17	2.39186	3.0896	0.466575	2.62987	3.13783	0.484735	0	0	0	0	–	0	0	0
3539	Q07812-2;Q07812;Q07812-8;Q07812-5;Q07812-7;Q07812-4	581	Apoptosis regulator BAX	BAX	5	5	2.31567	2.7994	0.465254	2.3411	2.84035	0.414995	1	1	0	0	–	1	0	0
1198	F5H3I5;Q96JB5;Q96JB5-2;Q96JB5-3;J3QRM1	80279	CDK5 regulatory subunit-associated protein 3	CDK5RAP3	10	11	2.05662	2.55187	0.464512	2.13388	2.62122	0.497293	0	0	0	0	–	0	0	0
1386	G3V4K3;Q9H9C1;Q9H9C1-2	63894	Spermatogenesis-defective protein 39 homolog	C14orf133;SPE39	22	16	1.42471	1.84017	0.463263	1.71185	2.12029	0.364116	0	0	0	0	–	0	0	0
2167	O75170-5;O75170-3;O75170-4;O75170-2;O75170-6;O75170;B3KMJ7;F2Z3M7	9701	Serine/threonine-protein phosphatase 6 regulatory subunit 2	PPP6R2	13	15	2.60796	2.91474	0.462773	2.3939	2.77709	0.358247	0	0	0	0	–	0	0	0
3140	P51648-2;P51648;J3QRD1	224	Fatty aldehyde dehydrogenase	ALDH3A2	7	10	0.814908	1.32187	0.462059	1.20802	1.67052	0.401567	1	1	0	0	–	1	0	0
5268	Q96DT6;H7BZW5	84938	Cysteine protease ATG4C	ATG4C	3	3	2.19089	2.68681	0.461404	3.18916	3.14633	-0.0369928	0	0	0	0	–	0	0	0
6090	Q9NRV9;F5GWX2	50865	Heme-binding protein 1	HEBP1	4	6	2.50289	2.96657	0.460719	2.9216	3.24033	0.317578	0	1	0	1	–	1	0	0
4656	Q8IUD6	84282	E3 ubiquitin-protein ligase RNF135	RNF135	3	3	1.27418	1.83209	0.460585	0.946506	1.57299	0.36345	0	0	0	0	–	0	0	0
4323	Q6NSI4;H7BY89;B1AQ74;Q6NSI4-2	55086	Uncharacterized protein CXorf57	CXorf57	14	12	1.20013	1.58577	0.460004	1.06242	1.33347	0.303069	0	0	0	0	–	0	0	0
2514	P07992;P07992-3;P07992-2;K7EP14;B3KRR0;K7ER89;K7ER60;K7ES46	2067	DNA excision repair protein ERCC-1	ERCC1	4	3	0.664704	1.23494	0.459318	0.848377	1.12817	0.222107	0	0	0	0	–	0	0	0
4333	Q6NUQ4;Q6NUQ4-2	54867	Transmembrane protein 214	TMEM214	11	12	1.39321	1.85222	0.459273	1.86245	2.16265	0.450035	0	0	0	0	–	0	0	0
4754	Q8N0W3-2;Q8N0W3;J3KSP6	197258	L-fucose kinase	FUK	2	2	1.47838	1.97123	0.458334	1.87592	2.17041	0.280957	0	0	0	0	–	0	0	0
1591	J3KN59;Q12982-2;Q12982;H7C096	663	BCL2/adenovirus E1B 19 kDa protein-interacting protein 2	BNIP2	3	2	0.788421	1.51018	0.456617	1.46357	1.75501	0.36837	0	0	0	0	–	0	0	0
2388	O95989	11165	Diphosphoinositol polyphosphate phosphohydrolase 1	NUDT3	4	6	1.51279	2.27311	0.456512	2.6961	3.12825	0.327717	0	0	0	0	–	0	0	0
2809	P29353-6;P29353;P29353-7;P29353-2;P29353-3;Q5T182;Q5T181	6464	SHC-transforming protein 1	SHC1	8	9	0.995075	1.59603	0.454479	1.16505	1.44034	0.271051	0	1	0	0	–	1	0	0
3038	P48449;E9PEI9;G5E9Q9	4047	Lanosterol synthase	LSS	11	10	1.88402	2.37212	0.453597	1.52435	2.00523	0.353426	0	0	0	0	–	0	0	0
855	Q7Z2K6;E7ER77	79956	Endoplasmic reticulum metallopeptidase 1	ERMP1	3	4	1.35718	1.78984	0.451619	1.77806	2.25285	0.500203	0	0	0	0	–	0	0	0
6297	Q9P0L0-2;Q9P0L0	9218	Vesicle-associated membrane protein-associated protein A	VAPA	11	10	1.94244	2.4532	0.44979	2.0511	2.47783	0.428426	0	0	0	0	–	0	0	0
5242	Q96CP6;Q96CP6-3;Q96CP6-2;J3KR86	57655	GRAM domain-containing protein 1A	GRAMD1A	4	3	1.00014	1.39804	0.447492	1.30957	1.39232	0.0692404	0	0	0	0	–	0	0	0
5666	Q9BVC6	79073	Transmembrane protein 109	TMEM109	3	3	1.46021	2.0341	0.447041	1.27677	1.78172	0.405712	0	0	0	0	–	0	0	0
1419	Q8NEL9;G5E9D1;Q8NEL9-2;Q8NEL9-3	80821	Phospholipase DDHD1	DDHD1	5	8	2.80784	3.33358	0.445777	2.805	3.08154	0.263363	0	0	0	0	–	0	0	0
6388	Q9UDY8;Q9UDY8-2	10892	Mucosa-associated lymphoid tissue lymphoma translocation protein 1	MALT1	7	5	1.77057	2.02475	0.445717	1.9128	2.58244	0.323067	0	0	0	0	–	0	0	0
3622	Q13107;Q13107-2;H7C189	7375	Ubiquitin carboxyl-terminal hydrolase 4;Ubiquitin carboxyl-terminal hydrolase	USP4	7	8	1.88039	2.20979	0.44516	1.64134	1.9462	0.328808	0	0	0	0	–	0	0	0
3688	Q13541	1978	Eukaryotic translation initiation factor 4E-binding protein 1	EIF4EBP1	2	2	2.40881	2.88813	0.444784	2.35895	2.96259	0.590136	0	0	0	0	–	0	0	0
1773	Q14119;J3QSH4	7716	Vascular endothelial zinc finger 1	VEZF1	3	2	1.82049	2.2995	0.444482	2.08007	2.00303	-0.0905375	0	0	0	0	–	0	0	0
5915	Q9H7E9-2;Q9H7E9	65265	UPF0488 protein C8orf33	C8orf33	4	4	1.88688	2.27263	0.443804	2.27749	2.63911	0.269773	0	0	0	0	–	0	0	0
3375	P62942;Q5W0X3	2280	Peptidyl-prolyl cis-trans isomerase FKBP1A;Peptidyl-prolyl cis-trans isomerase	FKBP1A	4	3	1.6989	2.05301	0.442493	3.23264	3.65442	0.266785	0	0	0	0	–	0	0	0
3811	Q14790-9;Q14790-4;Q14790;Q14790-2;Q14790-3;Q14790-7;Q14790-8;Q14790-5;Q14790-6;E7EQ06;E7ETB7;E7EVN1;E7EQ01	841	Caspase-8;Caspase-8 subunit p18;Caspase-8 subunit p10	CASP8	3	4	1.42179	1.88088	0.441044	1.42939	1.8395	0.294572	1	1	0	0	–	1	0	0
1716	J3KPX5;P51530;P51530-4;P51530-3;F8VR31;P51530-2	1763	DNA2-like helicase	DNA2	8	13	1.57839	2.13485	0.438203	1.28307	1.7076	0.326077	0	1	0	0	–	1	0	0
6533	Q9UM82;F5H3K3	9825	Spermatogenesis-associated protein 2	SPATA2	5	6	2.12943	2.86107	0.436492	2.0483	2.57751	0.697474	0	0	0	0	–	0	0	0
6546	Q9UNF1;H7BXW3;Q9UNF1-2;Q5H909;Q5H907	10916	Melanoma-associated antigen D2	MAGED2	25	21	1.51294	1.94874	0.436416	1.5906	1.86643	0.30889	0	0	0	0	–	0	0	0
2700	P20338	5867	Ras-related protein Rab-4A	RAB4A	6	7	1.64625	2.13523	0.435659	2.25438	2.36531	0.427534	0	0	0	0	–	0	0	0
4739	Q8IYU8;F2Z348	221154	EF-hand domain-containing family member A1	EFHA1	10	10	0.781805	1.18264	0.434946	0.785385	1.22243	0.381714	1	1	0	1	–	1	0	0
4706	Q8IX90;Q8IX90-3	221150	Spindle and kinetochore-associated protein 3	SKA3	9	9	2.42774	2.35491	0.434825	2.1072	1.98718	0.250169	0	0	0	0	–	0	0	0
107	A6P3A7;Q14680;A6P3A8;F5H689;F5H0Y0;Q14680-2;B7Z7Q1;B7Z6Y0	9833	Maternal embryonic leucine zipper kinase	MELKv2;MELK;MELKv3	11	15	1.60271	2.12171	0.434173	1.47581	1.76139	0.294572	0	0	0	0	–	0	0	0
245	P30291;B3KVE1;E9PRU3;E9PQ51;H0YEJ2	7465	Wee1-like protein kinase	WEE1	4	5	1.00214	1.54975	0.433505	1.31238	1.63694	0.267497	0	0	0	0	–	0	0	0
5948	Q9H9A6	55631	Leucine-rich repeat-containing protein 40	LRRC40	34	27	0.687535	1.15822	0.432427	0.739143	1.13664	0.355437	0	0	0	0	–	0	0	0
1938	O14967	1047	Calmegin	CLGN	4	3	1.61542	2.16988	0.430193	1.91568	2.53723	0.566381	0	0	0	0	–	0	0	0
206	B1AM27;F8W8M9;O14795	10497	Protein unc-13 homolog B	UNC13B	10	10	1.96477	2.0177	0.426064	1.86941	2.28556	0.253191	0	0	0	0	–	0	0	0
6645	Q9Y2V2;H3BNU9;H3BPY5;H3BUY4;H3BSW7;I3L3X8;H3BTK3	23589	Calcium-regulated heat stable protein 1	CARHSP1	3	3	1.84715	2.30723	0.425545	2.26638	2.3495	0.0696487	0	0	0	0	–	0	0	0
6267	Q9NZC9;H7BYI2	50485	SWI/SNF-related matrix-associated actin-dependent regulator of chromatin subfamily A-like protein 1	SMARCAL1	9	11	1.1171	1.62563	0.425377	1.02312	1.18748	0.198141	0	0	0	0	–	0	0	0
1209	Q5VUC7;O60551;F5H594;Q5VUC6;B4DXS1	9397	Glycylpeptide N-tetradecanoyltransferase;Glycylpeptide N-tetradecanoyltransferase 2	NMT2	3	6	1.89713	2.3097	0.424935	1.97669	2.27269	0.176639	0	0	0	0	–	0	0	0
6130	Q9NUQ7;D6RGX2;H0YA18	55325	Ufm1-specific protease 2	UFSP2	14	16	1.87849	2.38361	0.42226	2.40052	2.87301	0.409845	0	0	0	0	–	0	0	0
2448	P04049-2;P04049;H7C155;B4E0X2;B4E1N6	5894	RAF proto-oncogene serine/threonine-protein kinase	RAF1	10	5	1.18015	1.63814	0.421709	1.29796	1.64617	0.312068	0	1	0	0	–	1	1	0
6424	Q9UHP3-3;Q9UHP3-1;Q9UHP3;Q96B65	29761	Ubiquitin carboxyl-terminal hydrolase 25	USP25	5	7	1.61937	2.7162	0.418845	2.58603	2.7246	0.14013	0	0	0	0	–	0	0	0
6505	Q9UL63;C9J7E8;Q9UL63-2	4289	Muskelin	MKLN1	5	3	1.27594	1.63868	0.41639	2.0075	2.25679	0.235792	0	0	0	0	–	0	0	0
4573	Q86TP1;Q86TP1-2	58497	Protein prune homolog	PRUNE	4	7	1.46718	2.03146	0.412868	1.11442	1.42295	0.223473	0	0	0	0	–	0	0	0
5904	Q9H6S1;C9JB40;H7BXU6;Q9H6S1-3;C9JVK8	64343	5-azacytidine-induced protein 2	AZI2	7	7	1.77766	2.18715	0.41085	2.05926	2.47249	0.374727	0	0	0	0	–	0	0	0
4890	Q8NDI1;Q8NDI1-2;Q8NDI1-3	23301	EH domain-binding protein 1	EHBP1	14	23	2.07111	2.57548	0.409786	2.85074	3.15915	0.20801	0	0	0	0	–	0	0	0
6098	Q9NRY5;E7ESJ7	10827	Protein FAM114A2	FAM114A2	3	8	1.89073	2.33861	0.409631	2.5079	2.73785	0.265645	0	0	0	0	–	0	0	0
4351	Q6P1Q9;Q6P1Q9-2	55798	Methyltransferase-like protein 2B	METTL2B	3	5	1.15816	1.67257	0.4096	1.5828	1.9641	0.324299	0	0	0	0	–	0	0	0
4457	Q712K3	54926	Ubiquitin-conjugating enzyme E2 R2	UBE2R2	2	3	2.57729	3.02134	0.409539	2.37797	2.64684	0.200991	0	0	0	0	–	0	0	0
4110	Q5HYK7;Q5HYK7-2;Q5HYK7-3;Q5HYK7-4;Q5HYK7-5	152503	SH3 domain-containing protein 19	SH3D19	6	5	1.04462	1.51047	0.407608	1.78583	2.03045	0.231142	0	0	0	0	–	0	0	0
4295	Q6AI12	91369	Ankyrin repeat domain-containing protein 40	ANKRD40	6	6	1.81252	2.18984	0.406758	3.00866	3.27952	0.294432	0	0	0	0	–	0	0	0
6570	Q9UPQ3;Q9UPQ3-2;E7EUN2;F5GXM9;Q9UPQ3-3	116987	Arf-GAP with GTPase, ANK repeat and PH domain-containing protein 1	AGAP1	5	4	1.70984	2.18952	0.406202	2.41907	2.67917	0.208232	0	0	0	0	–	0	0	0
645	C9K0X5;O95149;H3BRI5;H3BSK1;H3BUB4;H3BTA6;H3BQR0	10073	Snurportin-1	SNUPN	7	10	2.20996	2.6517	0.40549	2.46984	2.77858	0.297363	0	0	0	0	–	0	0	0
4214	Q5TCX8;Q5TCX8-2	84451	Mitogen-activated protein kinase kinase kinase MLK4	MLK4	6	7	1.15452	1.65154	0.405351	1.84563	2.25878	0.274597	0	0	0	0	–	0	0	0
3446	P98174	2245	FYVE, RhoGEF and PH domain-containing protein 1	FGD1	4	4	1.84952	2.50621	0.403895	1.68458	1.92984	0.264647	0	0	0	0	–	0	0	0
1985	O15287;C9JSE3	2189	Fanconi anemia group G protein	FANCG	6	9	1.6282	1.9081	0.403647	1.30079	1.73457	0.393241	0	1	0	0	–	1	0	0
1377	P52630;G3V2M6;G3V268;B4DLC8	6773	Signal transducer and activator of transcription 2	STAT2	2	6	1.72604	2.16318	0.402655	1.73298	2.19475	0.194567	0	0	0	0	–	0	0	0
2294	O94952;O94952-1;H0YIE9;H0YHF6	23014	F-box only protein 21	FBXO21	3	3	1.1595	1.53623	0.402345	1.27996	1.39771	0.0900272	0	0	0	0	–	0	0	0
4377	Q6PGP7	9652	Tetratricopeptide repeat protein 37	TTC37	28	34	1.5924	1.9845	0.401647	1.63891	2.01393	0.273605	0	0	0	0	–	0	0	0
4909	Q8NEZ5;Q8NEZ5-3	26263	F-box only protein 22	FBXO22	14	14	0.996647	1.4244	0.401523	0.951522	1.37676	0.402604	0	0	0	0	–	0	0	0
4964	Q8TBM8;Q8TBM8-2	79982	DnaJ homolog subfamily B member 14	DNAJB14	5	3	1.66789	1.88824	0.399799	2.44199	2.52901	0.13077	0	0	0	0	–	0	0	0
3694	Q13563;Q13563-3;Q13563-5;B4DFN3	5311	Polycystin-2	PKD2	5	10	1.82367	2.2785	0.39938	2.12804	2.70372	0.502503	0	0	0	0	–	0	0	0
5291	Q96EP0;H0YKX0;Q96EP0-3;Q96EP0-2	55072	E3 ubiquitin-protein ligase RNF31	RNF31	10	7	1.80316	2.39906	0.397996	1.47991	2.04008	0.468728	0	0	0	0	–	0	0	0
5781	Q9GZS3;H0YN81;H0YMF9;H0YL19	80349	WD repeat-containing protein 61	WDR61	5	6	1.4947	1.89984	0.396657	1.57353	1.9576	0.172433	0	0	0	0	–	0	0	0
928	Q96HR8;E9PAZ2	92345	H/ACA ribonucleoprotein complex non-core subunit NAF1	NAF1	3	3	2.87062	3.33799	0.396221	2.92282	2.96826	0.0840748	0	0	0	0	–	0	0	0
2259	O76003	10539	Glutaredoxin-3	GLRX3	7	8	1.65772	2.12585	0.396128	1.70337	2.2135	0.224822	0	0	0	0	–	0	0	0
874	Q9H7P9;Q9H7P9-3;H7BXC7;E7ESZ3;Q9H7P9-2	64857	Pleckstrin homology domain-containing family G member 2	PLEKHG2	2	3	1.44197	1.56937	0.395816	1.71227	1.39303	-0.232811	0	0	0	0	–	0	0	0
3203	P54646	5563	5-AMP-activated protein kinase catalytic subunit alpha-2	PRKAA2	14	15	1.76647	2.14159	0.394008	1.84142	2.12551	0.261935	0	0	0	0	–	0	0	0
6149	Q9NVE7;E9PHT6;H0YA26	55229	Pantothenate kinase 4	PANK4	29	27	1.9388	2.29799	0.392728	1.96746	2.34123	0.322793	0	0	0	0	–	0	0	0
3145	P51692	6777	Signal transducer and activator of transcription 5B	STAT5B	6	6	1.29981	1.74173	0.3924	1.36152	1.81061	0.377763	0	0	0	0	–	0	0	0
6739	Q9Y5B0;Q9Y5B0-4;K7EJD2;Q9Y5B0-3;Q9Y5B0-2	9150	RNA polymerase II subunit A C-terminal domain phosphatase	CTDP1	6	6	1.06744	2.1229	0.391541	1.86814	2.06365	0.212527	0	0	0	0	–	0	0	0
3218	P55072	7415	Transitional endoplasmic reticulum ATPase	VCP	64	57	2.99581	3.4209	0.39126	3.31146	3.65239	0.32512	0	0	0	0	–	0	0	0
5872	Q9H4B6;H0YJH0	60485	Protein salvador homolog 1	SAV1	9	8	1.41416	1.8204	0.390963	1.56864	1.94566	0.351279	0	0	0	0	–	0	0	0
6488	Q9UKT4;Q9UKT4-2	26271	F-box only protein 5	FBXO5	6	4	2.16351	2.55399	0.390384	2.87747	3.27818	0.406875	0	0	0	0	–	0	0	0
3743	Q14145	9817	Kelch-like ECH-associated protein 1	KEAP1	12	14	2.28591	2.6324	0.389383	2.37274	2.59082	0.235966	0	0	0	0	–	0	0	0
94	A6NML8;O60879-2;K4DI95;O60879;C9J6U3;O60879-3	1730	Protein diaphanous homolog 2	DIAPH2	6	11	2.1462	2.42177	0.387065	2.25263	2.38594	0.202258	0	0	0	0	–	0	0	0
5713	Q9BXW6;B7Z7D3;Q9BXW6-2	114876	Oxysterol-binding protein-related protein 1;Oxysterol-binding protein	OSBPL1A	5	4	2.39256	2.66801	0.387018	1.98106	2.22987	0.235326	0	0	0	0	–	0	0	0
2519	P08240;E9PJS4	6734	Signal recognition particle receptor subunit alpha	SRPR	17	20	1.31587	1.73021	0.387003	1.59195	1.95886	0.373934	0	0	0	0	–	0	0	0
239	Q9NQ48;B3KSI9;F5GWL8;H7C488	54585	Leucine zipper transcription factor-like protein 1	LZTFL1	5	7	1.7131	2.13461	0.387003	1.40122	1.52426	0.253623	0	0	0	0	–	0	0	0
4790	Q8N4T4;Q8N4T4-4;Q8N4T4-2	84904	Vav-like protein C9orf100	C9orf100	5	4	1.23621	1.44396	0.384901	1.29449	1.43322	0.0256188	0	0	0	0	–	0	0	0
3512	Q05209;E9PBR5;E9PEH9	5782	Tyrosine-protein phosphatase non-receptor type 12	PTPN12	10	12	2.19607	2.50215	0.384634	2.27377	2.44307	0.303207	0	0	0	0	–	0	0	0
6685	Q9Y3I1;Q9Y3I1-2;Q9Y3I1-3	25793	F-box only protein 7	FBXO7	12	10	0.970851	1.39678	0.384555	1.14478	1.44836	0.262649	0	1	0	0	–	1	0	0
2708	P20810-5;P20810-6;P20810-7;E7ESM9;G5E9D3;B7Z468;P20810-2;E9PCH5;P20810-3;P20810;B7Z574;G5E946;P20810-4;E7ES10;E7EVY3;E9PDE4;H0Y7F0;H0Y9H6;E7EQ12;F8W7E0;E7EQA0	831	Calpastatin	CAST	11	14	2.23887	2.62388	0.384524	3.14309	3.16837	0.18062	0	0	0	0	–	0	0	0
2452	P04150-6;P04150-2;P04150-9;P04150-3;P04150;P04150-8;P04150-10;P04150-7;P04150-5	2908	Glucocorticoid receptor	NR3C1	12	10	1.5486	1.96652	0.383361	1.60194	1.96375	0.350607	0	1	0	0	–	1	0	0
1891	O00767	6319	Acyl-CoA desaturase	SCD	9	9	0.733941	1.13348	0.382403	1.04065	1.39735	0.410747	0	0	0	0	–	0	0	0
6580	Q9UPW5;Q9UPW5-3;Q9UPW5-2	23287	Cytosolic carboxypeptidase 1	AGTPBP1	15	15	1.9408	2.35759	0.382403	2.15699	2.48278	0.337784	0	1	0	0	–	1	0	0
3151	P51957;P51957-2;P51957-3;E7EX48	6787	Serine/threonine-protein kinase Nek4	NEK4	8	6	1.48593	2.32245	0.380987	1.70919	1.97708	0.352487	0	0	0	0	–	0	0	0
883	E7ETB3;Q9ULA0;F8WAN0;B9ZVU2;E7EMB6;C9JBE1;E7EPX3	23549	Aspartyl aminopeptidase	DNPEP	8	7	1.88661	2.33762	0.380278	2.10256	2.64662	0.273747	0	0	0	0	–	0	0	0
5662	Q9BVA0	10300	Katanin p80 WD40-containing subunit B1	KATNB1	9	9	1.31519	1.69862	0.379585	1.19318	1.39929	0.100933	0	0	0	0	–	0	0	0
1993	O15360;H3BSR5	2175	Fanconi anemia group A protein	FANCA	10	8	1.51977	1.88874	0.379033	1.17512	1.67147	0.346435	0	0	0	0	–	0	0	0
4302	Q6FI81;Q6FI81-3;H3BV90;H3BT65;H3BUG4	57019	Anamorsin	CIAPIN1	13	16	2.51713	2.96803	0.378907	2.78648	3.02219	0.244655	0	1	0	0	–	1	0	0
5645	Q9BUK6;Q9BUK6-2;Q9BUK6-3;Q9BUK6-7;B4DF47	55154	Protein misato homolog 1	MSTO1	13	11	0.846555	1.21596	0.378387	0.809897	1.06765	0.264076	0	1	0	0	–	1	1	0
3669	Q13426;Q13426-2;Q13426-3	7518	DNA repair protein XRCC4	XRCC4	3	4	1.51319	1.92894	0.37774	2.11043	2.55923	0.161245	0	0	0	0	–	0	0	0
6734	Q9Y546;E7EP35;A6NL66	115353	Leucine-rich repeat-containing protein 42	LRRC42	3	3	0.829817	1.1474	0.376083	1.14355	1.4364	0.0321521	0	0	0	0	–	0	0	0
1153	Q9NZJ0;F5GZ90	51514	Denticleless protein homolog	DTL	14	15	0.969541	1.67614	0.375372	1.25161	1.57797	0.314274	0	0	0	0	–	0	0	0
5374	Q96JG8-4;Q96JG8;Q96JG8-2	728239	Melanoma-associated antigen D4	MAGED4	9	7	1.24098	1.81917	0.374708	1.6154	2.07141	0.426897	0	0	0	0	–	0	0	0
88	A6NKF1;F8WC89;A6NKF1-2;H0YEW7	29901	SAC3 domain-containing protein 1	SAC3D1	3	2	1.17757	1.67692	0.374598	1.35108	1.51259	0.232179	0	0	0	0	–	0	0	0
3020	P47712;E7EU42	5321	Cytosolic phospholipase A2;Phospholipase A2;Lysophospholipase	PLA2G4A	12	8	1.41095	1.91691	0.37406	1.84778	2.20546	0.36025	0	1	0	0	–	1	0	0
1235	Q96PE3;Q96PE3-3;F5H860;Q96PE3-2;Q96PE3-4	3631	Type I inositol 3,4-bisphosphate 4-phosphatase	INPP4A	11	16	1.38101	1.80464	0.371242	2.31514	2.5836	0.4061	0	0	0	0	–	0	0	0
160	A8MXB7;Q9Y343;Q9Y343-2	28966	Sorting nexin-24	SNX24	4	4	1.99443	2.38679	0.370275	2.30169	2.41248	0.00752814	0	0	0	0	–	0	0	0
5804	Q9H0L4	23283	Cleavage stimulation factor subunit 2 tau variant	CSTF2T	2	2	2.54596	3.10342	0.369926	2.08354	2.53026	0.0655447	0	0	0	0	–	0	0	0
5785	Q9GZU3;B4DTN8;B4DQE6	55116	Transmembrane protein 39B	TMEM39B	3	6	1.29761	1.19908	0.369577	1.43355	1.35369	0.153455	0	0	0	0	–	0	0	0
6692	Q9Y3T6;Q9Y3T6-2	203069	R3H and coiled-coil domain-containing protein 1	R3HCC1	5	8	0.905332	1.21542	0.369307	1.73467	1.92239	0.292195	0	0	0	0	–	0	0	0
5097	Q92541	23168	RNA polymerase-associated protein RTF1 homolog	RTF1	6	2	1.09031	1.56054	0.36872	1.90191	1.66211	-0.188457	0	0	0	0	–	0	0	0
1079	O14618;J3KNF4;E9PP76	9973	Copper chaperone for superoxide dismutase;Superoxide dismutase [Cu-Zn]	CCS	2	2	1.82833	2.09677	0.368498	2.48303	2.55172	0.00231988	0	1	0	0	–	1	0	0
5029	Q8WUF5	10848	RelA-associated inhibitor	PPP1R13L	3	7	1.20756	1.34246	0.367735	2.89422	3.35822	0.191524	0	0	0	0	–	0	0	0
3116	P50749	9770	Ras association domain-containing protein 2	RASSF2	3	2	0.495206	1.12675	0.367624	1.00818	1.07152	0.0882231	0	0	0	0	–	0	0	0
1756	J3QK90;Q9UNZ2-5;Q9UNZ2;Q9UNZ2-4;F2Z2K0;Q9UNZ2-6	55968	NSFL1 cofactor p47	NSFL1C	14	20	2.8258	3.17214	0.367354	3.06735	3.34519	0.226493	0	0	0	0	–	0	0	0
1078	P37268;E9PNM1;B4DJE5;B7Z1J3;B4DT56;B3KQ95	2222	Squalene synthase	FDFT1	5	5	1.02409	1.08337	0.366655	1.1488	1.42035	0.247054	0	0	0	0	–	0	0	0
5320	Q96G46;Q96G46-2	56931	tRNA-dihydrouridine(47) synthase [NAD(P)(+)]-like	DUS3L	16	13	0.707133	1.09575	0.366225	1.07488	1.23383	0.289534	0	0	0	0	–	0	0	0
752	Q9BVS4;D6RDI3	55781	Serine/threonine-protein kinase RIO2	RIOK2	10	11	1.13557	1.5479	0.366098	1.32804	1.5761	0.273463	0	0	0	0	–	0	0	0
5026	Q8WUA7;B0QYI3;B0QYI1;Q8WUA7-2;Q8WUA7-3	25771	TBC1 domain family member 22A	TBC1D22A	3	4	0.949684	1.34376	0.365764	1.28299	1.61339	0.275305	0	0	0	0	–	0	0	0
1955	O15075;O15075-2;Q5VZY9;O43602;H3BLV5;O43602-3;O43602-5;O43602-4;O43602-2	9201	Serine/threonine-protein kinase DCLK1;Neuronal migration protein doublecortin	DCLK1;DCAMKL1;DCX	3	2	1.26056	1.28949	0.365478	1.13705	1.55168	0.356508	0	0	0	0	–	0	0	0
2867	P33981;P33981-2	7272	Dual specificity protein kinase TTK	TTK	21	19	1.63808	2.00856	0.365223	1.8577	2.28284	0.301262	0	0	0	0	–	0	0	0
6465	Q9UJY4	23062	ADP-ribosylation factor-binding protein GGA2	GGA2	6	8	1.87158	2.31792	0.365096	2.12786	2.42697	0.310963	0	0	0	0	–	0	0	0
533	Q9NWL6;C9IYZ1	54529	Asparagine synthetase domain-containing protein 1	ASNSD1	3	5	1.10721	1.42872	0.364411	1.30902	1.7953	0.375784	0	0	0	0	–	0	0	0
4526	Q7Z4G4;Q7Z4G4-2;F2Z2Q4;Q7Z4G4-3;K7ENP1	60487	tRNA (guanine(10)-N2)-methyltransferase homolog	TRMT11	10	10	1.1637	1.61511	0.36438	1.52912	1.82542	0.299314	0	0	1	0	–	1	0	0
5463	Q96RG2;Q96RG2-2;G5E9F1;F5GYW7;B7Z7V7	23178	PAS domain-containing serine/threonine-protein kinase	PASK	7	7	1.77795	2.02577	0.3643	2.76891	3.21482	0.383029	0	0	0	0	–	0	0	0
1306	F8W8C2;Q9HBM0;F2Z3A6;Q9HBM0-2	55591	Vezatin	VEZT	11	11	2.7602	3.29044	0.36422	2.61278	2.61638	0.382635	0	0	0	0	–	0	0	0
314	P23443;F6UYM1;P23443-2;B4DLT4;Q7Z721	6198	Ribosomal protein S6 kinase beta-1	RPS6KB1	6	7	1.20075	1.5031	0.364141	1.54175	1.6397	0.173269	0	0	0	0	–	0	0	0
5347	Q96HP0;C9IZV6;K7ESB7	57572	Dedicator of cytokinesis protein 6	DOCK6	8	12	1.6123	2.0461	0.363981	1.76718	2.12663	0.364782	0	0	0	0	–	0	0	0
2791	P27707;D6RFG8;D6RCP9	1633	Deoxycytidine kinase	DCK	6	6	1.31106	1.64678	0.36328	1.40056	1.68857	0.145654	0	0	0	0	–	0	0	0
2947	P41214;P41214-2	1939	Eukaryotic translation initiation factor 2D	EIF2D	17	17	0.709052	1.10754	0.362882	0.954523	1.13178	0.208366	0	0	0	0	–	0	0	0
597	O75140-9;O75140-4;O75140;O75140-5;O75140-3;O75140-8;C9JIN9;O75140-6;F5GYZ8;O75140-2	9681	DEP domain-containing protein 5	DEPDC5	3	3	1.3405	1.62912	0.362786	2.03333	2.15229	0.0272675	0	0	0	0	–	0	0	0
3054	P49137;P49137-2	9261	MAP kinase-activated protein kinase 2	MAPKAPK2	8	12	1.14591	1.4499	0.362675	1.15447	1.26623	0.199947	0	0	0	0	–	0	0	0
5771	Q9C0I1;Q9C0I1-2;Q9C0I1-3	54545	Myotubularin-related protein 12	MTMR12	5	4	1.1434	1.77725	0.362388	1.92637	1.8658	0.01528	0	0	0	0	–	0	0	0
3257	P58546;C9JL85	136319	Myotrophin	MTPN	3	4	1.74771	2.24372	0.361973	2.75438	2.86516	0.124984	0	0	0	0	–	0	0	0
6510	Q9ULE6	27143	Paladin	PALD	10	8	1.78871	1.99588	0.360074	2.42092	2.6298	0.237261	0	0	0	0	–	0	0	0
5454	Q96QF0;Q96QF0-2;Q96QF0-8;Q96QF0-4;Q96QF0-3;J3KPG1;H0YI02;F8VTR6	117177	Rab-3A-interacting protein	RAB3IP	7	9	2.40634	2.64257	0.359946	2.61129	2.82895	0.225702	0	0	0	0	–	0	0	0
1141	F5GY05;F5GZX9;Q96EK7;F2Z2E1;Q96EK7-2	84498	Constitutive coactivator of peroxisome proliferator-activated receptor gamma	FAM120B	12	18	1.63963	2.12913	0.359211	1.67266	2.12833	0.359182	0	0	0	0	–	0	0	0
5802	Q9H0K1	23235	Serine/threonine-protein kinase SIK2	SIK2	7	9	2.21162	2.42737	0.359068	1.95687	1.96327	0.249016	0	0	0	0	–	0	0	0
1394	G3V5N8;Q9HBF4;J3KNL9	53349	Zinc finger FYVE domain-containing protein 1	ZFYVE1	12	8	1.4405	1.64658	0.358924	1.31503	1.71143	0.276154	0	0	0	0	–	0	0	0
4200	Q5T8D3;Q5T8D3-3;Q5T8D3-2;Q5T8D3-4;B7Z2A7;Q5T8E0	91452	Acyl-CoA-binding domain-containing protein 5	ACBD5	3	8	0.503975	1.37919	0.358892	3.21042	3.09181	0.408555	0	0	0	0	–	0	0	0
6	A0MZ66-3;A0MZ66;A0MZ66-6;A0MZ66-5;A0MZ66-4;B7Z7Z9;A0MZ66-2	57698	Shootin-1	KIAA1598	17	17	2.86435	3.28891	0.3579	2.66925	3.39017	0.288973	0	0	0	0	–	0	0	0
2211	O75477;B0QZ43	10613	Erlin-1	ERLIN1	7	7	1.07983	1.35321	0.357261	1.13987	1.36482	0.213059	0	0	0	0	–	0	0	0
2011	O43164;O43164-2	9867	E3 ubiquitin-protein ligase Praja-2	PJA2	4	7	2.62801	3.01965	0.357116	2.22444	2.86815	0.301957	0	0	0	0	–	0	0	0
4358	Q6P2P2;B3KU92;Q6P2P2-2	90826	Putative protein arginine N-methyltransferase 10	PRMT10	4	5	1.32381	1.62979	0.35702	1.41856	1.7459	0.216485	0	0	0	0	–	0	0	0
5234	Q96C90	26472	Protein phosphatase 1 regulatory subunit 14B	PPP1R14B	2	2	2.36458	2.84095	0.3563	2.61287	2.81493	0.212882	0	0	0	0	–	0	0	0
5150	Q92903	1040	Phosphatidate cytidylyltransferase 1	CDS1	2	2	1.0546	1.41874	0.356204	1.23245	1.61392	0.381977	0	0	0	0	–	0	0	0
2001	O15498;B4DR94	10652	Synaptobrevin homolog YKT6	YKT6	5	7	1.65048	1.96429	0.355595	1.71351	2.23343	0.482161	0	0	0	0	–	0	0	0
4303	Q6GMV2	10322	SET and MYND domain-containing protein 5	SMYD5	6	7	2.49369	2.93481	0.355499	3.04668	3.26587	0.177336	0	0	0	0	–	0	0	0
4546	Q7Z6J8;D6RD24;D6RHY9	90025	E3 ubiquitin-protein ligase E3D	UBE3D	7	9	1.84108	2.16891	0.354522	1.75375	1.84533	0.0843172	0	0	0	0	–	0	0	0
137	A8MTM6;Q15398;Q15398-1	9787	Disks large-associated protein 5	DLGAP5	21	19	1.66295	2.10209	0.353848	2.41155	2.68467	0.222151	0	0	0	0	–	0	0	0
1317	F8W9H1;J3KPJ3;Q8N5S9-2;Q8N5S9	84254	Calcium/calmodulin-dependent protein kinase kinase 1	CAMKK1	5	2	2.55882	3.03212	0.352869	1.77761	1.91089	0.120719	0	0	0	0	–	0	0	0
5505	Q96T76-8;Q96T76;Q96T76-9;Q96T76-5	64210	MMS19 nucleotide excision repair protein homolog	MMS19	27	26	1.56159	1.958	0.351633	1.58448	1.94939	0.331807	0	0	0	0	–	0	0	0
5656	Q9BV44;H7C3J3	25917	THUMP domain-containing protein 3	THUMPD3	18	20	1.92903	2.27987	0.350958	2.01629	2.3146	0.252041	0	0	0	0	–	0	0	0
1413	Q13615;Q13615-2;Q13615-3;G5E953	8897	Myotubularin-related protein 3	MTMR3	9	10	2.29183	2.88147	0.350138	2.76282	3.26036	0.356642	0	0	0	0	–	0	0	0
2450	P04080	1476	Cystatin-B	CSTB	5	6	2.49242	2.90123	0.350106	2.85722	3.53142	0.634079	0	0	0	0	–	0	0	0
5387	Q96KC8	64215	DnaJ homolog subfamily C member 1	DNAJC1	11	11	2.06465	2.38762	0.350026	2.37834	2.72087	0.304873	0	0	0	0	–	0	0	0
1823	O60664;K7EQF4;O60664-3;K7ERZ3;O60664-2	10226	Perilipin-3	PLIN3	13	14	2.23385	2.65236	0.349447	2.23977	2.51446	0.174272	0	0	0	0	–	0	0	0
3283	P61026	10890	Ras-related protein Rab-10	RAB10	7	8	0.794924	1.14675	0.349221	1.26723	1.71738	0.431605	0	0	0	0	–	0	0	0
3609	Q12986;Q12986-2;Q12986-3	4799	Transcriptional repressor NF-X1	NFX1	23	20	2.17423	2.45195	0.349077	2.2417	2.55942	0.183671	0	0	0	0	–	0	0	0
3975	Q17RS7	348654	Flap endonuclease GEN homolog 1	GEN1	7	6	1.65523	2.00381	0.348368	1.75936	2.09617	0.243179	0	0	0	0	–	0	0	0
4973	Q8TCG1;Q8TCG1-2	57650	Protein CIP2A	KIAA1524	35	29	2.05395	2.45217	0.347869	2.28028	2.5162	0.236752	0	0	0	0	–	0	0	0
5525	Q99614	7265	Tetratricopeptide repeat protein 1	TTC1	7	10	2.02458	2.31646	0.34766	2.48711	2.74139	0.358648	0	0	0	0	–	0	0	0
3243	P56589;Q7Z6V3	8504	Peroxisomal biogenesis factor 3	PEX3	6	8	0.938872	1.21498	0.347225	1.21987	1.54922	0.243179	0	0	0	0	–	0	0	0
5216	Q96BH1	64320	E3 ubiquitin-protein ligase RNF25	RNF25	8	8	1.96586	2.48188	0.345112	2.38836	2.52058	0.20927	0	0	0	0	–	0	0	0
6328	Q9P2E9;Q9P2E9-2;Q9P2E9-3;F8W7S5	6238	Ribosome-binding protein 1	RRBP1	43	39	2.49498	2.8314	0.345048	2.85626	3.07075	0.280252	0	0	0	0	–	0	0	0
3182	P53611;Q5T4U8	5876	Geranylgeranyl transferase type-2 subunit beta	RABGGTB	6	6	1.88603	2.1851	0.344757	2.18605	2.43094	0.158868	0	0	0	0	–	0	0	0
2480	P05997;P02458;P02458-1	1290	Collagen alpha-2(V) chain;Collagen alpha-1(II) chain;Collagen alpha-1(II) chain;Chondrocalcin	COL5A2;COL2A1	2	2	1.91696	2.2955	0.344031	2.08231	1.72294	-0.00789494	0	0	0	0	–	0	0	0
448	Q15052;B7Z3C7;Q15052-2	9459	Rho guanine nucleotide exchange factor 6	ARHGEF6	7	6	2.16993	2.64939	0.343627	1.58648	1.6409	-0.0190505	0	0	0	0	–	0	0	0
5457	Q96QR8	5814	Transcriptional activator protein Pur-beta	PURB	6	9	1.295	1.53343	0.343062	1.04581	1.29821	0.292615	0	0	0	0	–	0	0	0
2207	O75449;B7ZBC8	11104	Katanin p60 ATPase-containing subunit A1	KATNA1	15	16	1.46564	1.82116	0.342787	1.69185	2.00898	0.249449	0	0	0	0	–	0	0	0
559	Q9Y484-2;Q9Y484-3;Q9Y484;G8JLI5;H0Y329;C9J471;C9JBX7;C9JUS5;C9JYH8;C9J0A8;C9JE01;C9JVT3;C9J5L0	11152	WD repeat domain phosphoinositide-interacting protein 4	WDR45	2	4	2.3217	2.73165	0.342092	2.44956	2.79974	0.342387	0	0	0	0	–	0	0	0
6051	Q9NQE9	135114	Histidine triad nucleotide-binding protein 3	HINT3	3	4	2.97278	3.35134	0.341995	3.07679	3.5698	0.359583	0	0	0	0	–	0	0	0
5333	Q96GY0;H0YAP0	51101	Zinc finger C2HC domain-containing protein 1A	ZC2HC1A	3	2	2.00711	3.38134	0.341574	3.41195	2.38483	-1.04058	0	0	0	0	–	0	0	0
2616	P13807;P13807-2;B7Z806	2997	Glycogen [starch] synthase, muscle	GYS1	17	15	1.91813	2.31217	0.34138	2.02231	2.36887	0.301123	0	0	0	0	–	0	0	0
1667	J3KN82;Q96GX9;Q96GX9-3	51074	Probable methylthioribulose-1-phosphate dehydratase	APIP	5	6	2.22116	2.83936	0.340457	2.89234	3.0084	0.132522	0	0	0	0	–	0	0	0
1239	F5H8B1;Q99447;I3L1R7;B7ZAS0;I3L2Q1;I3L1L9;B7Z7A5	5833	Ethanolamine-phosphate cytidylyltransferase	PCYT2	4	6	1.98402	2.44168	0.340425	2.12591	2.13606	0.117327	0	0	0	0	–	0	0	0
3040	P48507	2730	Glutamate--cysteine ligase regulatory subunit	GCLM	4	4	1.19982	1.62597	0.340101	1.03763	1.36048	0.250169	0	0	0	0	–	0	0	0
5444	Q96Q42	57679	Alsin	ALS2	9	10	1.53588	1.80487	0.33921	1.90651	2.26314	0.256781	0	0	0	0	–	0	0	0
4490	Q7L5N7;Q7L5N7-2	54947	Lysophosphatidylcholine acyltransferase 2	LPCAT2	4	5	1.62395	1.90832	0.338303	1.67205	1.8384	0.260219	0	0	0	0	–	0	0	0
6112	Q9NSV4;C9JDG0;Q9NSV4-4;Q9NSV4-5;Q9NSV4-6;Q9NSV4-7;Q9NSV4-1;Q9NSV4-2	81624	Protein diaphanous homolog 3	DIAPH3	22	24	1.83869	2.13546	0.33806	2.2521	2.57072	0.318677	0	0	0	0	–	0	0	0
1666	J3KN74;J3KQP7;Q00536;E5RGN0;H0YAZ9	5127	Cyclin-dependent kinase 16	CDK16	3	3	0.86365	1.16841	0.337492	1.06167	1.35931	0.217443	0	0	0	0	–	0	0	0
6779	Q9Y676;Q5STN0;B4DFG6	28973	28S ribosomal protein S18b, mitochondrial	MRPS18B	3	5	1.87597	2.24792	0.337443	0.585514	1.07637	0.261649	1	1	1	0	–	1	0	1
3800	Q14686	23054	Nuclear receptor coactivator 6	NCOA6	2	2	1.37085	1.66945	0.337443	2.03016	1.66906	-0.374581	0	0	0	0	–	0	0	0
4803	Q8N5K1;I3L1N9	493856	CDGSH iron-sulfur domain-containing protein 2	CISD2	8	10	2.79587	3.09696	0.336924	2.65302	2.97315	0.344278	0	1	0	0	–	1	0	0
1412	Q8N5X6;O43822;G5E952;O43822-2	755	Uncharacterized protein C21orf2	C21orf2	8	7	2.01181	2.42791	0.336697	1.69454	2.00401	0.313999	0	0	0	0	–	0	0	0
5222	Q96BN8	90268	Protein FAM105B	FAM105B	2	4	1.7996	2.05211	0.335917	1.36851	1.61103	0.178275	0	0	0	0	–	0	0	0
4243	Q5VV42;Q5VV42-2	54901	Threonylcarbamoyladenosine tRNA methylthiotransferase	CDKAL1	17	17	1.90503	2.17352	0.335268	2.13171	2.44226	0.321834	0	0	0	0	–	0	0	0
369	Q8N5B7;B4DV54;F8VXY1;H0YI10;Q49AQ3	91012	Ceramide synthase 5	CERS5;LASS5	2	3	0.714012	1.09779	0.334569	0.605255	1.21665	0.486326	0	0	0	0	–	0	0	0
5943	Q9H977;C9J016;B9A049	84058	WD repeat-containing protein 54	WDR54	4	4	1.1637	1.51969	0.334162	1.6729	1.96642	0.264932	0	0	0	0	–	0	0	0
2251	O75915;F8WF33;C9JQU6;F8WF90	10550	PRA1 family protein 3	ARL6IP5	6	6	1.24586	1.62811	0.333317	1.37629	1.74292	0.333439	0	0	0	0	–	0	0	0
4426	Q6YP21;Q6YP21-3	56267	Kynurenine--oxoglutarate transaminase 3	CCBL2	14	16	1.52413	1.77477	0.332829	1.7214	1.96832	0.163067	1	1	1	0	–	1	0	0
1583	H7BYJ1;Q969K3-2;Q969K3	80196	E3 ubiquitin-protein ligase RNF34	RNF34	3	5	1.70888	2.01944	0.331738	2.00731	2.22977	0.204371	0	0	0	0	–	0	0	0
1063	E9PM46;Q96K76;Q96K76-2	55031	Ubiquitin carboxyl-terminal hydrolase;Ubiquitin carboxyl-terminal hydrolase 47	USP47	37	38	1.97227	2.27212	0.331119	2.56101	2.77801	0.200708	0	0	0	0	–	0	0	0
6700	Q9Y450-2	10767	Isoform 2 of HBS1-like protein	HBS1L	5	5	1.39256	1.42084	0.330516	1.37622	1.87621	0.435285	0	0	0	0	–	0	0	0
5688	Q9BWH6;Q9BWH6-2	26015	RNA polymerase II-associated protein 1	RPAP1	9	9	2.04762	2.44709	0.330353	2.00616	2.31977	0.277851	0	0	0	0	–	0	0	0
2050	O43592	11260	Exportin-T	XPOT	18	21	0.8602	1.2676	0.33032	0.905841	1.07923	0.130645	0	0	0	0	–	0	0	0
5278	Q96EB1;G5E9D4;Q96EB1-2;B4E3W0	26610	Elongator complex protein 4	ELP4	12	16	2.57313	2.98814	0.330075	2.99915	3.23937	0.22762	0	0	0	0	–	0	0	0
3514	Q05513;E9PCW2;Q05513-2;E9PBE1	5590	Protein kinase C zeta type	PRKCZ	6	4	1.25089	1.63681	0.328672	1.44938	1.47908	0.177957	0	0	0	0	–	0	0	0
16	A1X283	285590	SH3 and PX domain-containing protein 2B	SH3PXD2B	15	15	1.28334	1.68294	0.327791	1.37173	1.69209	0.288552	0	0	0	0	–	0	0	0
1414	P51784;G5E9A6	8237	Ubiquitin carboxyl-terminal hydrolase 11;Ubiquitin carboxyl-terminal hydrolase	USP11	5	7	2.16316	2.86284	0.327219	1.72708	2.03318	0.201677	0	0	0	0	–	0	0	0
6367	B4DZH6;Q9UBN7;E7EPS2;A6NDI8;E7ER52;E7EP63;E9PEH1;C9J172;C9JEF4	10013	Histone deacetylase 6	HDAC6	4	5	0.30126	1.60151	0.326909	1.8691	1.95748	0.246707	0	0	0	0	–	0	0	0
2704	P20618	5689	Proteasome subunit beta type-1	PSMB1	10	11	1.25872	1.57933	0.326418	1.29117	1.46989	0.142212	0	0	0	0	–	0	0	0
1796	K7EJ20;P36969;P36969-2;K7ERP4;K7EKX7;K7ENB4;K7EQM8	2879	Phospholipid hydroperoxide glutathione peroxidase, mitochondrial	GPX4	4	6	1.81122	2.0594	0.326042	1.76769	1.82824	0.114987	1	1	0	0	–	1	0	0
4198	Q5T7V8;Q5T7V8-4;Q5T7V8-3;Q5T7V8-2	92344	RAB6-interacting golgin	GORAB	3	3	2.41947	2.50317	0.325911	1.83286	2.18432	0.385917	0	0	0	0	–	0	0	0
5766	Q9C0D3;A8DPD7;B4DK95	79699	Protein zyg-11 homolog B	ZYG11B	10	7	0.818468	1.26424	0.325764	1.23476	1.52119	0.142491	0	0	0	0	–	0	0	0
1633	Q99640;I3L1V2;B4DZM6;F8W164;A6NHV6;B4DXD4	9088	Membrane-associated tyrosine- and threonine-specific cdc2-inhibitory kinase	PKMYT1	2	2	1.19566	1.61599	0.325486	1.55993	1.82437	0.206941	0	0	0	0	–	0	0	0
3479	Q02156	5581	Protein kinase C epsilon type	PRKCE	2	2	0.775992	1.10956	0.32511	1.62793	1.91101	0.258214	0	1	0	0	–	1	0	0
2969	P42684;P42684-6;P42684-5;P42684-7;P42684-3;D1MPS6;P42684-2;P42684-10;P42684-4;P42684-9	27	Abelson tyrosine-protein kinase 2	ABL2	12	9	1.48134	1.74408	0.324848	1.72533	2.00517	0.244236	0	0	0	0	–	0	0	0
5843	Q9H2J4;H7BZP2	79031	Phosducin-like protein 3	PDCL3	5	5	1.47361	1.79624	0.324619	2.85613	3.04937	0.103168	0	0	0	0	–	0	0	0
2724	Q32Q12;P22392-2;J3KPD9;P22392;E7ERL0	4831	Nucleoside diphosphate kinase;Nucleoside diphosphate kinase B	NME1-NME2;NME2;NME1	3	5	2.29111	2.86172	0.324292	3.1056	3.25319	0.0434522	1	0	0	0	–	1	0	0
6498	Q9UL15-2;Q9UL15	9529	BAG family molecular chaperone regulator 5	BAG5	5	4	1.74652	2.12789	0.323899	2.15703	2.44243	0.315927	0	0	0	0	–	0	0	0
2996	P46019	5256	Phosphorylase b kinase regulatory subunit alpha, liver isoform	PHKA2	6	3	1.57328	2.07636	0.323686	1.69932	2.11467	0.208796	0	0	0	0	–	0	0	0
2403	P00390;P00390-3;P00390-2;P00390-4;P00390-5	2936	Glutathione reductase, mitochondrial	GSR	9	15	2.34337	2.73205	0.323375	3.0456	3.341	0.225746	1	1	1	0	–	1	0	0
80	A6NMN0;P46020;P46020-2;A6NIT2;P46020-3	5255	Phosphorylase b kinase regulatory subunit alpha, skeletal muscle isoform	PHKA1	9	16	1.31054	1.69893	0.323293	1.67169	2.06936	0.198604	0	0	0	0	–	0	0	0
2322	O95292	9217	Vesicle-associated membrane protein-associated protein B/C	VAPB	8	9	1.96608	2.33442	0.322654	1.72375	2.00852	0.318265	0	0	0	0	–	0	0	0
5969	Q9HAU4	64750	E3 ubiquitin-protein ligase SMURF2	SMURF2	9	8	1.15413	1.57697	0.322309	1.14057	1.42676	0.231872	0	0	0	0	–	0	0	0
1735	Q9Y2D8;J3KR02;Q9Y2D8-2	117178	Afadin- and alpha-actinin-binding protein	SSX2IP	7	4	1.6006	1.89745	0.322309	2.01821	2.20546	0.173801	0	0	0	0	–	0	0	0
3536	Q07065	10970	Cytoskeleton-associated protein 4	CKAP4	12	7	2.14408	2.49771	0.322227	2.03763	2.47691	0.439966	0	0	0	0	–	0	0	0
867	F2Z2Y1;O95677;O95677-4;E9PLN6;O95677-2;O95677-5;E7ESD5	2070	Eyes absent homolog 4	EYA4	4	2	1.12992	1.61883	0.321981	2.3172	2.01157	0.000830791	0	0	0	0	–	0	0	0
4446	Q6ZW31;Q6ZW31-2	85360	Rho GTPase-activating protein SYDE1	SYDE1	3	2	1.71119	2.06699	0.321293	2.20264	2.44967	0.142569	0	0	0	0	–	0	0	0
1552	H3BRJ5;Q8IWR1;F5GZP3	286827	Tripartite motif-containing protein 59	TRIM59	2	2	1.69539	2.28783	0.320242	2.05963	2.18038	0.154687	0	0	0	0	–	0	0	0
6593	Q9Y217;Q9Y217-2	9107	Myotubularin-related protein 6	MTMR6	12	18	2.16237	2.38031	0.320177	2.5037	2.69191	0.146661	0	0	0	0	–	0	0	0
4313	Q6IPR3;Q6IPR3-2;B4DFU6	127253	tRNA wybutosine-synthesizing protein 3 homolog	TYW3	4	5	1.27241	1.59507	0.320078	1.54726	1.76379	0.199903	0	0	0	0	–	0	0	0
6766	Q9Y5Y2;H3BNF0;H3BNS4	10101	Cytosolic Fe-S cluster assembly factor NUBP2	NUBP2	6	7	0.754106	1.1059	0.319979	0.827247	1.12178	0.16585	0	0	0	0	–	0	0	0
824	E7EP23;Q6IA86;Q6IA86-5;Q6IA86-3;Q6IA86-2;E9PCX0;Q6IA86-4	55250	Elongator complex protein 2	ELP2	16	15	2.00884	2.47167	0.319963	2.34037	2.55283	0.226888	0	0	0	0	–	0	0	0
2454	P04183;K7ERV3;K7ERJ1;K7ES52	7083	Thymidine kinase, cytosolic	TK1	16	14	2.42288	2.7654	0.319815	2.55265	2.93686	0.333983	0	0	0	0	–	0	0	0
6015	Q9HCU5;B5MC98	10113	Prolactin regulatory element-binding protein	PREB	5	8	1.63404	2.03481	0.319799	1.82965	2.14528	0.331943	0	0	0	0	–	0	0	0
5172	Q969F9;Q969F9-2;G5E9V4	84343	Hermansky-Pudlak syndrome 3 protein	HPS3	4	11	1.83897	2.26364	0.319782	1.84331	2.10083	0.22936	0	0	0	0	–	0	0	0
5722	Q9BYB4;Q9BYB4-2	54584	Guanine nucleotide-binding protein subunit beta-like protein 1	GNB1L	11	12	1.28486	1.6334	0.319602	1.3098	1.69733	0.339952	0	0	0	0	–	0	0	0
2408	P00492	3251	Hypoxanthine-guanine phosphoribosyltransferase	HPRT1	13	13	3.10592	3.37266	0.319191	3.50218	3.51106	0.107866	0	0	0	0	–	0	0	0
5050	Q8WVE0	221143	N(6)-adenine-specific DNA methyltransferase 2	N6AMT2	3	3	1.10118	1.45573	0.31901	1.49339	1.76262	0.170227	0	0	0	0	–	0	0	0
5361	Q96IV0;Q96IV0-2;Q96IV0-5;Q96IV0-3;H0Y2P2	55768	Peptide-N(4)-(N-acetyl-beta-glucosaminyl)asparagine amidase	NGLY1	6	8	1.29808	1.51875	0.318747	1.3004	1.46182	0.191239	0	0	0	0	–	0	0	0
6185	Q9NWB7;C9JB84	55081	Intraflagellar transport protein 57 homolog	IFT57	2	6	2.22235	2.59685	0.316922	2.33074	2.54887	0.204668	0	0	0	0	–	0	0	0
1747	Q8N511;J3KS81	147007	Transmembrane protein 199	TMEM199	2	2	2.42277	2.73719	0.316889	2.25993	2.66551	0.371287	0	0	0	0	–	0	0	0
1350	Q99442;F8WF48;F8WCJ7	7095	Translocation protein SEC62	SEC62	5	7	1.78813	2.01683	0.316148	2.46722	2.73461	0.284338	0	0	0	0	–	0	0	0
5906	Q9H6U6-8;Q9H6U6-3;Q9H6U6;Q9H6U6-7;Q9H6U6-2;K7ESE9;Q9H6U6-6	54828	Breast carcinoma-amplified sequence 3	BCAS3	2	7	2.01291	2.37951	0.315622	2.41896	2.69897	0.254054	0	0	0	0	–	0	0	0
2846	P31323	5577	cAMP-dependent protein kinase type II-beta regulatory subunit	PRKAR2B	6	8	2.18993	2.62213	0.31493	1.88649	2.41331	0.506851	0	0	0	0	–	0	0	0
6201	Q9NWZ5;F8WAC3;Q9NWZ5-4;Q9NWZ5-3;Q9NWZ5-2	54963	Uridine-cytidine kinase-like 1;Uridine kinase	UCKL1	17	13	1.46904	1.84699	0.31305	1.73543	1.9779	0.269915	0	0	0	0	–	0	0	0
2329	O95352;O95352-2;E9PB95	10533	Ubiquitin-like modifier-activating enzyme ATG7	ATG7	15	18	1.78871	2.21944	0.312175	1.9616	2.19303	0.297921	0	0	0	0	–	0	0	0
2670	P17812;B4DR64	1503	CTP synthase 1	CTPS	33	29	0.953369	1.28702	0.311316	1.14688	1.33559	0.147326	0	0	0	0	–	0	0	0
433	B7WPD3;I3L0M9;Q15370;B8ZZU8	6923	Transcription elongation factor B polypeptide 2	TCEB2	3	4	2.09305	2.39674	0.309895	2.08199	2.19825	0.136674	0	0	0	0	–	0	0	0
3734	Q14012;H7C071;Q8IU85;Q8IU85-2	8536	Calcium/calmodulin-dependent protein kinase type 1;Calcium/calmodulin-dependent protein kinase type 1D	CAMK1;CAMK1D	4	8	2.66854	3.00946	0.309895	2.94781	3.31252	0.125062	0	0	0	0	–	0	0	0
3699	Q13586;E9PNJ4;E9PQJ4;H0YDB2	6786	Stromal interaction molecule 1	STIM1	9	7	1.8903	2.23123	0.308009	2.76502	3.16705	0.250457	0	0	0	0	–	0	0	0
3812	Q147X3;Q147X3-2;J3KNC2	122830	N-alpha-acetyltransferase 30	NAA30	10	11	0.950643	1.36751	0.307346	1.0504	1.38567	0.268493	0	0	0	0	–	0	0	0
6111	Q9NSP4;B1AHQ6;Q9NSP4-2;B1AHQ9;B1AHQ7	79019	Centromere protein M	CENPM	7	8	0.982437	1.39047	0.30728	1.09976	1.29784	0.157332	0	0	0	0	–	0	0	0
974	P32929;E9PDV0;P32929-2	1491	Cystathionine gamma-lyase	CTH	4	3	0.596695	1.26312	0.307164	0.933078	1.34018	0.161659	0	0	0	0	–	0	0	0
6336	Q9P2K8;Q9P2K8-2;H0YME5	440275	Eukaryotic translation initiation factor 2-alpha kinase 4	EIF2AK4	25	21	1.70608	1.76772	0.307032	1.90543	2.06903	0.247068	0	0	0	0	–	0	0	0
3502	Q04446;E9PGM4	2632	1,4-alpha-glucan-branching enzyme	GBE1	19	19	2.64986	2.85853	0.306286	2.6655	2.80789	0.092938	0	0	0	0	–	0	0	0
2934	P40123;E9PDI2;B7Z1C4;B7Z385	10486	Adenylyl cyclase-associated protein 2;Adenylyl cyclase-associated protein	CAP2	5	6	2.37448	2.47812	0.306087	3.13518	3.40013	0.286165	0	0	0	0	–	0	0	0
4470	Q7L099-3;Q7L099-4;Q7L099-2;Q7L099;B4DKC2	22902	Protein RUFY3	RUFY3	8	7	1.31347	1.633	0.305855	2.2325	2.62197	0.148826	0	0	0	0	–	0	0	0
4854	Q8NBA8;D6RBD8;J3KND6;D6REE2	285605	DTW domain-containing protein 2	DTWD2	6	6	1.69235	1.81652	0.305689	1.73333	1.80031	0.141761	0	0	0	0	–	0	0	0
4701	Q8IWZ6;Q8IWZ6-2	55212	Bardet-Biedl syndrome 7 protein	BBS7	3	6	1.63326	2.01586	0.305274	1.72328	1.87323	0.218474	0	0	0	0	–	0	0	0
3459	Q00765;E2QRG8	7905	Receptor expression-enhancing protein 5	REEP5	3	5	1.47669	1.79666	0.305108	1.41835	1.63545	0.253479	0	0	0	0	–	0	0	0
5648	Q9BUR4;E9PMG4;E9PMR3	55135	Telomerase Cajal body protein 1	WRAP53	5	2	1.82089	2.16036	0.304926	2.10985	2.12791	-0.0127098	0	0	0	0	–	0	0	0
4361	Q6P3X3	55622	Tetratricopeptide repeat protein 27	TTC27	23	16	1.2546	1.5547	0.304694	1.61186	1.80217	0.105829	0	0	0	0	–	0	0	0
6804	Q9Y6P5-2;Q9Y6P5;Q9Y6P5-3	27244	Sestrin-1	SESN1	2	2	0.940729	1.47697	0.304611	1.122	1.18145	0.00209747	0	0	0	0	–	0	0	0
2327	O95336	25796	6-phosphogluconolactonase	PGLS	6	4	1.15541	1.49422	0.304312	1.83622	1.90191	0.0521877	0	0	0	0	–	0	0	0
48	A6NCK0;Q13564;Q13564-2;A8MU28	8883	NEDD8-activating enzyme E1 regulatory subunit	NAE1	10	15	1.21304	1.5496	0.304229	1.62912	1.72912	0.135286	0	0	0	0	–	0	0	0
6417	Q9UHD2	29110	Serine/threonine-protein kinase TBK1	TBK1	23	21	1.84096	2.14988	0.302767	1.96125	2.31791	0.302652	0	0	0	0	–	0	0	0
5101	Q92551;Q92551-2;C9JNA8	9807	Inositol hexakisphosphate kinase 1	IP6K1	10	9	1.8305	2.13565	0.301703	1.79138	2.11724	0.365713	0	0	0	0	–	0	0	0
4911	Q8NFA0;K7EQL6;K7EKZ1	84669	Ubiquitin carboxyl-terminal hydrolase 32	USP32	12	14	2.50613	2.70524	0.301154	2.58293	2.81246	0.191179	0	0	0	0	–	0	0	0
1858	O00311;J3KQS2	8317	Cell division cycle 7-related protein kinase	CDC7	15	12	1.48608	1.77131	0.301154	1.55743	1.66986	0.131725	0	0	0	0	–	0	0	0
6658	Q9Y320;Q9Y320-2	51075	Thioredoxin-related transmembrane protein 2	TMX2	8	6	0.859258	1.24144	0.300056	1.25373	1.62035	0.349128	0	0	0	0	–	0	0	0
4332	Q6NUQ1	60561	RAD50-interacting protein 1	RINT1	11	7	1.0513	1.35912	0.300023	1.07194	1.39055	0.197245	0	0	0	0	–	0	0	0
4900	Q8NEC7;H9KV97;D6R9W2	79807	Glutathione S-transferase C-terminal domain-containing protein	GSTCD	8	7	1.00916	1.32882	0.299756	1.30385	1.33457	0.00334594	0	0	0	0	–	0	0	0
199	B1AKJ5;O43847-2;O43847;G3V1R5;F5H7V1	4898	Nardilysin	NRD1	15	22	2.43745	2.69545	0.298523	3.00229	3.23883	0.175198	1	1	0	0	–	1	0	0
1097	Q96KG9;Q96KG9-2;E9PS17;Q96KG9-3;Q96KG9-4;E9PK59;Q96KG9-6;Q96KG9-5;E9PPN3	57410	N-terminal kinase-like protein	SCYL1	16	18	0.93254	1.25801	0.298057	1.01404	1.19642	0.17146	0	0	0	0	–	0	0	0
4747	Q8IZD4;B4DRD1;F5GZK9	196513	mRNA-decapping enzyme 1B	DCP1B	8	11	1.08944	1.52481	0.297757	1.30566	1.58573	0.221593	0	0	0	0	–	0	0	0
1270	P07437;F8VW92;F8VYX6;Q5JP53;F8VUJ7;Q5ST81;E7EWR1;E9PBJ4	203068	Tubulin beta chain	TUBB	6	6	1.42152	1.82567	0.29759	1.46329	1.6754	0.138341	0	0	0	0	–	0	0	0
2958	P42167;G5E972;P42167-2;A2T926	7112	Lamina-associated polypeptide 2, isoforms beta/gamma;Thymopoietin;Thymopentin	TMPO	9	13	2.42102	2.8419	0.295788	2.50735	2.97466	0.333983	0	0	0	0	–	0	0	0
4904	Q8NEW0	148867	Zinc transporter 7	SLC30A7	5	7	1.40972	1.76272	0.295654	1.58899	1.84164	0.181028	0	0	0	0	–	0	0	0
36	A4D0Z6;J3KNX8;C9JV30;P20839-3;E7EQS0;P20839;C9J381;P20839-4;P20839-2;C9K0R9	3614	Inosine-5-monophosphate dehydrogenase;Inosine-5-monophosphate dehydrogenase 1	IMPDH1	14	15	2.32611	2.62099	0.295186	2.52415	2.64532	0.0971892	0	0	0	0	–	0	0	0
283	Q66K74;B4DH53	55201	Microtubule-associated protein 1S;MAP1S heavy chain;MAP1S light chain	MAP1S	15	16	1.61533	1.81675	0.29512	1.8186	2.2033	0.260362	0	0	0	0	–	0	0	0
5744	Q9BZE9-2;Q9BZE9;Q9BZE9-3;J3KRY8;J3QR12;Q9BZE9-4	79058	Tether containing UBX domain for GLUT4	ASPSCR1	17	21	1.80756	2.14445	0.294501	1.61572	1.78382	0.225115	0	0	0	0	–	0	0	0
4278	Q66K14;Q66K14-2	23061	TBC1 domain family member 9B	TBC1D9B	18	20	1.6252	1.81245	0.29395	1.81006	1.97117	0.201289	0	0	0	0	–	0	0	0
6601	Q9Y263;E5RIM3	9373	Phospholipase A-2-activating protein	PLAA	19	23	2.20564	2.50544	0.293548	2.11411	2.29467	0.208737	0	0	0	0	–	0	0	0
51	A6NDG6	283871	Phosphoglycolate phosphatase	PGP	3	5	1.09579	1.37472	0.293448	1.16115	1.52949	0.348456	0	0	0	0	–	0	0	0
5610	Q9BSU1	80262	UPF0183 protein C16orf70	C16orf70	6	5	2.84348	3.17142	0.293431	2.66828	2.87573	0.226346	0	0	0	0	–	0	0	0
1956	O15084-1;O15084-4;O15084;O15084-2;B4DIW9	23243	Serine/threonine-protein phosphatase 6 regulatory ankyrin repeat subunit A	ANKRD28	17	17	2.49483	2.68923	0.293231	2.79566	2.92581	0.153455	0	0	0	0	–	0	0	0
2341	O95453;O95453-2;O95453-3;H3BRK1;F5H1Z4	5073	Poly(A)-specific ribonuclease PARN	PARN	5	7	1.93041	2.06233	0.292444	2.21821	1.92783	-0.171916	0	0	0	0	–	0	0	0
6072	Q9NR50;Q9NR50-2;Q9NR50-3;H0Y580	8891	Translation initiation factor eIF-2B subunit gamma	EIF2B3	15	13	1.04862	1.3241	0.29231	1.29717	1.41809	0.0423711	0	0	0	0	–	0	0	0
1681	J3KNN3;P15735;P15735-2;H3BTW6;H3BP07	5261	Phosphorylase b kinase gamma catalytic chain, testis/liver isoform	PHKG2	15	14	1.28416	1.6812	0.291574	1.37166	1.55437	0.212202	0	0	0	0	–	0	0	0
4950	Q8TAT6-2;Q8TAT6;B4DG89	55666	Nuclear protein localization protein 4 homolog	NPLOC4	23	24	2.36895	2.65953	0.290937	2.58102	2.89942	0.259074	0	0	0	0	–	0	0	0
3976	Q17RU2;Q04864	5966	Proto-oncogene c-Rel	REL	21	17	2.16186	2.42741	0.2903	2.7209	2.88682	0.206199	0	0	0	0	–	0	0	0
488	B7ZC38;Q9NR46;Q9NR46-2;B7ZC39;F8WFB9	56904	Endophilin-B2	SH3GLB2	11	12	1.51837	1.82515	0.290099	2.61979	2.9207	0.258787	0	0	0	0	–	0	0	0
3034	P48200	3658	Iron-responsive element-binding protein 2	IREB2	8	5	1.38095	2.19618	0.289328	1.91095	2.10574	0.0885616	1	1	0	0	–	1	0	0
3269	P60604;A6NMQ7	7327	Ubiquitin-conjugating enzyme E2 G2	UBE2G2	3	3	1.04524	1.22884	0.289194	1.60945	2.03119	0.218754	0	0	0	0	–	0	0	0
5170	Q93100-3;Q93100-4;Q93100;Q93100-2	5257	Phosphorylase b kinase regulatory subunit beta	PHKB	24	20	1.69142	2.04866	0.288925	1.50878	1.75115	0.229755	0	0	0	0	–	0	0	0
4823	Q8N6T3-2;Q8N6T3;E7EV62;F8VWH9;F8W1U7;Q8N6T3-3;E5RHC5;E5RHT6;B7Z8H8	55738	ADP-ribosylation factor GTPase-activating protein 1	ARFGAP1	14	15	2.90854	3.29925	0.288841	2.52865	2.87693	0.330581	0	0	0	0	–	0	0	0
5392	Q96KP4;Q96KP4-2;J3QKT2;J3KSV5;J3QL02;J3QRD0;J3QKQ0;J3QLU1;J3QR27;J3QQN6	55748	Cytosolic non-specific dipeptidase	CNDP2	9	9	1.39234	1.80932	0.288606	1.97052	1.99408	0.0613142	0	0	0	0	–	0	0	0
3280	P61011;P61011-2;G3V4F7	6729	Signal recognition particle 54 kDa protein	SRP54	3	5	1.33408	1.89104	0.288287	1.55433	1.80875	0.132319	0	0	0	0	–	0	0	0
3457	Q00653;Q00653-4	4791	Nuclear factor NF-kappa-B p100 subunit;Nuclear factor NF-kappa-B p52 subunit	NFKB2	9	10	2.32093	2.5644	0.285936	2.23768	2.63425	0.300845	0	0	0	0	–	0	0	0
5537	Q99707;B7ZLW7;B1ANE3	4548	Methionine synthase	MTR	22	22	1.67982	2.0589	0.285885	1.98874	2.20727	0.0893832	0	0	0	0	–	0	0	0
6441	Q9UIC8-2;Q9UIC8;Q9UIC8-3;I3L4A2	51451	Leucine carboxyl methyltransferase 1	LCMT1	8	9	1.90442	2.29807	0.285061	2.36877	2.54827	0.0998618	0	0	0	0	–	0	0	0
4015	Q3KQU3;Q3KQU3-4;Q3KQU3-2	55700	MAP7 domain-containing protein 1	MAP7D1	18	13	1.96155	2.23304	0.284826	1.92157	2.32019	0.224104	0	0	0	0	–	0	0	0
1031	Q04323-2;Q04323;E9PJ81;E9PRQ7	51035	UBX domain-containing protein 1	UBXN1	6	7	1.47294	1.73688	0.284775	1.37554	1.5715	0.168505	0	0	0	0	–	0	0	0
1457	Q01433;H0Y360;Q01433-2;E9PNG0;Q01433-4;Q01433-3	271	AMP deaminase 2	AMPD2	17	16	1.9133	2.25419	0.284674	2.21492	2.54462	0.228439	0	0	0	0	–	0	0	0
3991	Q2NKX8;B5MDQ0	54821	DNA excision repair protein ERCC-6-like	ERCC6L	38	39	1.9395	2.1059	0.284489	2.29172	2.38185	0.147806	0	0	0	0	–	0	0	0
5798	Q9H0F6;Q9H0F6-2	81858	Sharpin	SHARPIN	2	3	3.1468	3.39156	0.284119	1.04337	1.08263	0.0601313	0	0	0	0	–	0	0	0
377	B4DX68;Q96KB5	55872	Lymphokine-activated killer T-cell-originated protein kinase	PBK	7	5	1.91474	2.15161	0.283883	1.95857	2.39024	0.229112	0	0	0	0	–	0	0	0
1148	Q15067;Q15067-2;F5GYQ8;F5H0M0	51	Peroxisomal acyl-coenzyme A oxidase 1;Acyl-coenzyme A oxidase	ACOX1	3	4	0.906549	1.27061	0.283782	0.959611	1.17149	0.266785	0	1	0	0	–	1	0	0
6348	Q9UBB4;Q9UBB4-2	25814	Ataxin-10	ATXN10	23	24	1.38341	1.6841	0.283748	1.49215	1.75212	0.227166	0	0	0	0	–	0	0	0
4742	Q8IZ07;H0YIN8	88455	Ankyrin repeat domain-containing protein 13A	ANKRD13A	7	6	1.99811	2.26256	0.283647	2.59266	2.76491	0.0717859	0	0	0	0	–	0	0	0
924	E9PAU2;Q8IY67-2;Q8IY67	125950	Ribonucleoprotein PTB-binding 1	RAVER1	11	8	1.60978	1.78648	0.283462	1.61401	1.56281	-0.030993	0	0	0	0	–	0	0	0
4271	Q64LD2;G3V367;G3V2K8	79446	WD repeat-containing protein 25	WDR25	2	2	1.23899	1.56993	0.283075	1.22841	1.3565	0.114655	0	0	0	0	–	0	0	0
5598	Q9BSB4;F8VQD9;F8VVA0	60673	Autophagy-related protein 101	ATG101;C12orf44	6	5	1.31438	1.61443	0.282805	1.15821	1.60364	0.174256	0	0	0	0	–	0	0	0
5856	Q9H3K6;Q9H3K6-2	552900	BolA-like protein 2	BOLA2	4	3	0.945103	1.06317	0.282047	1.17597	1.17448	0.217531	0	0	0	0	–	0	0	0
3023	P47813;O14602;A6NJH9	101060318	Eukaryotic translation initiation factor 1A, X-chromosomal;Eukaryotic translation initiation factor 1A, Y-chromosomal	EIF1AX;EIF1AY	4	7	0.949242	1.22255	0.281507	1.39997	1.42693	0.0135327	0	0	0	0	–	0	0	0
3059	P49321-3;P49321;F5H3J2	4678	Nuclear autoantigenic sperm protein	NASP	18	14	2.20512	2.5194	0.28149	2.95312	3.08189	0.193459	0	0	0	0	–	0	0	0
3444	P98170	331	E3 ubiquitin-protein ligase XIAP	XIAP	19	21	2.12365	2.49492	0.280697	2.76687	3.14758	0.213798	0	0	0	0	–	0	0	0
6025	Q9NP61;E9PB03;C9JZR4	26286	ADP-ribosylation factor GTPase-activating protein 3	ARFGAP3	15	14	2.06849	2.41237	0.279837	2.23002	2.413	0.320737	0	0	0	0	–	0	0	0
3114	P50747	3141	Biotin--protein ligase;Biotin--[methylmalonyl-CoA-carboxytransferase] ligase;Biotin--[propionyl-CoA-carboxylase [ATP-hydrolyzing]] ligase;Biotin--[methylcrotonoyl-CoA-carboxylase] ligase;Biotin--[acetyl-CoA-carboxylase] ligase	HLCS	7	8	1.50633	1.90567	0.278367	2.48701	2.54942	0.124827	0	1	0	0	–	1	0	0
4687	Q8IWF6	201627	Protein FAM116A	FAM116A	10	10	1.34017	1.5649	0.277708	1.40246	1.45836	0.108454	0	0	0	0	–	0	0	0
3608	Q12981;Q12981-1;Q12981-2;Q12981-3	662	Vesicle transport protein SEC20	BNIP1	7	6	1.80731	2.13164	0.277116	1.67884	1.82908	0.151297	0	1	0	0	–	1	0	0
1780	Q96SW2;Q96SW2-2;J3QT87	51185	Protein cereblon	CRBN	5	5	0.988698	1.35232	0.27671	0.961601	1.3033	0.226346	0	0	0	0	–	0	0	0
6419	Q9UHD9	29978	Ubiquilin-2	UBQLN2	3	2	2.70558	2.758	0.276608	3.23918	3.27214	0.0880458	0	0	0	0	–	0	0	0
6361	Q9UBI9	51696	Headcase protein homolog	HECA	10	8	1.28819	1.82439	0.276388	1.27309	1.60501	0.19205	0	0	0	0	–	0	0	0
6105	Q9NS87;Q9NS87-2;C9JKA9;Q9NS87-4;D6RCT7	56992	Kinesin-like protein KIF15	KIF15	39	43	2.49937	2.61253	0.276304	2.6847	2.74098	0.148919	0	0	0	0	–	0	0	0
5013	Q8TF46;Q8TF46-4;Q8TF46-2;Q8TF46-3	115752	DIS3-like exonuclease 1	DIS3L	7	10	1.51897	1.78798	0.275491	1.76479	2.02863	0.119111	0	0	0	0	–	0	0	0
1723	J3KQG6;P15170-2;P15170;H3BR35	2935	Eukaryotic peptide chain release factor GTP-binding subunit ERF3A	GSPT1	13	13	2.2946	2.64439	0.275237	2.44619	2.70828	0.223164	0	0	0	0	–	0	0	0
4872	Q8NC96;A8K3C2;F5H2U7	25977	Adaptin ear-binding coat-associated protein 1	NECAP1	3	2	1.9249	2.09619	0.274644	2.17486	2.2469	0.130817	0	0	0	0	–	0	0	0
5044	Q8WUY9;Q8WUY9-2;F5H072	55789	DEP domain-containing protein 1B	DEPDC1B	9	10	0.88039	1.23203	0.274254	1.11424	1.3443	0.194387	0	0	0	0	–	0	0	0
1225	Q13099;Q13099-2;Q13099-3;F5H6C2;E7EW86	8100	Intraflagellar transport protein 88 homolog	IFT88	9	2	2.08448	2.19306	0.273932	2.25361	2.31553	0.048448	0	0	0	0	–	0	0	0
2813	P29966	4082	Myristoylated alanine-rich C-kinase substrate	MARCKS	9	8	3.02416	3.29321	0.273746	3.11395	3.1143	0.158285	0	0	0	0	–	0	0	0
5357	Q96II8;B4E0T7;Q96II8-2;E9PD99;Q96II8-3;F5H3V2	84859	Leucine-rich repeat and calponin homology domain-containing protein 3	LRCH3	20	18	2.49361	2.4082	0.273237	2.64165	2.67721	0.156518	0	0	0	0	–	0	0	0
2105	O60333-3	23095	Isoform 3 of Kinesin-like protein KIF1B	KIF1B	6	5	1.79857	1.95453	0.273203	2.04069	2.33089	0.31634	1	1	0	0	–	1	0	0
5834	Q9H267;F5H008;B3KQF6	26276	Vacuolar protein sorting-associated protein 33B	VPS33B	22	23	1.63853	1.9432	0.273016	1.51265	1.83879	0.313999	0	0	0	0	–	0	0	0
4745	Q8IZ83;Q8IZ83-3;F5H4B6;F8WBH3	126133	Aldehyde dehydrogenase family 16 member A1	ALDH16A1	6	4	1.66182	2.022	0.272779	2.41918	2.31436	0.127308	0	0	0	0	–	0	0	0
4219	Q5TFE4	221294	5-nucleotidase domain-containing protein 1	NT5DC1	13	16	2.49422	2.81566	0.272066	2.847	3.04101	0.134084	0	0	0	0	–	0	0	0
1850	O00264;B7Z1L3	10857	Membrane-associated progesterone receptor component 1	PGRMC1	8	9	2.26333	2.68549	0.271693	2.61673	2.65549	0.351548	0	0	0	0	–	0	0	0
2071	O43813;E9PHS0	10314	LanC-like protein 1	LANCL1	10	11	2.51174	2.42181	0.271693	2.41294	2.32065	0.164	0	0	0	0	–	0	0	0
6471	Q9UK99;E9PJM3;Q9UK99-2;Q9UK99-3;G3V1E0;B4E3U2;E9PL46	26273	F-box only protein 3	FBXO3	4	6	1.01834	1.30098	0.271676	1.3472	1.64587	0.248728	0	0	0	0	–	0	0	0
1230	Q00537;Q00537-2;F5H6Z0	5128	Cyclin-dependent kinase 17	CDK17	4	3	1.0471	1.31296	0.270724	1.03744	1.35087	0.288412	0	0	0	0	–	0	0	0
930	E9PB12;Q96RT8	114791	Gamma-tubulin complex component 5	TUBGCP5	6	6	1.89759	2.14192	0.270673	1.78673	1.96939	0.00657328	0	0	0	0	–	0	0	0
4869	Q8NC56;H7C2Z0	221496	LEM domain-containing protein 2	LEMD2	12	14	1.47669	1.78888	0.269909	2.57291	2.68438	0.235632	0	0	0	0	–	0	0	0
4451	Q709C8;Q709C8-3;Q709C8-2;Q709C8-4	54832	Vacuolar protein sorting-associated protein 13C	VPS13C	46	58	2.08474	2.44301	0.269756	2.21429	2.50041	0.270625	0	0	0	0	–	0	0	0
5876	Q9H4L7-2;Q9H4L7;Q9H4L7-3	56916	SWI/SNF-related matrix-associated actin-dependent regulator of chromatin subfamily A containing DEAD/H box 1	SMARCAD1	9	8	1.02052	1.28804	0.269756	1.20936	1.37676	0.0972853	0	0	0	0	–	0	0	0
4431	Q6ZNB6;Q6ZNB6-2	152518	NF-X1-type zinc finger protein NFXL1	NFXL1	27	23	1.45351	1.73875	0.269739	1.71999	2.02481	0.330172	1	0	0	0	–	1	0	0
5462	Q96RE7	112939	Nucleus accumbens-associated protein 1	NACC1	4	6	2.49306	2.90398	0.268786	2.53652	2.57322	0.0134648	0	0	0	0	–	0	0	0
3213	P55010	1983	Eukaryotic translation initiation factor 5	EIF5	17	19	3.22836	3.50164	0.268157	3.26205	3.5785	0.230281	0	0	0	0	–	0	0	0
1432	Q92734;G5E9V1;C9JJP5;C9JUE0;C9JTY3	10342	Protein TFG	TFG	19	19	3.01582	3.50471	0.268088	2.94982	3.63455	0.313034	0	0	0	0	–	0	0	0
3207	P54727;Q5W0S5;Q5W0S4	5887	UV excision repair protein RAD23 homolog B	RAD23B	3	6	1.41058	1.56979	0.267748	1.93774	2.0587	0.0436517	0	0	0	0	–	0	0	0
4260	Q5W0B1	79596	RING finger protein 219	RNF219	20	15	2.26353	2.40796	0.267527	2.37102	2.72115	0.268066	0	0	0	0	–	0	0	0
1206	F5H527;Q76I76	85464	Protein phosphatase Slingshot homolog 2	SSH2	4	3	0.909207	1.2955	0.267459	2.11294	1.78112	-0.442953	0	0	0	0	–	0	0	0
5632	Q9BTV6	92715	WD repeat-containing protein 85	WDR85	4	2	2.34273	2.64243	0.266505	2.7944	2.94653	0.137967	0	0	0	0	–	0	0	0
2786	P27448;P27448-4;P27448-3;J3KNR0;P27448-2;P27448-8;P27448-6;P27448-7;H0YIY6	4140	MAP/microtubule affinity-regulating kinase 3	MARK3	15	12	0.844335	1.14787	0.266317	1.21862	1.27432	0.0882392	0	0	0	0	–	0	0	0
2695	P19838-2;P19838;P19838-3	4790	Nuclear factor NF-kappa-B p105 subunit;Nuclear factor NF-kappa-B p50 subunit	NFKB1	17	21	3.01358	3.07277	0.2663	3.10686	3.21292	0.159006	0	0	0	0	–	0	0	0
1084	Q9UK41-2;Q9UK41;E9PM90;E9PQR7;E9PI55;E9PR04;E9PLM9	51160	Vacuolar protein sorting-associated protein 28 homolog	VPS28	2	2	2.06479	2.36558	0.266266	2.94944	3.13912	0.166766	0	0	0	0	–	0	0	0
5815	Q9H0W8;Q9H0W8-2	56006	Protein SMG9	SMG9	8	8	1.23669	1.42455	0.265891	1.55249	1.57416	0.0506831	0	0	0	0	–	0	0	0
1669	O14757;J3KN87;F5H7S4;E7EPP6;O14757-2;E9PPA5	1111	Serine/threonine-protein kinase Chk1	CHEK1	13	23	0.93597	1.19872	0.26584	0.991814	1.23836	0.238699	0	0	0	0	–	0	0	0
1525	H3BM74;H3BM14;Q9Y5A7;Q9Y5A7-2;F8WDB6;C9JRT6;C9J7X7	51667	NEDD8 ultimate buster 1	NUB1	17	15	1.19373	1.51759	0.265652	1.38002	1.56092	0.112153	0	0	0	0	–	0	0	0
3168	P52888;K7EP46	7064	Thimet oligopeptidase	THOP1	18	21	2.32668	2.50727	0.265431	3.0664	3.17496	0.115525	0	0	0	0	–	0	0	0
3177	P53384;P53384-2	4682	Cytosolic Fe-S cluster assembly factor NUBP1	NUBP1	4	2	1.84493	2.21979	0.264782	1.86697	2.07747	0.166186	0	0	0	0	–	0	0	0
6763	Q9Y5X2;C9J271	29886	Sorting nexin-8	SNX8	3	7	0.93112	1.27499	0.264612	1.19665	1.38033	0.169557	0	0	0	0	–	0	0	0
6231	Q9NXV2;H3BSS5	54442	BTB/POZ domain-containing protein KCTD5	KCTD5	4	5	2.41414	2.88493	0.264339	3.11641	3.14454	0.189813	0	0	0	0	–	0	0	0
6168	Q9NVR5;Q9NVR5-2	55172	Protein kintoun	DNAAF2	2	3	2.75159	3.06146	0.262734	2.89135	3.11164	0.315376	0	0	0	0	–	0	0	0
1984	O15270;H0YJV2	9517	Serine palmitoyltransferase 2	SPTLC2	25	27	1.51009	1.81787	0.26258	1.96414	2.25027	0.261649	1	1	0	0	–	1	0	0
6503	Q9UL54;B7ZM88;Q9UL54-3	9344	Serine/threonine-protein kinase TAO2	TAOK2	2	2	1.71327	2.06372	0.262136	1.83514	2.51669	0.460658	0	0	0	0	–	0	0	0
3943	Q16512-2;Q16512;Q16512-3	5585	Serine/threonine-protein kinase N1	PKN1	18	17	1.30421	1.59767	0.261982	1.46539	1.83911	0.218194	0	0	0	0	–	0	0	0
5010	Q8TEY7;Q8TEY7-2;Q8TEY7-3	23032	Ubiquitin carboxyl-terminal hydrolase 33	USP33	9	7	1.93355	1.89483	0.26176	2.18503	2.40885	0.171931	0	0	0	0	–	0	0	0
280	B4DGT8;Q9ULH7;Q9ULH7-4	57496	MKL/myocardin-like protein 2	MKL2	3	4	1.65197	2.2385	0.261606	1.91547	2.34535	0.0399398	0	0	0	0	–	0	0	0
5254	Q96D09	100528062	G-protein coupled receptor-associated sorting protein 2	GPRASP2	9	9	2.17258	2.36332	0.261144	2.31818	2.47265	0.192379	0	0	0	0	–	0	0	0
6290	Q9P021	9419	Cysteine-rich PDZ-binding protein	CRIPT	2	2	1.87962	2.17499	0.260853	2.08929	2.15506	-0.187442	0	0	0	0	–	0	0	0
3695	Q13572;Q13572-2;G3V4M9;H0YJE5;G3V5A3;G3V3C0;G3V588	3705	Inositol-tetrakisphosphate 1-kinase	ITPK1	6	4	1.63881	1.83988	0.260682	1.68626	1.81951	0.0935002	0	0	0	0	–	0	0	0
847	Q8NFJ9-2;Q8NFJ9;E7EQH1;Q32MM9	582	Bardet-Biedl syndrome 1 protein	BBS1	6	5	1.60496	1.90234	0.260443	1.45498	1.558	0.159037	0	0	0	0	–	0	0	0
5589	Q9BRS2	83732	Serine/threonine-protein kinase RIO1	RIOK1	15	13	0.91345	1.16776	0.260117	1.05227	1.18197	0.125565	0	0	0	0	–	0	0	0
1679	J3KNL6;O15027;O15027-3;O15027-4;O15027-2	9919	Protein transport protein Sec16A	SEC16A	7	6	2.29848	2.89051	0.260066	3.06642	3.0014	-0.072876	0	0	0	0	–	0	0	0
5859	Q9H3P7	64746	Golgi resident protein GCP60	ACBD3	19	16	2.87481	3.20323	0.259929	3.40221	3.66701	0.225013	0	1	0	0	–	1	0	0
3526	Q06210;Q06210-2	2673	Glucosamine--fructose-6-phosphate aminotransferase [isomerizing] 1	GFPT1	29	23	1.96108	2.30363	0.259878	2.2145	2.38842	0.139119	0	0	0	0	–	0	0	0
3455	Q00587;Q00587-2	11135	Cdc42 effector protein 1	CDC42EP1	3	7	1.56694	1.7162	0.259415	1.81513	1.77115	0.153039	0	0	0	0	–	0	0	0
4145	Q5R372-3;Q5R372;Q5R372-4;Q5R372-2	9910	Rab GTPase-activating protein 1-like	RABGAP1L	12	13	2.4321	2.25961	0.259176	1.90341	2.2837	0.299592	0	0	0	0	–	0	0	0
2584	P11586;F5H2F4;G3V2B8;G3V3L6	4522	C-1-tetrahydrofolate synthase, cytoplasmic;Methylenetetrahydrofolate dehydrogenase;Methenyltetrahydrofolate cyclohydrolase;Formyltetrahydrofolate synthetase	MTHFD1	65	54	1.06185	1.37832	0.25897	1.10211	1.26469	0.127402	1	1	0	0	–	1	0	0
937	E9PBE3;Q8N3I7;Q8N3I7-2	129880	Bardet-Biedl syndrome 5 protein	BBS5	2	2	1.99175	2.28034	0.258165	1.45688	1.72512	0.219416	0	0	0	0	–	0	0	0
5635	Q9BTX7	79183	Alpha-tocopherol transfer protein-like	TTPAL	3	2	1.5654	1.65477	0.257908	2.15447	2.13353	-0.0344109	0	0	0	0	–	0	0	0
3843	Q15047;Q15047-3;E9PRF4;E9PQM8	9869	Histone-lysine N-methyltransferase SETDB1	SETDB1	10	12	1.92637	2.25749	0.257651	2.23538	2.14007	-0.0275483	0	0	0	0	–	0	0	0
6714	Q9Y4E6;Q9Y4E6-2	23335	WD repeat-containing protein 7	WDR7	9	13	2.07236	2.2661	0.257616	2.01323	2.13061	0.0781463	0	0	0	0	–	0	0	0
6702	Q9Y478;F5H2X8	5564	5-AMP-activated protein kinase subunit beta-1	PRKAB1	6	4	1.99443	2.19627	0.256313	2.07787	2.1812	0.207327	0	0	0	0	–	0	0	0
5431	Q96P70	55705	Importin-9	IPO9	21	24	1.43439	1.68146	0.256313	1.61951	1.80842	0.158162	0	0	0	0	–	0	0	0
6298	Q9P0L2;Q9P0L2-3;Q9P0L2-2	4139	Serine/threonine-protein kinase MARK1	MARK1	5	7	1.22699	1.56861	0.255901	1.46869	1.8893	0.181769	0	0	0	0	–	0	0	0
4838	Q8N999;Q8N999-3	91298	Uncharacterized protein C12orf29	C12orf29	6	11	1.31347	1.62838	0.255746	1.70652	1.69324	0.0355163	0	0	0	0	–	0	0	0
6797	Q9Y6I9;C9JHH5;C9JXQ7	51368	Testis-expressed sequence 264 protein	TEX264	10	12	1.00952	1.16831	0.255489	1.38781	1.70062	0.269915	0	0	0	0	–	0	0	0
6722	Q9Y4P1-2;Q9Y4P1;Q9Y4P1-6;C9JIK8;C9JQ72;F5H7P2;Q9Y4P1-4;F8WD71;Q9Y4P1-3	23192	Cysteine protease ATG4B	ATG4B	12	16	1.17946	1.53451	0.254922	1.40144	1.61612	0.173087	0	0	0	0	–	0	0	0
5769	Q9C0F1;Q9C0F1-2;D6RGX6;D6RC25;D6RBX1	80817	Centrosomal protein of 44 kDa	CEP44	10	13	2.22024	2.49624	0.254406	2.24243	2.55824	0.315376	0	0	0	0	–	0	0	0
6273	Q9NZJ5;E7ER02;C9J185	9451	Eukaryotic translation initiation factor 2-alpha kinase 3	EIF2AK3	2	2	2.48083	2.82836	0.253977	2.27901	2.62337	0.330853	0	0	0	0	–	0	0	0
6724	Q9Y4R8;H3BRS3	9894	Telomere length regulation protein TEL2 homolog	TELO2	26	19	1.23796	1.53322	0.253891	1.39357	1.58449	0.175137	0	0	0	0	–	0	0	0
1392	G3V599;O15320;G3XAC5;O15320-3;O15320-4;O15320-8;O15320-5;O15320-6;O15320-2;O15320-7	4253	Cutaneous T-cell lymphoma-associated antigen 5	CTAGE5	11	10	1.62367	1.74427	0.253358	1.89594	1.83723	-0.0388398	0	0	0	0	–	0	0	0
5057	Q8WVS4	55112	WD repeat-containing protein 60	WDR60	6	5	1.75432	2.01211	0.253117	2.20789	2.41857	0.00317498	0	0	0	0	–	0	0	0
5776	Q9GZP4;Q9GZP4-2	57095	PITH domain-containing protein 1	PITHD1	8	10	2.38251	2.66304	0.253065	3.20648	3.33724	0.0942227	0	0	0	0	–	0	0	0
6758	Q9Y5T5;Q9Y5T5-2;Q9Y5T5-3;Q9Y5T5-4;B4DUS4	10600	Ubiquitin carboxyl-terminal hydrolase 16	USP16	16	12	1.72181	2.01914	0.252601	1.59028	1.74535	0.205709	0	0	0	0	–	0	0	0
6129	Q9NUQ6-2;B4DT67;B4DRE6;Q9NUQ6;B8ZZZ7;F8W6C2;C9JGM8;F8VZ02	26010	SPATS2-like protein	SPATS2L	9	13	1.48027	1.68068	0.252033	1.585	1.55863	0.14086	0	0	0	0	–	0	0	0
5367	Q96J02;Q96J02-2;Q96J02-3	83737	E3 ubiquitin-protein ligase Itchy homolog	ITCH	16	20	0.970923	1.20034	0.251981	0.898172	1.09334	0.1585	0	0	0	0	–	0	0	0
4386	Q6PJ69;H0YG27;H0YGS7	201292	Tripartite motif-containing protein 65	TRIM65	11	13	2.33535	2.52261	0.251895	2.47302	2.90368	0.280816	0	0	0	0	–	0	0	0
5696	Q9BX63;J3QSE8;Q9BX63-2	83990	Fanconi anemia group J protein	BRIP1	9	10	2.11982	2.38496	0.251706	2.19285	2.35682	0.157148	0	0	0	0	–	0	0	0
842	Q9GZZ9;E7EQ61;Q9GZZ9-2;E7EWE1;C9JRV9;C9J5W5	79876	Ubiquitin-like modifier-activating enzyme 5	UBA5	3	6	1.4676	1.51512	0.251672	1.66058	1.79964	0.0810812	0	0	0	0	–	0	0	0
1702	J3KPL8;O00213;O00213-2;B7Z2Y0	322	Amyloid beta A4 precursor protein-binding family B member 1	APBB1	5	4	1.428	1.72326	0.251568	1.43721	1.77577	0.264076	0	0	0	0	–	0	0	0
6160	Q9NVM4;Q9NVM4-3;H3BNC0;Q9NVM4-4;Q9NVM4-2;H3BPZ8	54496	Protein arginine N-methyltransferase 7	PRMT7	3	2	1.27294	1.50938	0.251017	1.64072	1.33199	-0.324479	0	0	0	0	–	0	0	0
912	E7EWR4;P33240;P33240-2;E9PID8	1478	Cleavage stimulation factor subunit 2	CSTF2	2	2	1.46626	1.81452	0.250966	2.88347	2.81932	-0.00412678	0	0	0	0	–	0	0	0
6720	Q9Y4K3	7189	TNF receptor-associated factor 6	TRAF6	10	10	2.32793	2.61528	0.2505	2.76826	3.08165	0.323341	0	0	0	0	–	0	0	0
3185	P53667-4;E9PC47;P53667;P53667-2	3984	LIM domain kinase 1	LIMK1	4	4	1.35361	1.63173	0.250345	1.83839	2.05245	0.254628	0	0	0	0	–	0	0	0
5594	Q9BRX2	53918	Protein pelota homolog	PELO	19	21	0.925729	1.17062	0.24988	1.14312	1.22213	0.0805142	0	0	0	0	–	0	0	0
5298	Q96EX3	89891	WD repeat-containing protein 34	WDR34	12	15	1.71818	1.96843	0.249052	1.81139	2.05642	0.167331	0	0	0	0	–	0	0	0
2026	O43303;O43303-2	9738	Centriolar coiled-coil protein of 110 kDa	CCP110	16	13	1.79418	1.89266	0.249052	2.06815	1.94228	-0.305551	0	0	0	0	–	0	0	0
828	E7EP87;Q9UHQ1-2;Q9UHQ1;Q9UHQ1-3;K4DI98;J3KT43	26502	Nuclear prelamin A recognition factor	NARF	3	2	1.46078	1.74427	0.248914	1.84665	2.71051	0.0832825	0	0	0	0	–	0	0	0
1461	Q5TCZ1;Q5TCZ1-3;H0Y507;B7Z9C6;F5GZ35;Q5TCZ1-2	9644	SH3 and PX domain-containing protein 2A	SH3PXD2A	4	5	1.0215	1.79517	0.247793	2.10639	2.2671	0.181134	0	0	0	0	–	0	0	0
400	O14730;B4E1Q4;O14730-2	8780	Serine/threonine-protein kinase RIO3	RIOK3	8	7	1.37717	1.54357	0.247793	2.33582	2.44307	0.0855773	0	0	0	0	–	0	0	0
4899	Q8NEB9;A8MYT4	5289	Phosphatidylinositol 3-kinase catalytic subunit type 3	PIK3C3	12	11	1.46057	1.67218	0.247775	1.78752	1.74334	0.0901721	0	0	0	0	–	0	0	0
3072	P49588	16	Alanine--tRNA ligase, cytoplasmic	AARS	30	28	2.38802	2.61236	0.24743	2.93343	3.02373	0.0928256	0	0	0	0	–	0	0	0
1420	Q96G74;G5E9D7;Q96G74-3;Q96G74-2;H7BZQ3;B4DGG7	55593	OTU domain-containing protein 5	OTUD5	3	3	1.30905	1.59094	0.247378	2.77854	2.71939	-0.0382239	0	0	0	0	–	0	0	0
5322	Q96GA3	84946	Protein LTV1 homolog	LTV1	18	17	1.84885	2.15576	0.247326	2.18899	2.11456	0.0551593	0	0	0	0	–	0	0	0
2870	P34896;P34896-2;P34896-3;A8MYA6;B4DPM9	6470	Serine hydroxymethyltransferase, cytosolic;Serine hydroxymethyltransferase	SHMT1	7	8	1.70215	1.96641	0.246757	1.91788	1.97767	0.00713604	1	1	0	0	–	1	0	0
256	B4DUT8;Q99439;B4DDF4;Q99439-2;H3BQH0;H3BTZ5;K7ES69;H3BVI6	1265	Calponin-2	CNN2	8	4	1.88826	2.34331	0.246636	2.7534	2.8613	-0.0775152	0	0	0	0	–	0	0	0
2457	P04350	10382	Tubulin beta-4A chain	TUBB4A	3	3	1.13291	1.35459	0.246273	1.10166	1.24337	0.105813	0	0	0	0	–	0	0	0
5022	Q8WU79;Q8WU79-2;Q8WU79-3	64744	Stromal membrane-associated protein 2	SMAP2	8	7	2.29573	2.67019	0.245512	2.48956	2.6825	0.247155	0	0	0	0	–	0	0	0
3655	Q13322;Q13322-4;Q13322-2;Q13322-3	2887	Growth factor receptor-bound protein 10	GRB10	10	12	0.863885	1.1445	0.245391	1.19648	1.36247	0.142833	0	0	0	0	–	0	0	0
2158	O75143-5;O75143;O75143-2;O75143-3;O75143-4;E9PML6;J9JIF6	9776	Autophagy-related protein 13	ATG13	9	10	1.97535	1.81481	0.245235	2.38262	2.73816	0.328535	0	0	0	0	–	0	0	0
2690	P19387	5432	DNA-directed RNA polymerase II subunit RPB3	POLR2C	13	14	2.00121	2.30228	0.244647	2.44167	2.54123	0.170607	0	0	0	0	–	0	0	0
6110	Q9NSK0-3;Q9NSK0;B4DME9	89953	Kinesin light chain 4	KLC4	15	10	2.03509	2.10166	0.244319	2.0453	2.10655	0.114877	0	0	0	0	–	0	0	0
6642	Q9Y2T2	26985	AP-3 complex subunit mu-1	AP3M1	13	11	1.2015	1.46018	0.244284	1.2212	1.39055	0.12105	0	0	0	0	–	0	0	0
6429	Q9UHW5-2;Q9UHW5;F5H759	51184	GPN-loop GTPase 3	GPN3	2	2	0.981499	1.20151	0.244267	1.10347	1.28522	0.22721	0	0	0	0	–	0	0	0
2309	O95155;O95155-2;O95155-3	10277	Ubiquitin conjugation factor E4 B	UBE4B	17	14	1.09205	1.5104	0.244024	1.02769	1.26942	0.135972	0	0	0	0	–	0	0	0
6750	Q9Y5P4-3;Q9Y5P4;Q9Y5P4-2	10087	Collagen type IV alpha-3-binding protein	COL4A3BP	10	10	2.97134	3.27377	0.243367	3.11124	3.14044	0.0656757	0	1	0	0	–	1	0	0
2581	P11413-2;P11413-3;P11413;E7EUI8;E7EM57;E9PD92	2539	Glucose-6-phosphate 1-dehydrogenase	G6PD	36	41	0.996433	1.31138	0.243332	1.20163	1.42511	0.155195	0	0	0	0	–	0	0	0
3365	P62877	9978	E3 ubiquitin-protein ligase RBX1	RBX1	4	3	1.9139	1.95003	0.243089	1.83536	2.20168	0.302652	0	0	0	0	–	0	0	0
4995	Q8TE02-4;Q8TE02;I3L1Q3;Q8TE02-2;I3L437;I3L3N8;I3L2T0;Q8TE02-3;I3L2A9;I3L1A8	23587	Dermal papilla-derived protein 6	DERP6	4	6	1.83554	2.2101	0.242293	2.82345	3.10477	0.230558	0	0	0	0	–	0	0	0
3073	P49589-3;P49589;B4DKY1;P49589-2;A8MVQ3	833	Cysteine--tRNA ligase, cytoplasmic	CARS	23	24	2.38147	2.68964	0.242102	2.69735	3.02764	0.0857549	0	0	0	0	–	0	0	0
5625	Q9BTE7;H0YCN4;E9PM04	84259	DCN1-like protein 5	DCUN1D5	6	9	0.933958	1.28566	0.241409	1.35752	1.46393	0.0457946	0	0	0	0	–	0	0	0
5483	Q96S66;Q96S66-2;Q96S66-3;Q96S66-4	23155	Chloride channel CLIC-like protein 1	CLCC1	24	24	3.0349	3.36722	0.241287	3.28885	3.50743	0.194552	0	0	0	0	–	0	0	0
2268	O94761	9401	ATP-dependent DNA helicase Q4	RECQL4	9	5	1.4472	1.84352	0.24127	1.71551	1.87867	0.103311	0	0	0	0	–	0	0	0
1761	Q8N8E3;J3QQV3;F5GYE8;F5H850	201134	Centrosomal protein of 112 kDa	CEP112	3	3	2.16355	2.43919	0.241131	1.81997	2.16679	0.389583	0	0	0	0	–	0	0	0
4797	Q8N5C7;H0YL61;H0YML0;Q8N5C7-3;H0YMP4;H0YK73	56986	DTW domain-containing protein 1	DTWD1	4	4	1.13719	1.49915	0.241062	0.952723	1.12541	0.122074	0	0	0	0	–	0	0	0
3941	Q16222;Q16222-3;Q16222-2	6675	UDP-N-acetylhexosamine pyrophosphorylase;UDP-N-acetylgalactosamine pyrophosphorylase;UDP-N-acetylglucosamine pyrophosphorylase	UAP1	7	10	2.1913	2.50942	0.240628	2.44523	2.51645	-0.0106542	0	0	0	0	–	0	0	0
6710	Q9Y4C1;F5H070;F8WE62	55818	Lysine-specific demethylase 3A	KDM3A	18	16	2.33732	2.45047	0.240593	2.16828	2.29178	0.0627257	0	0	0	0	–	0	0	0
596	C9JIF9;P13798;H7C393;H7C1U0	327	Acylamino-acid-releasing enzyme	APEH	10	8	1.80768	1.65773	0.240489	2.46606	1.78866	0.127841	0	0	0	0	–	0	0	0
5571	Q9BQE3;F5H5D3	84790	Tubulin alpha-1C chain	TUBA1C	3	3	1.50136	1.84219	0.240402	2.00842	2.07709	0.0897857	0	0	0	0	–	0	0	0
4025	Q3YEC7-2;Q3YEC7;G8JLF3;F2Z2T0;B1AMX5	55684	Rab-like protein 1	PARF;C9orf86	11	12	2.29288	2.62818	0.239934	2.78626	2.97256	0.122609	0	0	0	0	–	0	0	0
5009	Q8TEX9-2;Q8TEX9;H0YN14	79711	Importin-4	IPO4	27	32	1.77898	2.10117	0.2395	1.8914	2.08214	0.141047	0	0	0	0	–	0	0	0
4636	Q86XL3;F5H2H5;Q86XL3-2	23141	Ankyrin repeat and LEM domain-containing protein 2	ANKLE2	32	32	2.29779	2.6105	0.23943	2.61341	2.81787	0.258358	0	0	0	0	–	0	0	0
5099	Q92545	23505	Transmembrane protein 131	TMEM131	16	14	2.31859	2.35791	0.239396	2.40546	2.53018	0.257355	0	0	0	0	–	0	0	0
5300	Q96EY5;Q96EY5-2;E9PQA6;Q96EY5-3	93343	Multivesicular body subunit 12A	FAM125A	5	6	1.3624	1.55279	0.239326	1.5038	1.80497	0.25276	0	0	0	0	–	0	0	0
63	A6NFX8;Q9UKK9;A6NHE8;A6NJU6;A6NCQ0	11164	ADP-sugar pyrophosphatase	NUDT5	10	14	2.50872	2.93058	0.238388	2.93046	2.91689	0.0658722	0	0	0	0	–	0	0	0
4357	Q6P2H3;Q6P2H3-2;F8W7K4;H7BZW2	64793	Centrosomal protein of 85 kDa	CEP85	17	11	1.44134	1.69093	0.237658	2.10832	2.22933	-0.011673	0	0	0	0	–	0	0	0
814	Q15025;Q15025-2;Q6N077;E7ET96;E7EPY1;E7EMV7;E7EW15;H0YC17	10318	TNFAIP3-interacting protein 1	TNIP1;DKFZp686L19154	4	5	1.35601	1.69375	0.236876	2.80209	3.10469	0.29541	0	0	0	0	–	0	0	0
5072	Q8WX93;Q8WX93-3;Q8WX93-5;Q8WX93-8;Q8WX93-4;Q8WX93-9;Q8WX93-2;Q8WX93-7	23022	Palladin	PALLD	16	15	2.4072	2.59012	0.236545	2.31327	2.55323	0.1673	0	0	0	0	–	0	0	0
4855	Q8NBF2;Q8NBF2-2	374354	NHL repeat-containing protein 2	NHLRC2	13	15	2.17571	2.59757	0.23611	2.47096	2.55002	0.117232	0	0	0	0	–	0	0	0
4524	Q7Z494;Q7Z494-6	27031	Nephrocystin-3	NPHP3	5	7	2.68088	3.04868	0.235988	2.23159	2.66621	0.258358	0	0	0	0	–	0	0	0
4725	Q8IYB5-2;Q8IYB5-3;Q8IYB5;E7ETU6	60682	Stromal membrane-associated protein 1	SMAP1	6	5	1.75127	2.00267	0.235867	2.66998	2.73687	0.184304	0	0	0	0	–	0	0	0
4424	Q6YHU6;Q6YHU6-3;C9JJB1;Q6YHU6-2;H0Y3V5;C9JER1;Q6YHU6-5;Q8IY32	63892	Thyroid adenoma-associated protein	THADA;tmp_locus_38	31	36	1.53985	1.96179	0.235518	2.00697	2.14091	0.105081	0	0	0	0	–	0	0	0
4979	Q8TD19	91754	Serine/threonine-protein kinase Nek9	NEK9	35	33	2.44186	2.78849	0.235013	2.65115	2.96419	0.151451	0	0	0	0	–	0	0	0
3981	Q27J81;Q27J81-2	64423	Inverted formin-2	INF2	16	19	1.91708	2.1782	0.234979	2.27757	2.37407	0.214049	0	0	0	0	–	0	0	0
1941	O14976;E9PGR2	2580	Cyclin-G-associated kinase	GAK	34	33	2.29753	2.61721	0.2347	2.69732	2.9868	0.196243	0	0	0	0	–	0	0	0
1696	J3KPC8;H0Y4E8;Q9Y2K2;H0Y494;Q9Y2K2-3;A1A5A8;A1A5A9	23387	Serine/threonine-protein kinase SIK3	SIK3;KIAA0999	4	4	2.3434	2.95276	0.234108	2.8183	2.93434	0.0915557	0	0	0	0	–	0	0	0
5959	Q9H9V9;Q9H9V9-2	65094	JmjC domain-containing protein 4	JMJD4	6	7	1.3856	1.32948	0.233776	1.11138	1.41069	0.213311	0	0	0	0	–	0	0	0
568	F5HFY4;Q99733;C9J6D1;C9JZI7;E9PKT8;A8MXH2;E9PNJ7;E9PS34;E9PJJ2;E9PNW0	4676	Nucleosome assembly protein 1-like 4	NAP1L4b;NAP1L4	6	7	2.60428	2.90137	0.233724	3.00897	3.49463	0.199067	0	0	0	0	–	0	0	0
6135	Q9NUU7;I3L0H8;I3L352;B4DRZ7;Q9UMR2-3	55308	ATP-dependent RNA helicase DDX19A	DDX19A	5	5	0.894104	1.13848	0.2328	1.10599	1.18932	0.0655775	0	0	0	0	–	0	0	0
585	Q9BT25;C9JBZ4;Q9BT25-2	93323	HAUS augmin-like complex subunit 8	HAUS8	4	8	2.16964	2.36372	0.232468	2.56367	2.91073	0.226449	0	0	0	0	–	0	0	0
2951	P41240	1445	Tyrosine-protein kinase CSK	CSK	20	21	1.07538	1.25341	0.232381	1.21754	1.30387	0.110931	0	0	0	0	–	0	0	0
2177	O75312;H7C0E5;H7BZM7	8882	Zinc finger protein ZPR1	ZNF259	13	12	2.58672	2.90611	0.232329	3.13877	3.14126	0.0740503	0	0	0	0	–	0	0	0
5784	Q9GZT9;Q9GZT9-2;Q9GZT9-3	54583	Egl nine homolog 1	EGLN1	16	18	2.15775	2.3663	0.232294	2.57037	2.81731	0.147759	0	0	0	0	–	0	0	0
6131	Q9NUQ8;Q9NUQ8-2	55324	ATP-binding cassette sub-family F member 3	ABCF3	25	20	1.14514	1.37664	0.231823	1.36971	1.38674	0.0762623	0	0	0	0	–	0	0	0
1625	P52429;I3L112	8526	Diacylglycerol kinase epsilon	DGKE	4	5	1.80111	2.16707	0.23102	1.16824	1.42399	0.218047	0	0	0	0	–	0	0	0
5011	Q8TF05;Q8TF05-2	9989	Serine/threonine-protein phosphatase 4 regulatory subunit 1	PPP4R1	10	16	2.53403	2.60226	0.231002	2.47567	2.84862	0.128844	0	0	0	0	–	0	0	0
1309	Q5T6N4;O14639;F8W8M4;O14639-2;Q5T6N2;H0Y3K7;Q5JVV3;J3QSX6;O14639-5;O14639-3;O14639-4;F6XFR5;H0Y7N6	3983	Actin-binding LIM protein 1	ABLIM1	5	8	2.04662	2.64369	0.230793	2.15164	2.02356	-0.0544135	0	0	0	0	–	0	0	0
3487	Q02790	2288	Peptidyl-prolyl cis-trans isomerase FKBP4;Peptidyl-prolyl cis-trans isomerase FKBP4, N-terminally processed	FKBP4	49	48	2.67527	2.81908	0.229482	2.9069	2.95356	0.101811	0	1	0	0	–	1	0	0
3391	P63220;Q8WVC2;Q9BYK1	6227	40S ribosomal protein S21	RPS21	2	3	1.17505	1.42246	0.229359	1.95427	1.60974	-0.340575	0	0	0	0	–	0	0	0
4384	Q6PIW4;Q6PIW4-2	63979	Fidgetin-like protein 1	FIGNL1	7	10	1.65057	1.77295	0.229115	1.68476	1.88346	0.211492	0	0	0	0	–	0	0	0
4509	Q7Z2Z2;Q7Z2Z2-2	79631	Elongation factor Tu GTP-binding domain-containing protein 1	EFTUD1	17	18	1.87076	2.08797	0.229045	2.0975	2.30504	0.203002	0	0	0	0	–	0	0	0
3015	P46934-4;P46934;P46934-2;H0Y8X6;P46934-3	4734	E3 ubiquitin-protein ligase NEDD4;E3 ubiquitin-protein ligase	NEDD4	3	5	1.38532	1.47518	0.228992	1.18333	1.52385	0.204564	0	0	0	0	–	0	0	0
4459	Q71RC2-4;Q71RC2;Q71RC2-3;G5E976;G3XAA8;Q71RC2-2;E9PDG5	113251	La-related protein 4	LARP4	26	24	2.61549	2.92223	0.22852	2.56186	3.07398	0.339546	0	0	0	0	–	0	0	0
5765	Q9C0D2-3;Q9C0D2	85459	Centrosomal protein KIAA1731	KIAA1731	7	6	1.81932	2.09424	0.228345	1.90811	2.12562	-0.232911	0	0	0	0	–	0	0	0
4903	Q8NEN9	118987	PDZ domain-containing protein 8	PDZD8	10	7	2.33859	2.5649	0.227627	2.46627	2.73475	0.327307	0	0	0	0	–	0	0	0
4433	Q6ZNJ1;Q6ZNJ1-3;Q6ZNJ1-2;H0Y764	23218	Neurobeachin-like protein 2	NBEAL2	6	12	1.98776	2.04881	0.227102	1.84212	1.93713	0.106641	0	0	0	0	–	0	0	0
1011	Q96RU3;Q96RU3-2;E9PGQ4;Q96RU3-3;Q96RU3-4;H0Y7W6	23048	Formin-binding protein 1	FNBP1	3	4	3.00493	3.3011	0.227085	3.31856	3.21102	0.0279399	0	0	0	0	–	0	0	0
4210	Q5TB80;Q5TB80-2	22832	Protein QN1 homolog	KIAA1009	7	5	3.05697	3.39987	0.226717	2.97235	3.14336	-0.319809	0	0	0	0	–	0	0	0
173	Q6ICG6-2;Q6ICG6;B0AZU2;Q6ICG6-3;B0QY16	23313	Uncharacterized protein KIAA0930	KIAA0930;C22orf9	4	4	0.855483	1.14693	0.226664	0.881238	1.19186	0.258644	0	0	0	0	–	0	0	0
2976	P42858	3064	Huntingtin	HTT	48	54	1.90099	2.19015	0.225858	1.91542	2.1417	0.126209	0	1	0	0	–	1	0	0
2196	O75396	9554	Vesicle-trafficking protein SEC22b	SEC22B	10	10	1.55492	1.85383	0.225736	1.69401	1.97294	0.210263	0	0	0	0	–	0	0	0
4735	Q8IYS1	135293	Peptidase M20 domain-containing protein 2	PM20D2	8	12	2.02115	2.33861	0.225508	2.58877	2.74472	0.137001	0	0	0	0	–	0	0	0
3909	Q15650;H0YL91	9325	Activating signal cointegrator 1	TRIP4	25	18	1.86822	2.09405	0.225385	1.91671	2.11263	0.176851	0	0	0	0	–	0	0	0
1207	Q9Y6R4;F5H538;Q9Y6R4-2;J3KNB8;F5H4R1	4216	Mitogen-activated protein kinase kinase kinase 4	MAP3K4	20	19	2.15851	2.40569	0.225122	2.3935	2.58352	0.112993	0	0	0	0	–	0	0	0
6375	Q9UBU6	51439	Protein FAM8A1	FAM8A1	5	5	0.910951	1.08933	0.224876	1.13476	1.1752	0.199276	0	0	0	0	–	0	0	0
2292	O94927	23354	HAUS augmin-like complex subunit 5	HAUS5	21	15	2.4784	2.79618	0.224631	2.8206	2.98002	0.164291	0	0	0	0	–	0	0	0
261	Q8N7V9;P54619;B4DDT7;F8VYY9;F8W9D1;H0YIC9	5571	5-AMP-activated protein kinase subunit gamma-1	PRKAG1	19	22	1.98193	2.15813	0.22449	2.07571	2.22511	0.15068	0	0	0	0	–	0	0	0
497	B7ZLA8;Q9C0E8;Q9C0E8-2;Q9C0E8-3;F5H2Q7	80856	Protein lunapark	KIAA1715;LNP	4	6	2.3624	2.03825	0.223209	2.5942	2.65335	0.202451	0	0	0	0	–	0	0	0
3158	Q9H1A6;P52435;E2QRJ6;Q9GZM3	5439	DNA-directed RNA polymerase II subunit RPB11-a;DNA-directed RNA polymerase II subunit RPB11-b1	POLR2J1;POLR2J;POLR2J3;POLR2J2	2	2	2.66041	2.96485	0.222805	2.60605	2.75735	0.231084	0	0	0	0	–	0	0	0
3559	Q08AM6	55697	Protein VAC14 homolog	VAC14	20	14	1.50819	1.77337	0.222735	1.74765	1.67903	0.0391229	0	0	0	0	–	0	0	0
3469	Q01581	3157	Hydroxymethylglutaryl-CoA synthase, cytoplasmic	HMGCS1	6	10	2.04786	1.91444	0.222489	2.24051	2.28002	-0.017454	0	0	0	0	–	0	0	0
1900	O14640;O14640-2;P54792;P54792-2	1855	Segment polarity protein dishevelled homolog DVL-1;Putative Segment polarity protein dishevelled homolog DVL-1-like	DVL1;DVL1L1	3	2	1.02976	1.28192	0.222471	1.76473	1.5803	0.0792172	0	0	0	0	–	0	0	0
4851	Q8NB46	283373	Serine/threonine-protein phosphatase 6 regulatory ankyrin repeat subunit C	ANKRD52	9	12	2.11246	2.20498	0.222436	2.17854	2.41326	0.142895	0	0	0	0	–	0	0	0
1441	Q9H425;G5EA08;Q9H425-2;E5RI90	84886	Uncharacterized protein C1orf198	C1orf198	5	5	1.04185	1.29853	0.222155	1.52993	1.59705	0.0322526	0	0	0	0	–	0	0	0
5657	Q9BV57;Q9BV57-2	55256	1,2-dihydroxy-3-keto-5-methylthiopentene dioxygenase	ADI1	2	4	1.13207	1.44183	0.222138	2.46883	3.21041	0.0220458	0	0	0	0	–	0	0	0
427	Q53EL6;B5ME91	27250	Programmed cell death protein 4	PDCD4	4	8	1.92678	2.16249	0.221997	2.00345	2.30687	0.250745	0	0	0	0	–	0	0	0
1983	O15269	10558	Serine palmitoyltransferase 1	SPTLC1	20	22	1.29256	1.56139	0.221382	1.41733	1.70311	0.247213	0	0	0	0	–	0	0	0
4187	Q5T5X7	57673	BEN domain-containing protein 3	BEND3	8	3	0.949463	1.14562	0.221259	1.16539	1.45591	0.695465	0	0	0	0	–	0	0	0
217	B1AZV3;Q03518;F5H648	6890	Antigen peptide transporter 1	TAP1	3	2	0.814017	1.06981	0.221224	1.36769	1.71335	0.197155	1	0	0	0	–	1	0	0
3204	P54652	3306	Heat shock-related 70 kDa protein 2	HSPA2	2	2	1.46497	1.68494	0.221171	1.69711	1.7644	0.0742456	0	1	0	0	–	1	0	0
6117	Q9NTJ5;B4DK71;E9PGZ4	22908	Phosphatidylinositide phosphatase SAC1	SACM1L	23	25	1.47197	1.68836	0.221153	1.57476	1.86866	0.265645	0	0	0	0	–	0	0	0
187	G3V1Z5;P46379-3;P46379;B0UX83;P46379-2;F8VX53;F8VXY4;E7EMZ4;F6TH84	7917	Large proline-rich protein BAG6	BAG6;BAT3	13	10	2.24429	2.70391	0.221083	2.73027	2.82194	0.144864	0	0	0	0	–	0	0	0
3041	P48553	7109	Trafficking protein particle complex subunit 10	TRAPPC10	7	4	1.99693	2.06084	0.220995	1.8285	1.47916	-0.00741261	0	0	0	0	–	0	0	0
6347	Q9P2X3;Q9P2X3-2	55364	Protein IMPACT	IMPACT	7	9	1.6282	1.83372	0.220731	1.73234	1.88528	0.17298	0	0	0	0	–	0	0	0
6345	Q9P2W9;D6RF48	53407	Syntaxin-18	STX18	7	10	1.58363	1.68494	0.220221	1.9762	2.31474	0.184787	0	0	0	0	–	0	0	0
2709	P21266	2947	Glutathione S-transferase Mu 3	GSTM3	10	12	2.6584	2.95704	0.220168	3.04572	3.18473	0.128687	0	0	0	0	–	0	0	0
4677	Q8IVV7;K7ENE2;K7ELH7	79018	Uncharacterized protein C17orf39	C17orf39	3	4	2.15166	2.40636	0.220168	3.13461	2.80925	-0.299338	0	0	0	0	–	0	0	0
2237	O75794	8872	Cell division cycle protein 123 homolog	CDC123	8	12	1.59046	1.8902	0.220151	1.97319	2.17061	0.120168	0	0	0	0	–	0	0	0
4993	Q8TDY2;Q8TDY2-2	9821	RB1-inducible coiled-coil protein 1	RB1CC1	21	25	1.93999	2.27876	0.220027	2.04159	2.2323	0.157778	0	0	0	0	–	0	0	0
5761	Q9C0B7	79613	Transmembrane and coiled-coil domain-containing protein 7	TMCO7	9	13	1.64023	1.95523	0.219077	1.51238	1.76365	0.142771	0	0	0	0	–	0	0	0
4689	Q8IWQ3;Q8IWQ3-4;Q8IWQ3-2;Q8IWQ3-3;Q8IWQ3-5;E9PLM7	9024	Serine/threonine-protein kinase BRSK2	BRSK2	6	5	1.22376	1.50595	0.218548	1.09079	1.3985	0.351682	0	0	0	0	–	0	0	0
6442	Q9UID3;Q9UID3-2	738	Protein fat-free homolog	FFR	16	18	1.72776	2.00231	0.218143	1.87047	1.973	0.119427	0	0	0	0	–	0	0	0
1824	Q9H0R4;K7ER15;Q9H0R4-2;K7EMY7	84064	Haloacid dehalogenase-like hydrolase domain-containing protein 2	HDHD2	2	2	1.42376	1.67601	0.217703	2.19357	2.3959	0.198201	0	0	0	0	–	0	0	0
5058	Q8WVT3	51112	Trafficking protein particle complex subunit 12	TRAPPC12	6	8	2.44919	2.7506	0.217632	2.1393	2.18957	-0.0190852	0	0	0	0	–	0	0	0
1689	J3KNX4;Q2TAK8;J3KQD6;Q2TAK8-2	84939	PWWP domain-containing protein MUM1	MUM1	8	3	1.237	1.43655	0.217509	1.18264	1.42917	0.110836	0	0	0	0	–	0	0	0
4143	Q92530;Q5QPM7;E7ER20;Q5QPM9	9491	Proteasome inhibitor PI31 subunit	PSMF1	6	11	1.65573	2.03192	0.21742	2.2562	2.41848	0.175683	0	0	0	0	–	0	0	0
3080	P49721	5690	Proteasome subunit beta type-2	PSMB2	9	14	0.880545	1.17283	0.21742	1.01068	1.18503	0.116806	0	0	0	0	–	0	0	0
4841	Q8N9F7;Q8N9F7-2;Q8N9F7-3;J3QQN7	284161	Glycerophosphodiester phosphodiesterase domain-containing protein 1	GDPD1	4	4	1.80886	2.07754	0.217332	2.65647	2.8751	0.0730896	0	0	0	0	–	0	0	0
6749	Q9Y5M8;H7C4H2	58477	Signal recognition particle receptor subunit beta	SRPRB	20	19	0.925204	1.20269	0.217121	1.12031	1.37228	0.220711	0	0	0	0	–	0	0	0
1089	Q9P2Y5;E9PR71	7405	UV radiation resistance-associated gene protein	UVRAG	16	4	1.95326	2.20012	0.216556	2.12751	2.32705	0.00723834	0	0	0	0	–	0	0	0
2557	P10398	369	Serine/threonine-protein kinase A-Raf	ARAF	11	10	1.39906	1.64578	0.215886	1.54401	1.56186	0.124575	0	1	0	0	–	1	0	0
951	P08243;E9PCI3;E9PCX6;F8WEJ5	440	Asparagine synthetase [glutamine-hydrolyzing];Asparagine synthetase	ASNS	47	34	0.886493	1.14215	0.215798	0.960408	1.07978	0.106816	0	0	0	0	–	0	0	0
3944	Q16513;Q16513-2;Q16513-3;Q16513-4;Q16513-5;B1AL79	5586	Serine/threonine-protein kinase N2	PKN2	36	41	1.41074	1.66997	0.215745	1.45886	1.65379	0.100773	0	0	0	0	–	0	0	0
6454	Q9UJJ7;H3BVD0;H3BRG3	113000	RNA pseudouridylate synthase domain-containing protein 1	RPUSD1	3	3	1.13109	1.25957	0.215656	1.07295	1.12487	0.0969489	0	0	0	0	–	0	0	0
3576	Q12765-2;Q12765;Q12765-3;B4DIV7	9805	Secernin-1	SCRN1	4	4	2.33258	2.66235	0.214809	2.8448	3.24273	0.0858356	0	0	0	0	–	0	0	0
6075	Q9NRD5;F6V107	9463	PRKCA-binding protein	PICK1	3	4	1.85387	2.123	0.214791	2.34857	2.37318	0.226756	0	1	0	0	–	1	0	0
1919	O14776;O14776-2;G3V220	10915	Transcription elongation regulator 1	TCERG1	4	8	1.01876	1.23925	0.214526	1.09252	1.21244	0.10955	0	0	0	0	–	0	0	0
3430	P83111;P83111-2	114294	Serine beta-lactamase-like protein LACTB, mitochondrial	LACTB	6	5	2.61923	2.8108	0.214208	1.69448	2.19079	0.482897	1	1	0	1	–	1	0	0
219	Q16881;B7Z904;Q16881-6;E7EW10;Q16881-3;E9PNQ6;Q16881-4;B7Z2S5;Q16881-2;E2QRB9;Q16881-5;B2R5P6;E7ESI6;E9PIR7;E9PMY9;F5H780	7296	Thioredoxin reductase 1, cytoplasmic	TXNRD1	11	13	3.01973	3.23907	0.214191	3.01557	2.95972	-0.0417824	1	1	0	0	–	1	0	0
2335	O95396	27304	Adenylyltransferase and sulfurtransferase MOCS3;Molybdopterin-synthase adenylyltransferase;Molybdopterin-synthase sulfurtransferase	MOCS3	9	8	1.0873	1.37504	0.213731	1.05563	1.38407	0.179168	0	0	0	0	–	0	0	0
5631	Q9BTV5	79187	Fibronectin type III and SPRY domain-containing protein 1	FSD1	4	6	1.39592	1.67841	0.213201	3.00601	3.00103	-0.010447	0	0	0	0	–	0	0	0
373	B4DW92;Q86WQ0;K7ES62;K7ERL0;F5H0B6	126382	Nuclear receptor 2C2-associated protein	NR2C2AP	2	2	1.27064	1.49186	0.212865	1.16522	1.50492	0.237493	0	0	0	0	–	0	0	0
4062	Q53GG5-2;Q53GG5-3;Q53GG5;D6RAF1	27295	PDZ and LIM domain protein 3	PDLIM3	3	2	2.07084	1.79654	0.212759	2.22609	2.44593	0.0911697	0	0	0	0	–	0	0	0
5895	Q9H6D7;Q9H6D7-4;G3V541;Q9H6D7-3;Q9H6D7-2;G3V5A5	54930	HAUS augmin-like complex subunit 4	HAUS4	13	13	2.13317	2.3265	0.212741	2.75498	2.99743	0.218253	0	0	0	0	–	0	0	0
105	A6NNY8	389856	Ubiquitin carboxyl-terminal hydrolase 27	USP27X	3	2	2.2975	2.69721	0.212723	2.38607	2.61778	0.135879	0	0	0	0	–	0	0	0
1191	F5H2R7;Q9NQC7;Q9NQC7-2;J3KRR7;H3BS09;H3BSW9	1540	Ubiquitin carboxyl-terminal hydrolase CYLD	CYLD	3	5	2.50063	2.74779	0.212617	1.88392	1.86344	0.273321	0	0	0	0	–	0	0	0
6356	Q9UBF8;Q9UBF8-2;Q9UBF8-3	5298	Phosphatidylinositol 4-kinase beta	PI4KB	19	19	1.63597	2.02328	0.212599	2.08911	2.29821	0.130598	0	1	0	0	–	1	0	0
807	E7EM95;Q99942;E9PN08	6048	E3 ubiquitin-protein ligase RNF5	RNF5	4	5	1.04552	1.24346	0.212458	0.937029	1.18084	0.215009	0	1	0	0	–	1	0	0
1200	Q9HA64;F5H4E4;I3L2G3	79672	Ketosamine-3-kinase	FN3KRP	3	3	1.48806	1.77985	0.212175	2.54012	2.50197	0.164153	0	0	0	0	–	0	0	0
4518	Q7Z401-2;Q7Z401;H3BTW5	10260	C-myc promoter-binding protein	DENND4A	10	17	2.38071	2.54946	0.212157	2.49225	2.47708	0.22384	0	0	0	0	–	0	0	0
1740	J3KR97;Q9BTW9;Q9BTW9-4;Q9BTW9-5	6904	Tubulin-specific chaperone D	TBCD	27	31	1.57409	1.86895	0.212051	1.5454	1.71844	0.122782	0	0	0	0	–	0	0	0
5898	Q9H6Q4;Q9H6Q4-3;Q9H6Q4-2;H3BSH2;H3BSJ7	64428	Cytosolic Fe-S cluster assembly factor NARFL	NARFL	3	5	2.61626	2.77552	0.211697	2.02997	2.26951	0.222783	0	0	0	0	–	0	0	0
1871	O00458;O00458-2	3475	Interferon-related developmental regulator 1	IFRD1	5	2	1.62488	1.75886	0.211626	1.54925	1.44665	-0.0941361	0	0	0	0	–	0	0	0
210	B1AN89	8672	Eukaryotic translation initiation factor 4 gamma 3	EIF4G3	3	3	2.02619	2.52402	0.211502	1.74747	2.84329	0.212261	0	0	0	0	–	0	0	0
2	A0AVF1;B7Z6R6;B7Z2T3;A0AVF1-3;A0AVF1-2	79989	Tetratricopeptide repeat protein 26	TTC26	18	20	1.69063	1.98298	0.21106	1.94288	2.11022	0.175835	0	0	0	0	–	0	0	0
1846	O00231-2;O00231	5717	26S proteasome non-ATPase regulatory subunit 11	PSMD11	22	25	1.03387	1.2785	0.210759	0.90139	1.14297	0.151806	0	0	0	0	–	0	0	0
4150	Q5SQI0;Q5SQI0-4;Q5SQI0-5;Q5SQI0-2;Q5SQI0-3;Q5SQI0-6;Q5SQI0-7	79969	Alpha-tubulin N-acetyltransferase	ATAT1	5	7	0.965752	1.21614	0.210245	0.891506	1.20873	0.0762623	0	0	0	0	–	0	0	0
1687	J3KNW4;Q14192	2274	Four and a half LIM domains protein 2	FHL2	13	11	2.18229	2.79164	0.21005	2.9915	3.22509	0.166461	0	0	0	0	–	0	0	0
1118	O00750;F5GWN5	5287	Phosphatidylinositol 4-phosphate 3-kinase C2 domain-containing subunit beta	PIK3C2B	5	7	1.11091	1.5358	0.209766	1.86565	1.86433	0.190489	0	0	0	0	–	0	0	0
2721	P22102;B4DJ93	2618	Trifunctional purine biosynthetic protein adenosine-3;Phosphoribosylamine--glycine ligase;Phosphoribosylformylglycinamidine cyclo-ligase;Phosphoribosylglycinamide formyltransferase	GART	58	49	1.58111	1.76577	0.209625	1.77688	1.91594	0.101572	0	0	0	0	–	0	0	0
4436	Q6ZRV2;J3KPS2	286077	Protein FAM83H	FAM83H	3	8	1.19435	1.43839	0.209518	2.23731	2.35745	0.0673774	0	0	0	0	–	0	0	0
5516	Q99543;Q99543-2	27000	DnaJ homolog subfamily C member 2	DNAJC2	19	20	2.15051	2.33277	0.209305	2.30114	2.35082	0.106211	0	0	0	0	–	0	0	0
3849	Q15057	23527	Arf-GAP with coiled-coil, ANK repeat and PH domain-containing protein 2	ACAP2	13	8	1.80638	2.07705	0.208862	2.71185	2.80128	-0.00594941	0	0	0	0	–	0	0	0
5548	Q99871-2;Q99871;Q99871-3	55559	HAUS augmin-like complex subunit 7	HAUS7	5	4	2.62365	3.01034	0.208419	2.60529	2.91576	0.29541	0	0	0	0	–	0	0	0
3060	P49327	2194	Fatty acid synthase;[Acyl-carrier-protein] S-acetyltransferase;[Acyl-carrier-protein] S-malonyltransferase;3-oxoacyl-[acyl-carrier-protein] synthase;3-oxoacyl-[acyl-carrier-protein] reductase;3-hydroxypalmitoyl-[acyl-carrier-protein] dehydratase;Enoyl-[acyl-carrier-protein] reductase;Oleoyl-[acyl-carrier-protein] hydrolase	FASN	134	137	1.99006	2.28196	0.207602	2.16669	2.31352	0.0808868	1	1	0	0	–	1	0	0
2037	O43396;K7ER96;G3V1K0	9352	Thioredoxin-like protein 1	TXNL1	3	3	1.74491	2.01893	0.207372	2.0876	2.11478	-0.0146125	0	0	0	0	–	0	0	0
6554	Q9UNN5;Q9UNN5-2;B1ANM7;B3KT28;B4DEJ6	11124	FAS-associated factor 1	FAF1	10	14	2.29407	2.41093	0.206928	2.44003	2.75645	0.184395	0	0	0	0	–	0	0	0
4808	Q8N5U6-2;Q8N5U6	9921	RING finger protein 10	RNF10	6	5	1.92517	2.22982	0.20675	2.23764	2.37358	0.138123	0	0	0	0	–	0	0	0
3386	P63151;P63151-2	5520	Serine/threonine-protein phosphatase 2A 55 kDa regulatory subunit B alpha isoform	PPP2R2A	7	8	1.80475	2.06714	0.206732	2.39997	2.30856	0.0968047	0	0	0	0	–	0	0	0
3906	Q15645	9319	Pachytene checkpoint protein 2 homolog	TRIP13	20	21	1.19242	1.48151	0.206484	1.30055	1.47583	0.0886905	0	0	0	0	–	0	0	0
6427	Q9UHR6	741	Zinc finger HIT domain-containing protein 2	ZNHIT2	4	5	2.02311	2.28238	0.205773	1.77846	1.88698	0.0342284	0	0	0	0	–	0	0	0
5883	Q9H582;Q9H582-2	84146	Zinc finger protein 644	ZNF644	11	10	1.8307	2.17089	0.205755	1.92039	1.91126	0.050286	0	0	0	0	–	0	0	0
362	P20936;E9PGC0;B4DTL2;P20936-2	5921	Ras GTPase-activating protein 1	RASA1	8	14	1.56896	1.96896	0.205524	1.78088	2.04836	0.215349	0	0	0	0	–	0	0	0
2282	O94874;O94874-2;O94874-3	23376	E3 UFM1-protein ligase 1	UFL1	32	30	0.795827	1.07454	0.205489	0.881343	1.1287	0.21368	0	0	0	0	–	0	0	0
4920	Q8NFQ8	163590	Torsin-1A-interacting protein 2	TOR1AIP2	3	5	0.967138	1.14787	0.205346	1.20625	1.55366	0.246332	0	0	0	0	–	0	0	0
5932	Q9H8K7	80007	Uncharacterized protein C10orf88	C10orf88	4	3	2.62695	2.82681	0.205311	1.4291	1.63006	0.187483	0	0	0	0	–	0	0	0
1299	O00423-3;O00423;F8W717;G3V3N9	2009	Echinoderm microtubule-associated protein-like 1	EML1	6	6	2.92938	3.10224	0.205257	2.02664	2.13231	0.0760185	0	0	0	0	–	0	0	0
4551	Q7Z6Z7;Q7Z6Z7-3;Q7Z6Z7-2;H0Y5W0	10075	E3 ubiquitin-protein ligase HUWE1	HUWE1	110	98	2.68392	2.90492	0.205133	2.7358	2.88513	0.115952	0	0	0	0	–	0	0	0
586	C9JC87;O00189;C9IZL5;C9JWL4;C9JMG3	9179	AP-4 complex subunit mu-1	AP4M1	8	5	1.53356	1.67958	0.204617	1.33582	1.3985	-0.0116211	0	0	0	0	–	0	0	0
3115	P50748;E7ES84	9735	Kinetochore-associated protein 1	KNTC1	27	36	1.65052	2.04851	0.20435	1.55822	1.70668	0.164811	0	0	0	0	–	0	0	0
3079	P49720;J3QKR3;J3KRR2;J3KSM3	5691	Proteasome subunit beta type-3	PSMB3	4	3	1.31673	1.46778	0.204297	1.63112	1.58023	-0.141017	0	0	0	0	–	0	0	0
942	E9PBS3;Q6ZS17-3;Q6ZS17;Q6ZS17-2;H0Y442	79567	Protein FAM65A	FAM65A	3	10	1.82853	2.01857	0.203656	1.94982	1.97649	0.0697956	0	0	0	0	–	0	0	0
5239	Q96CN4-2;Q96CN4	115704	EVI5-like protein	EVI5L	5	3	1.73193	2.12614	0.203514	1.97807	2.20204	0.248136	0	0	0	0	–	0	0	0
6774	Q9Y613;B4DVN5	29109	FH1/FH2 domain-containing protein 1	FHOD1	20	23	1.66101	2.0386	0.203514	1.91357	2.17422	0.176563	0	0	0	0	–	0	0	0
6061	Q9NQX3-2;Q9NQX3;F5H039;F8W7D6;G3V582	10243	Gephyrin;Molybdopterin adenylyltransferase;Molybdopterin molybdenumtransferase	GPHN	17	20	2.96961	3.28605	0.203478	3.33499	3.28796	0.0840424	0	0	0	0	–	0	0	0
2668	P17655;P17655-2	824	Calpain-2 catalytic subunit	CAPN2	10	14	2.8982	3.16672	0.20314	2.89924	2.91941	0.156933	0	0	0	0	–	0	0	0
555	Q8IUF1;C9J3G2;Q9BRT8;Q9BRT8-3;F8WEG4;Q9BRT8-2;C9JGY1;Q4V339;Q5JTY5;Q5RIA9;Q5RIB0;B4DNG9;F5H3X4;Q4V338;Q5JTY2;Q5RIB3;Q5RIA9-3;F2Z2T4	150472	COBW domain-containing protein 2;COBW domain-containing protein 1;COBW domain-containing protein 6;COBW domain-containing protein 3;COBW domain-containing protein 5	CBWD2;CBWD1;CBWD6;CBWD3;CBWD5	7	11	1.38013	1.65457	0.202909	1.50701	1.63133	0.09815	0	0	0	0	–	0	0	0
5624	Q9BTE6;Q9BTE6-3;Q9BTE6-2;C9J5N1;K7N7A3	100885850	Alanyl-tRNA editing protein Aarsd1	AARSD1	10	12	1.34	1.56672	0.202855	2.42799	2.60242	0.116822	0	0	0	0	–	0	0	0
1929	O14920;O14920-2;O14920-4;B3KRB7;G3V105	3551	Inhibitor of nuclear factor kappa-B kinase subunit beta	IKBKB	20	15	2.32227	2.67449	0.201768	2.23538	2.25422	0.0709053	0	0	0	0	–	0	0	0
6438	Q9UI26-2;Q9UI26;F8WDV0	51194	Importin-11	IPO11	16	18	1.04828	1.15869	0.201715	1.08788	1.10104	0.0169575	0	0	0	0	–	0	0	0
2730	P22681	867	E3 ubiquitin-protein ligase CBL	CBL	12	20	2.31416	2.53487	0.201501	2.71327	2.84659	0.18121	0	0	0	0	–	0	0	0
5471	Q96RS0	96764	Trimethylguanosine synthase	TGS1	6	7	1.52011	2.03319	0.201198	1.89349	1.84384	0.145267	0	0	0	0	–	0	0	0
2518	P08238	3326	Heat shock protein HSP 90-beta	HSP90AB1	42	35	1.43492	1.51505	0.200824	1.97373	2.12125	0.0949609	0	1	0	0	–	1	0	0
6678	Q9Y3C8	51506	Ubiquitin-fold modifier-conjugating enzyme 1	UFC1	3	4	2.29784	2.64542	0.200806	2.5152	2.59771	0.0549119	0	0	0	0	–	0	0	0
2381	O95825;A6NMA8;A6NHJ8;A6NND8;H7C3I5;B3KQ77;C9JAL0	9946	Quinone oxidoreductase-like protein 1	CRYZL1	3	3	2.83727	3.0163	0.20077	2.24946	2.32941	0.0664941	0	0	0	0	–	0	0	0
3840	C9J837;Q15042;A6H8Z3	22930	Rab3 GTPase-activating protein catalytic subunit	RAB3GAP1	25	31	2.43078	2.52899	0.200431	2.5744	2.68388	0.088916	0	0	0	0	–	0	0	0
288	P05067;P05067-9;P05067-8;B4DII8;P05067-7;E9PG40;H7C0V9;P05067-6;P05067-5;P05067-4;P05067-3;E9PEV0;P05067-10;H7C104	351	Amyloid beta A4 protein;N-APP;Soluble APP-alpha;Soluble APP-beta;C99;Beta-amyloid protein 42;Beta-amyloid protein 40;C83;P3(42);P3(40);C80;Gamma-secretase C-terminal fragment 59;Gamma-secretase C-terminal fragment 57;Gamma-secretase C-terminal fragment 50;C31	APP	3	4	1.4629	1.69746	0.200056	2.54898	2.8557	0.293314	0	0	0	0	–	0	0	0
4254	Q5VYS8;Q5VYS8-6;Q5VYS8-4	79670	Terminal uridylyltransferase 7	ZCCHC6	24	30	1.62196	1.81975	0.199967	2.21825	2.24504	0.0323029	0	0	0	0	–	0	0	0
5475	Q96RU2;Q96RU2-2;B4E3L3;G3V1N5;Q6NZX9	57646	Ubiquitin carboxyl-terminal hydrolase 28;Ubiquitin carboxyl-terminal hydrolase	USP28	14	11	2.1679	2.27829	0.199753	2.07575	2.12583	0.0592764	0	0	0	0	–	0	0	0
4922	Q8NFU7	80312	Methylcytosine dioxygenase TET1	TET1	2	3	2.04286	2.25593	0.199717	1.40224	1.98607	0.314688	0	0	0	0	–	0	0	0
2714	P21399;Q9HBB2	48	Cytoplasmic aconitate hydratase	ACO1;IRP1	6	4	0.948946	1.13612	0.199093	2.31841	2.33397	-0.0625501	1	0	0	0	–	1	0	0
6760	Q9Y5V3-2;Q9Y5V3	9500	Melanoma-associated antigen D1	MAGED1	21	20	1.76832	2.05476	0.199039	1.96681	2.20254	0.20044	0	0	0	0	–	0	0	0
2506	P07741;H3BQZ9;H3BQB1;G5E9J2;H3BQF1	353	Adenine phosphoribosyltransferase	APRT	10	9	1.34275	1.46515	0.198914	2.0274	2.17674	0.0661504	0	0	0	0	–	0	0	0
2136	O60825;B0FLL2;O60825-2;B4DY91;B4DI16	5208	6-phosphofructo-2-kinase/fructose-2,6-bisphosphatase 2;6-phosphofructo-2-kinase;Fructose-2,6-bisphosphatase	PFKFB2	10	15	2.00402	2.37875	0.198843	2.09606	2.19206	0.0850443	0	0	0	0	–	0	0	0
4804	Q8N5L8	138716	Ribonuclease P protein subunit p25-like protein	RPP25L	2	3	2.17876	2.29105	0.198289	2.36889	2.46026	0.0257871	0	0	0	0	–	0	0	0
5200	Q96AD5	57104	Patatin-like phospholipase domain-containing protein 2	PNPLA2	7	10	1.32073	1.66088	0.197806	1.44213	1.59467	0.117485	0	0	0	0	–	0	0	0
4620	Q86W56;Q86W56-2;Q86W56-3;Q86W56-4;Q86W56-5	8505	Poly(ADP-ribose) glycohydrolase	PARG	15	21	2.10048	2.28068	0.197503	2.30777	2.42758	0.161352	0	1	0	0	–	1	0	0
4294	Q6AI08;K7EIX2	63897	HEAT repeat-containing protein 6	HEATR6	6	12	2.35303	2.56181	0.197073	2.2132	2.15834	0.044682	0	0	0	0	–	0	0	0
1034	P54105;J3KN38;E9PJF4;E9PMI6;E9PQ83	1207	Methylosome subunit pICln	CLNS1A	3	3	2.55071	2.69298	0.196913	2.45935	3.00869	0.0724379	0	0	0	0	–	0	0	0
3149	P51812;B7ZB17;B4DG22;F5GYC4	6197	Ribosomal protein S6 kinase alpha-3	RPS6KA3	16	15	0.900149	1.19192	0.196823	0.943992	1.09606	0.13296	0	0	0	0	–	0	0	0
4331	Q6NUN9;Q6NUN9-2;C9J9J2;Q6NUN9-3;Q6ZMS7;C9JNZ9	155061	Zinc finger protein 746;Protein ZNF783	ZNF746;ZNF783	5	4	1.9078	2.17388	0.196734	3.06082	2.95395	0.10304	0	0	0	0	–	0	0	0
165	F8WEA9;Q8IVT5;F5H0K8;Q8IVT5-2;Q8IVT5-3;H7BYU0;A8MY87	8844	Kinase suppressor of Ras 1	KSR1	3	2	2.27827	2.50138	0.196412	1.70254	1.86669	0.20263	0	0	0	0	–	0	0	0
2957	P42166	7112	Lamina-associated polypeptide 2, isoform alpha;Thymopoietin;Thymopentin	TMPO	16	13	2.34833	2.54151	0.196233	2.50735	2.97466	0.333983	0	0	0	0	–	0	0	0
4408	Q6UVJ0;F5GXY5	163786	Spindle assembly abnormal protein 6 homolog	SASS6	23	22	2.17296	2.44225	0.196108	2.08464	2.28174	0.223605	0	0	0	0	–	0	0	0
6046	Q9NPQ8;Q9NPQ8-4;Q9NPQ8-2;Q9NPQ8-3;H0YEN0	60626	Synembryn-A	RIC8A	13	13	1.27412	1.55836	0.196	1.23138	1.54613	0.194612	0	0	0	0	–	0	0	0
1018	Q15003;E9PHA2;C9J470;B4E189	23397	Condensin complex subunit 2	NCAPH	24	21	1.82801	2.04213	0.195356	2.01447	2.16223	0.099494	0	0	0	0	–	0	0	0
200	J3KPA3;B1AKJ6;Q96SU4;Q96SU4-2;Q96SU4-7;E9PJW9;Q96SU4-6;Q96SU4-3;Q96SU4-4;Q96SU4-5	114883	Oxysterol-binding protein;Oxysterol-binding protein-related protein 9	OSBPL9	23	24	2.52416	2.85064	0.194729	2.94147	3.23508	0.119569	0	0	0	0	–	0	0	0
1228	Q6DD88;F5H6I7;C9JUU1	25923	Atlastin-3	ATL3	9	11	0.875194	1.16997	0.194443	1.04863	1.33604	0.204445	0	0	0	0	–	0	0	0
5144	Q92878-2;Q92878;Q92878-3	10111	DNA repair protein RAD50	RAD50	55	47	1.6109	1.76272	0.193565	1.62837	1.71342	0.0973333	0	0	0	0	–	0	0	0
2959	P42224;J3KPM9;P42224-2	6772	Signal transducer and activator of transcription 1-alpha/beta	STAT1	30	26	1.16764	1.41167	0.193493	1.42975	1.4977	0.0727149	0	0	0	0	–	0	0	0
3569	Q0PNE2;Q0PNE2-2;C9IYN7;C9JEX8;C9J9N8;C9J2D6;C9JA82;C9JLH5	54859	Elongator complex protein 6 homolog	C3orf75	9	12	2.40496	2.59256	0.193367	2.59939	2.7375	0.0968688	0	0	0	0	–	0	0	0
3636	Q13164;Q13164-3;Q13164-2;Q13164-4	5598	Mitogen-activated protein kinase 7	MAPK7	4	10	1.32352	1.54357	0.193081	1.15168	1.48813	0.250889	0	0	0	0	–	0	0	0
4283	Q68CZ6;B4DF64	79441	HAUS augmin-like complex subunit 3	HAUS3	12	12	2.13226	2.46492	0.193081	2.53675	2.5503	0.0580919	0	0	0	0	–	0	0	0
4252	Q5VY93;Q92974;Q92974-2;Q92974-3	9181	Rho guanine nucleotide exchange factor 2	ARHGEF2	43	35	1.45367	1.69458	0.192847	1.59324	1.79302	0.109233	0	0	0	0	–	0	0	0
3898	Q15527	6835	Surfeit locus protein 2	SURF2	3	3	1.05981	1.22823	0.192543	1.61509	1.10978	-0.390732	0	0	0	0	–	0	0	0
2120	O60566-3;O60566;O60566-2	701	Mitotic checkpoint serine/threonine-protein kinase BUB1 beta	BUB1B	27	27	1.7998	2.08709	0.192094	2.19259	2.30232	0.0849959	0	0	0	0	–	0	0	0
5228	Q96BY7	55102	Autophagy-related protein 2 homolog B	ATG2B	25	33	1.99282	2.2767	0.191843	2.47319	2.57653	0.133553	0	0	0	0	–	0	0	0
6114	Q9NT62;Q9NT62-2	64422	Ubiquitin-like-conjugating enzyme ATG3	ATG3	11	10	1.77716	2.21538	0.191771	2.47026	2.62717	0.111233	0	0	0	0	–	0	0	0
5203	Q96AP0;Q96AP0-2	65057	Adrenocortical dysplasia protein homolog	ACD	2	2	2.44136	2.60734	0.191663	2.25157	2.68979	0.424729	0	0	0	0	–	0	0	0
3730	Q13976;Q5SQU3;Q13976-2	5592	cGMP-dependent protein kinase 1	PRKG1	4	3	0.931942	2.28936	0.191574	1.35457	1.38158	0.0135327	0	0	0	0	–	0	0	0
5502	Q96T51;Q96T51-2	80230	RUN and FYVE domain-containing protein 1	RUFY1	21	15	2.3114	2.3613	0.191466	2.4974	2.68936	0.157993	0	0	0	0	–	0	0	0
2113	O60502;E9PGF9;O60502-2;O60502-3	10724	Bifunctional protein NCOAT;Protein O-GlcNAcase;Histone acetyltransferase	MGEA5	23	22	1.88147	2.16462	0.191269	2.03395	2.13633	0.0623976	0	0	0	0	–	0	0	0
2541	P09936;D6R956;D6RE83;D6R974	7345	Ubiquitin carboxyl-terminal hydrolase isozyme L1	UCHL1	7	11	2.2433	2.4326	0.190873	2.6688	2.73583	-0.0549296	0	0	0	0	–	0	0	0
2860	P32121-4;P32121-3;P32121;P32121-2;K7ENA6;I3L412	409	Beta-arrestin-2	ARRB2	6	6	1.71818	2.01473	0.190586	2.22746	2.58116	0.125989	0	0	0	0	–	0	0	0
4556	Q7Z7E8;Q7Z7E8-2	55585	Ubiquitin-conjugating enzyme E2 Q1	UBE2Q1	4	5	2.25744	2.33553	0.190532	2.68987	2.86535	0.172691	0	0	0	0	–	0	0	0
6074	Q9NRA8;B1AKL4;B1AKL3;Q9NRA8-2;B4DR76	56478	Eukaryotic translation initiation factor 4E transporter	EIF4ENIF1	11	8	1.59188	1.7107	0.19046	2.69338	2.74721	0.103837	0	0	0	0	–	0	0	0
6661	Q9Y371-2;Q9Y371;B4E182	51100	Endophilin-B1	SH3GLB1	10	12	2.26448	2.45217	0.190299	2.3887	2.75432	0.224324	0	1	0	0	–	1	0	0
1895	O14531;Q5T0Q6	10570	Dihydropyrimidinase-related protein 4	DPYSL4	5	4	0.803114	1.39197	0.189724	2.29713	2.62732	0.270341	0	0	0	0	–	0	0	0
5958	Q9H9T3;Q9H9T3-2;B4DKA4;B4DIG1;B4DE19;B4DXV1	55140	Elongator complex protein 3	ELP3	21	19	1.96652	2.18021	0.18967	2.18869	2.24773	0.105336	0	0	0	0	–	0	0	0
1579	H7BY58;J3KP72;P22061-2;P22061;B7Z972	5110	Protein-L-isoaspartate O-methyltransferase;Protein-L-isoaspartate(D-aspartate) O-methyltransferase	PCMT1	6	7	1.88773	2.1787	0.18949	2.24562	2.43584	0.113975	0	0	0	0	–	0	0	0
2028	O43314;O43314-2	23262	Inositol hexakisphosphate and diphosphoinositol-pentakisphosphate kinase 2	PPIP5K2	5	10	1.79591	1.8184	0.189346	2.12636	2.00783	0.0263761	0	0	0	0	–	0	0	0
95	A6NMQ1;P09884	5422	DNA polymerase;DNA polymerase alpha catalytic subunit	POLA1	29	31	1.48216	1.75788	0.188843	1.76712	1.81899	0.0200194	0	0	0	0	–	0	0	0
2829	P30520	159	Adenylosuccinate synthetase isozyme 2	ADSS	16	23	2.84766	2.83779	0.188699	2.9773	3.09198	0.0830075	0	0	0	0	–	0	0	0
6013	B4DQM4;Q9HCN4;B5MBZ5;Q9HCN4-2;Q9HCN4-3	11321	GPN-loop GTPase 1	GPN1	4	4	1.21144	1.3772	0.188573	1.49435	1.53919	0.0151613	0	0	0	0	–	0	0	0
5939	Q9H900;Q9H900-2	55055	Protein zwilch homolog	ZWILCH	8	11	1.23349	1.374	0.188519	0.999584	1.2034	0.0959232	0	0	0	0	–	0	0	0
2328	O95347;O95347-2	10592	Structural maintenance of chromosomes protein 2	SMC2	65	56	1.93276	2.16175	0.188501	1.9453	2.06842	0.0692241	0	0	0	0	–	0	0	0
5542	Q99741	990	Cell division control protein 6 homolog	CDC6	6	8	1.49283	1.72545	0.188195	1.58861	1.63538	0.158269	0	0	0	0	–	0	0	0
6415	Q9UHB9;G3V1U4;Q9UHB9-2;F5H5Y3	6730	Signal recognition particle 68 kDa protein	SRP68	36	37	1.20342	1.45732	0.187799	1.49421	1.56657	0.0755308	0	0	0	0	–	0	0	0
3619	Q13057-2;Q13057	80347	Bifunctional coenzyme A synthase;Phosphopantetheine adenylyltransferase;Dephospho-CoA kinase	COASY	9	11	1.06649	1.32816	0.187727	1.15586	1.3245	0.12467	0	1	1	0	–	1	0	0
5752	Q9BZX2;B4DGD3	7371	Uridine-cytidine kinase 2	UCK2	7	8	0.83238	1.06198	0.187332	0.955922	1.1396	0.172022	0	0	0	0	–	0	0	0
539	C9JEJ2;P49585;C9J050;B4E322;C9J2E1;H7C1T3	5130	Choline-phosphate cytidylyltransferase A	PCYT1A	7	5	2.26519	2.41731	0.187259	2.39839	2.77309	0.142957	0	0	0	0	–	0	0	0
3068	P49427	997	Ubiquitin-conjugating enzyme E2 R1	CDC34	7	8	1.28895	1.75044	0.187187	1.94631	2.10973	0.106386	0	0	0	0	–	0	0	0
4652	Q86YV9	79803	Hermansky-Pudlak syndrome 6 protein	HPS6	9	11	1.68692	2.0274	0.187115	1.88926	1.9296	0.0661668	0	0	0	0	–	0	0	0
5573	Q9BQG2;E7EM93	83594	Peroxisomal NADH pyrophosphatase NUDT12	NUDT12	6	8	1.63945	1.18811	0.186773	2.62915	2.76621	0.0940462	0	0	0	0	–	0	0	0
4932	Q8NHP6;Q8NHP6-2	158747	Motile sperm domain-containing protein 2	MOSPD2	14	10	1.76144	2.07084	0.186683	1.80774	2.1469	0.221196	0	0	0	0	–	0	0	0
3992	Q2NL82	55720	Pre-rRNA-processing protein TSR1 homolog	TSR1	12	14	1.92715	2.12642	0.186647	2.52428	2.54207	0.0415555	0	0	0	0	–	0	0	0
5532	Q99661;B7Z6Q6;Q99661-2;B7Z7M6	11004	Kinesin-like protein KIF2C	KIF2C	21	19	1.64292	1.88964	0.186575	1.65696	1.73966	0.124057	0	0	0	0	–	0	0	0
4626	Q86WT1;Q8N4P2	92104	Tetratricopeptide repeat protein 30A;Tetratricopeptide repeat protein 30B	TTC30A;TTC30B	6	8	2.16014	2.35941	0.186377	2.0356	2.12237	0.0605093	0	0	0	0	–	0	0	0
6560	Q9UNY4;Q9UNY4-2	8458	Transcription termination factor 2	TTF2	33	33	1.79825	1.98119	0.186089	1.97028	2.01594	0.0906227	0	0	0	0	–	0	0	0
5873	Q9H4H8;Q9H4H8-2	81610	Protein FAM83D	FAM83D	12	13	2.46656	2.68204	0.185837	1.91799	2.2152	0.0578779	0	0	0	0	–	0	0	0
2600	P12955;E9PCE8;P12955-2	5184	Xaa-Pro dipeptidase	PEPD	5	11	2.75769	2.96203	0.185368	2.58493	2.82801	0.0889644	0	0	0	0	–	0	0	0
2759	P25098;E9PRV7	156	Beta-adrenergic receptor kinase 1	ADRBK1	6	6	1.14533	1.44853	0.185098	1.60951	1.70952	0.0998298	0	0	0	0	–	0	0	0
6372	Q9UBS8;A8MTW5;B7Z229;B7Z3J5;E7EP22	9604	E3 ubiquitin-protein ligase RNF14	RNF14	11	8	2.72112	2.80478	0.185062	2.56298	2.7044	0.0951213	0	0	0	0	–	0	0	0
4528	Q7Z4H7;Q5VY60;Q7Z4H7-2	54801	HAUS augmin-like complex subunit 6	HAUS6;FAM29A	2	2	2.4139	2.48529	0.183961	2.5616	2.71058	0.127245	0	0	0	0	–	0	0	0
5515	Q99497;K7ELW0;K7EN27	11315	Protein DJ-1	PARK7	9	11	1.66335	2.05994	0.183781	2.46939	2.70586	0.122546	1	1	0	0	–	1	0	0
1114	F5GWF1;Q8TDJ6;Q8TDJ6-2	23312	DmX-like protein 2	DMXL2	18	21	1.69868	1.81044	0.183438	2.15599	2.20108	0.163343	0	0	0	0	–	0	0	0
2232	O75694;O75694-2;E9PF10	9631	Nuclear pore complex protein Nup155	NUP155	44	49	1.06601	1.28685	0.183402	1.23567	1.51185	0.292615	0	0	0	0	–	0	0	0
552	P30876;C9J2Y9;C9J4M6	5431	DNA-directed RNA polymerase II subunit RPB2;DNA-directed RNA polymerase	POLR2B	46	44	2.36668	2.57909	0.183384	2.36885	2.59966	0.127621	0	0	0	0	–	0	0	0
2632	P15104	2752	Glutamine synthetase	GLUL	6	8	1.36168	1.67815	0.183077	2.9932	2.79827	-0.0711649	0	1	0	0	–	1	0	0
4154	Q5SVK8;Q6XZF7;Q6XZF7-2	23268	Dynamin-binding protein	RP11-114F7.3;DNMBP	17	19	2.02374	2.20507	0.182391	1.8756	2.04617	-0.0294882	0	0	0	0	–	0	0	0
4814	Q8N655	26148	Uncharacterized protein C10orf12	C10orf12	4	5	1.84358	2.14628	0.182336	1.94555	2.0032	-0.204696	0	0	0	0	–	0	0	0
1815	P40763;K7ENL3;P40763-2;G8JLH9	6774	Signal transducer and activator of transcription 3	STAT3	24	23	1.61183	1.86395	0.182318	1.79875	1.89686	0.075482	0	0	0	0	–	0	0	0
5215	Q96BD8;Q96BD8-2;K7EP61;K7EPW0	220134	Spindle and kinetochore-associated protein 1	SKA1	5	4	2.82552	2.93498	0.181614	3.52657	3.7305	0.149506	0	0	0	0	–	0	0	0
6379	Q9UBW7;Q5W0Q3	7750	Zinc finger MYM-type protein 2	ZMYM2	7	3	1.42216	1.67971	0.181415	1.28228	1.41209	-0.112006	0	0	0	0	–	0	0	0
4511	Q7Z392;Q7Z392-3;Q7Z392-4	60684	Trafficking protein particle complex subunit 11	TRAPPC11	9	12	2.31484	2.72943	0.181198	2.6084	2.81536	0.141264	0	0	0	0	–	0	0	0
6741	Q9Y5B8;Q9Y5B8-2;B4DXC8;E9PNU1	29922	Nucleoside diphosphate kinase 7	NME7	10	11	1.21193	1.4592	0.180927	1.37912	1.57213	0.167651	0	0	0	0	–	0	0	0
1470	H0Y7U1	10075	E3 ubiquitin-protein ligase HUWE1 (Fragment)	HUWE1	2	2	0.97926	1.06941	0.180872	2.7358	2.88513	0.115952	0	0	0	0	–	0	0	0
3305	P61758;F5H2A7	7411	Prefoldin subunit 3	VBP1	3	6	1.84394	2.01263	0.180511	1.96597	1.9086	0.0569229	0	0	0	0	–	0	0	0
4844	F5H874;Q8N9N2-2;Q8N9N2;H0YCB3;H0YE76	51008	Activating signal cointegrator 1 complex subunit 1	ASCC1	13	15	2.2986	2.50065	0.17957	2.35104	2.49523	0.0553078	0	0	0	0	–	0	0	0
6003	Q9HCD6-2;Q9HCD6;J3KRP9	26115	Protein TANC2	TANC2	19	27	2.14443	2.47201	0.179407	2.43495	2.74014	0.334391	0	0	0	0	–	0	0	0
5520	Q99570	30849	Phosphoinositide 3-kinase regulatory subunit 4	PIK3R4	35	38	1.74716	1.95944	0.179389	1.88465	2.07522	0.129016	0	0	0	0	–	0	0	0
5121	Q92625	23294	Ankyrin repeat and SAM domain-containing protein 1A	ANKS1A	12	14	1.9334	2.08904	0.178828	2.46529	2.63118	0.172144	0	0	0	0	–	0	0	0
1193	F5H2X7;Q9ULV3;Q9ULV3-2;H0Y5D5;Q9ULV3-5;Q5SYW2;Q9ULV3-4;Q9ULV3-3;Q96KB7	25792	Cip1-interacting zinc finger protein	CIZ1	8	7	1.99021	2.20332	0.178574	2.36351	3.07907	0.303902	0	0	0	0	–	0	0	0
3835	Q15021;F5GZJ1;E7EN77	9918	Condensin complex subunit 1	NCAPD2	42	40	1.89996	2.09837	0.178574	1.92167	1.98208	0.0582565	0	0	0	0	–	0	0	0
5783	Q9GZT8;Q9GZT8-2;Q9GZT8-3;E7EXA3	60491	NIF3-like protein 1	NIF3L1	9	9	2.29712	2.40083	0.178538	2.51608	2.74035	0.0666741	1	1	1	0	–	1	0	0
781	Q15369;E5RGD9;E5RHG8;E5RJ89	6921	Transcription elongation factor B polypeptide 1	TCEB1	2	4	0.888957	1.08024	0.178447	1.36152	1.34549	0.0136685	0	0	0	0	–	0	0	0
2236	O75792	10535	Ribonuclease H2 subunit A	RNASEH2A	4	3	1.26792	1.28089	0.178375	1.20441	1.31305	0.261077	0	0	0	0	–	0	0	0
1318	Q13627;Q13627-2;Q13627-5;F8W9I9;Q13627-4;Q13627-3;F8WAP0	1859	Dual specificity tyrosine-phosphorylation-regulated kinase 1A	DYRK1A	16	10	2.44202	2.62051	0.178121	2.81337	2.69468	0.0708564	0	0	0	0	–	0	0	0
3173	P53350	5347	Serine/threonine-protein kinase PLK1	PLK1	19	21	1.13349	1.36654	0.177886	1.31549	1.41575	0.0760347	0	0	0	0	–	0	0	0
4910	Q8NF37	79888	Lysophosphatidylcholine acyltransferase 1	LPCAT1	19	17	1.39305	1.58619	0.177723	1.55776	1.67895	0.161138	0	0	0	0	–	0	0	0
4715	Q8IXW5;Q8IXW5-2	79871	Putative RNA polymerase II subunit B1 CTD phosphatase RPAP2	RPAP2	20	16	2.56973	2.74337	0.177705	2.98204	3.24008	0.152469	0	0	0	0	–	0	0	0
5623	Q9BTE3;Q9BTE3-2;Q9BTE3-3	79892	Mini-chromosome maintenance complex-binding protein	MCMBP	29	27	1.27028	1.52992	0.177686	1.53882	1.63261	0.0921988	0	0	0	0	–	0	0	0
2770	P25789;H0YN18;H0YL69;H0YMZ1;P25789-2;H0YMA1;H0YMI6;H0YKT8;H0YLC2;H0YKS0	5685	Proteasome subunit alpha type-4;Proteasome subunit alpha type;Proteasome subunit beta type	PSMA4	12	14	0.940284	1.29507	0.177614	1.16392	1.37201	0.162195	0	0	0	0	–	0	0	0
6664	Q9Y385	51465	Ubiquitin-conjugating enzyme E2 J1	UBE2J1	3	4	2.3612	2.62078	0.176925	2.09306	2.35958	0.228498	0	0	0	0	–	0	0	0
2749	P23921;E9PD78;E9PL69;F5H861	6240	Ribonucleoside-diphosphate reductase large subunit;Ribonucleoside-diphosphate reductase	RRM1	27	30	1.48928	1.70918	0.176218	1.85326	1.90712	-0.0366061	0	0	0	0	–	0	0	0
2377	O95816;B4DXE2	9532	BAG family molecular chaperone regulator 2	BAG2	8	10	1.91492	2.23211	0.175927	2.20142	2.33181	0.124544	0	0	0	0	–	0	0	0
3925	Q15796-2;Q15796;B7Z5N5;K7EJX0	4087	Mothers against decapentaplegic homolog 2	SMAD2	5	5	1.98413	2.2292	0.175419	2.27677	2.4807	0.245335	0	0	0	0	–	0	0	0
1121	Q6P9B6;F5GWS3	57707	TLD domain-containing protein KIAA1609	KIAA1609	3	3	1.71201	2.01694	0.175274	2.79647	2.70859	-0.0383294	0	0	0	0	–	0	0	0
3628	Q13131-2;Q13131	5562	5-AMP-activated protein kinase catalytic subunit alpha-1	PRKAA1	11	12	1.706	2.10494	0.174875	1.88308	1.96897	0.0288807	0	0	0	0	–	0	0	0
132	Q5JTW2-2;E9PHX5;A8MST6;Q5JTW2-3;Q5JTW2	84131	Centrosomal protein of 78 kDa	CEP78	16	14	2.3806	2.53551	0.174639	2.42066	2.56261	0.127449	0	0	0	0	–	0	0	0
4171	Q5T1V6;Q5T1V6-2;B7Z5N6;B7ZBU3;E7EQG4;Q5T1W1	83479	Probable ATP-dependent RNA helicase DDX59	DDX59	5	5	1.01489	1.13187	0.174584	1.45604	1.41147	0.237987	0	0	0	0	–	0	0	0
6470	Q9UK97;Q9UK97-2;Q9UK97-3	26268	F-box only protein 9	FBXO9	5	5	1.00597	1.22202	0.174511	1.1154	1.11054	0.198724	0	0	0	0	–	0	0	0
754	P12081;D6REN6;B4DY73;J3KNE5;B3KWE1;B4DDD8;B4E1C5;C9JWK3;E7ETE2	3035	Histidine--tRNA ligase, cytoplasmic	HARS	17	18	1.87465	2.14192	0.173385	2.5317	2.57622	0.0503853	0	0	0	0	–	0	0	0
4535	Q7Z5J4;Q7Z5J4-2;E7EVZ3;Q7Z5J4-3	10743	Retinoic acid-induced protein 1	RAI1	8	4	2.61784	2.87885	0.173203	1.70188	1.8888	0.268351	0	0	0	0	–	0	0	0
5423	Q96NL6;Q96NL6-2;D6RBP0	132320	Sodium channel and clathrin linker 1	SCLT1	11	8	2.75533	2.8581	0.17293	2.85869	3.00543	0.196258	0	0	0	0	–	0	0	0
485	Q5R372-5;Q5R372-6;Q5R372-8;Q5R372-7;F5H8L0;B7ZAP0	9910	Rab GTPase-activating protein 1-like, isoform 10	RABGAP1L	3	5	1.38598	1.59308	0.172549	1.90341	2.2837	0.299592	0	0	0	0	–	0	0	0
5091	Q92503-2;Q92503;Q92503-3;K7EJ08	6397	SEC14-like protein 1	SEC14L1	8	5	1.72599	2.08318	0.17233	2.3928	2.32562	0.112676	0	0	0	0	–	0	0	0
2952	P41250	2617	Glycine--tRNA ligase	GARS	33	26	1.03443	1.34768	0.172221	1.60691	1.61952	0.0645784	1	1	0	0	–	1	0	1
4871	Q8NC69;F5H7I0	200845	BTB/POZ domain-containing protein KCTD6	KCTD6	5	6	2.66603	2.86369	0.171766	2.60856	2.98598	0.265075	0	0	0	0	–	0	0	0
4527	Q7Z4H3;Q7Z4H3-2	51020	HD domain-containing protein 2	HDDC2	3	5	1.05261	1.24249	0.171639	2.21019	2.33116	0.112057	1	1	0	0	–	1	0	0
4514	Q7Z3E2;H0Y7V5;F6VCB7	55088	Uncharacterized protein C10orf118	C10orf118	4	12	1.43719	1.62078	0.171348	2.53895	2.68417	0.189978	0	0	0	0	–	0	0	0
5918	Q9H7S9	80139	Zinc finger protein 703	ZNF703	4	4	2.1084	2.41218	0.17102	2.42287	2.80616	0.076831	0	0	0	0	–	0	0	0
2287	O94905;E5RHW4;E5RJ09	11160	Erlin-2	ERLIN2	10	12	1.2851	1.49995	0.170364	1.26336	1.28436	-0.0184082	0	0	0	0	–	0	0	0
3291	P61201-2;P61201;B4DIH5	9318	COP9 signalosome complex subunit 2	COPS2	18	17	2.07733	2.34282	0.170237	2.1356	2.39581	0.0645128	0	0	0	0	–	0	0	0
2311	O95163;F5H2T0	8518	Elongator complex protein 1	IKBKAP	44	36	1.65315	1.9426	0.170073	1.92937	2.03482	0.00103627	0	0	0	0	–	0	0	0
1250	Q8N5C8;Q8N5C8-2;F6SS63	257397	TGF-beta-activated kinase 1 and MAP3K7-binding protein 3	TAB3	3	3	1.73788	1.83593	0.170018	1.7953	2.36873	0.676186	0	0	0	0	–	0	0	0
2013	O43175;Q5SZU1	26227	D-3-phosphoglycerate dehydrogenase	PHGDH	27	26	1.64045	1.89962	0.1698	1.58442	1.79597	0.107707	0	0	0	0	–	0	0	0
3453	Q00535;Q00535-2	1020	Cyclin-dependent kinase 5	CDK5	20	18	0.901217	1.14806	0.169782	1.09958	1.18881	0.0616918	0	0	0	0	–	0	0	0
3510	Q05086;Q05086-3;Q05086-2	7337	Ubiquitin-protein ligase E3A	UBE3A	14	18	1.36942	1.63287	0.169745	1.73502	1.9313	0.0879652	0	0	0	0	–	0	0	0
4225	Q5TKA1-2;Q5TKA1;H0Y322;H7C4T7;Q5TKA1-3;C9J5J4	286826	Protein lin-9 homolog	LIN9	8	10	1.9024	2.23375	0.169435	1.88586	2.02202	0.136113	0	0	0	0	–	0	0	0
6566	Q9UPN7	22870	Serine/threonine-protein phosphatase 6 regulatory subunit 1	PPP6R1	9	9	1.49834	1.71519	0.169362	2.20428	2.41204	0.165728	0	0	0	0	–	0	0	0
4151	Q5SQN1;Q5SQN1-2;H7C3C7;Q5SQN1-4	116841	Synaptosomal-associated protein 47	SNAP47	14	12	1.15893	1.41634	0.169071	1.47037	1.66804	0.136253	0	0	0	0	–	0	0	0
1648	O75674;I3L4I4;J3KQU4;Q8N749;B7Z9E2;I3NI44;I3L367;I3L3T4;I3L4G0;B4DUW5;I3L1G1;I3L4N3;I3L1Q1	10040	TOM1-like protein 1	TOM1L1	4	6	2.12444	2.47488	0.168852	2.23682	2.63993	0.297642	0	0	0	0	–	0	0	0
6065	Q9NR09	57448	Baculoviral IAP repeat-containing protein 6	BIRC6	98	90	2.59928	2.85113	0.168724	2.75228	2.85688	0.0895281	0	0	0	0	–	0	0	0
3600	Q12933;Q12933-3;Q12933-2;Q12933-4;B1AMX9	7186	TNF receptor-associated factor 2	TRAF2	25	20	2.34264	2.4421	0.168633	2.61743	2.76208	0.178563	0	0	0	0	–	0	0	0
3727	Q13905-3;Q68DL3;Q13905;Q13905-2;Q5JUE6;H0Y6R4	2889	Rap guanine nucleotide exchange factor 1	DKFZp781P1719;RAPGEF1	3	6	2.03223	2.13329	0.16856	2.48846	2.71111	0.0511462	0	0	0	0	–	0	0	0
351	Q8N1B4;B4DS44;B4DNI9	6293	Vacuolar protein sorting-associated protein 52 homolog	VPS52	18	8	0.966992	1.32444	0.168505	0.847946	1.16922	0.242948	0	0	0	0	–	0	0	0
6715	Q9Y4E8;E9PCQ3;Q9Y4E8-3;Q9Y4E8-2	9958	Ubiquitin carboxyl-terminal hydrolase 15;Ubiquitin carboxyl-terminal hydrolase	USP15	27	36	2.28337	2.5506	0.168141	2.65803	2.65895	0.0921988	0	0	0	0	–	0	0	0
4839	Q8N9B5;Q8N9B5-2	133746	Junction-mediating and -regulatory protein	JMY	2	3	1.52314	1.74235	0.168068	1.95832	1.71999	-0.0835849	0	0	0	0	–	0	0	0
4755	Q8N0X7	23111	Spartin	SPG20	20	20	2.25553	2.85064	0.167794	2.49552	2.95152	0.14142	0	1	0	0	–	1	0	0
2333	O95376	10425	E3 ubiquitin-protein ligase ARIH2	ARIH2	16	17	1.8052	2.01314	0.167429	1.90667	2.11483	0.100821	0	0	0	0	–	0	0	0
3325	P62253;I3L2Q4;I3L0Q0	7326	Ubiquitin-conjugating enzyme E2 G1	UBE2G1	2	4	3.26494	3.6482	0.167338	3.42372	3.67099	0.132835	0	0	0	0	–	0	0	0
5224	Q96BR1;Q96BR1-2;E5RHX2;E5RK28;E5RHY6;E5RJV7	100533105	Serine/threonine-protein kinase Sgk3	SGK3	8	8	1.47027	1.66997	0.167246	1.65868	1.7416	0.0314481	0	0	0	0	–	0	0	0
2228	O75663;O75663-2	261726	TIP41-like protein	TIPRL	14	12	1.00838	1.12447	0.167027	1.25235	1.42606	0.10645	0	0	0	0	–	0	0	0
6030	Q9NP79;Q5TGM0;E7ETQ7	51534	Vacuolar protein sorting-associated protein VTA1 homolog	VTA1	9	10	2.22281	2.74117	0.166753	2.51875	2.58441	0.0734153	0	0	0	0	–	0	0	0
2785	P27361;P27361-2;P27361-3;E9PQW4;E9PBK7;E9PJF0;B3KR49	5595	Mitogen-activated protein kinase 3	MAPK3	5	11	0.988483	1.11617	0.166753	1.0601	1.07835	0.024659	0	1	0	0	–	1	0	0
4188	Q5T5Y3-3;Q5T5Y3;Q5T5Y3-2	157922	Calmodulin-regulated spectrin-associated protein 1	CAMSAP1	14	20	2.03021	2.27242	0.166242	2.21383	2.37483	0.181466	0	0	0	0	–	0	0	0
2653	P16885	5336	1-phosphatidylinositol 4,5-bisphosphate phosphodiesterase gamma-2	PLCG2	6	7	1.46228	1.91774	0.166041	1.68867	2.03227	0.325941	0	0	0	0	–	0	0	0
3917	Q15750;Q15750-2	10454	TGF-beta-activated kinase 1 and MAP3K7-binding protein 1	TAB1	16	18	2.45354	2.51784	0.16584	2.91853	3.13347	0.12911	0	0	0	0	–	0	0	0
2107	O60343;O60343-3;O60343-2	9882	TBC1 domain family member 4	TBC1D4	40	35	2.59202	2.80594	0.165767	2.82544	2.94424	0.0939659	0	0	0	0	–	0	0	0
1887	O00743;O00743-3;O00743-2	5537	Serine/threonine-protein phosphatase 6 catalytic subunit	PPP6C	9	10	1.14701	1.2508	0.165694	0.986447	1.10645	0.087933	0	0	0	0	–	0	0	0
143	Q9UJC3;A8MU44	51361	Protein Hook homolog 1	HOOK1	24	22	2.42046	2.5664	0.165127	2.74346	2.89052	0.0029014	0	0	0	0	–	0	0	0
3618	Q13049	22954	E3 ubiquitin-protein ligase TRIM32	TRIM32	11	13	2.12545	2.38373	0.164871	2.00587	2.36021	0.219358	0	0	0	0	–	0	0	0
1167	Q9UJX4;F5H0F9;E9PFB2;F5GY68;Q9UJX4-2	51433	Anaphase-promoting complex subunit 5	ANAPC5	17	17	1.96067	2.18072	0.164762	1.97998	1.95401	0.0475696	0	0	0	0	–	0	0	0
2905	P35998;B7Z5E2	5701	26S protease regulatory subunit 7	PSMC2	34	38	1.77641	1.90959	0.164286	1.93445	2.00679	0.0691751	0	0	0	0	–	0	0	0
1566	H3BSW6;Q2VPK5;Q2VPK5-5;Q2VPK5-3	348180	Cytoplasmic tRNA 2-thiolation protein 2	CTU2	13	13	2.00796	2.24944	0.163884	2.18256	2.42745	0.141171	0	0	0	0	–	0	0	0
4555	Q7Z7A4;Q7Z7A4-2;Q7Z7A4-4;Q7Z7A4-6;H7BYG4;Q7Z7A4-7;E9PD56;Q7Z7A4-5	54899	PX domain-containing protein kinase-like protein	PXK	4	3	1.25753	1.46793	0.163628	1.05311	1.66679	-0.0145606	0	0	0	0	–	0	0	0
3102	P50402	2010	Emerin	EMD	15	14	2.81564	2.97912	0.16339	3.06186	3.23099	0.143515	0	0	0	0	–	0	0	0
201	Q92845;B1AKU4;Q92845-2;F5H591	22920	Kinesin-associated protein 3	KIFAP3	7	7	2.41652	2.48432	0.162694	2.3681	2.6325	0.0998138	0	0	0	0	–	0	0	0
3	A0AVT1;A0AVT1-2	55236	Ubiquitin-like modifier-activating enzyme 6	UBA6	24	31	1.74971	1.68217	0.162566	2.38529	2.55733	0.14274	0	0	0	0	–	0	0	0
429	Q8WXE1;Q8WXE1-2;Q8WXE1-3;B5MEB7	84126	ATR-interacting protein	ATRIP	4	2	1.94473	2.28115	0.162383	2.41083	2.27605	-0.132427	0	0	0	0	–	0	0	0
6221	Q9NXF7	54876	DDB1- and CUL4-associated factor 16	DCAF16	2	2	2.53836	2.71791	0.162181	2.89218	2.99873	0.0689464	0	0	0	0	–	0	0	0
2792	P27708;F8VPD4	790	CAD protein;Glutamine-dependent carbamoyl-phosphate synthase;Aspartate carbamoyltransferase;Dihydroorotase	CAD	91	91	2.48501	2.712	0.162108	2.6123	2.7415	0.0625124	0	0	0	0	–	0	0	0
5383	Q96K19;Q96K19-2;Q96K19-3;Q96K19-5;E9PP55	81790	RING finger protein 170	RNF170	4	4	2.45393	2.55403	0.162108	2.38139	2.54314	0.0374042	0	0	0	0	–	0	0	0
591	Q13098-7;Q13098;Q13098-5;C9JFE4;Q13098-6;J3KSA5	2873	COP9 signalosome complex subunit 1	GPS1	20	17	2.06625	2.24643	0.162035	2.15177	2.40776	0.113008	0	0	0	0	–	0	0	0
6587	Q9UQ84;Q9UQ84-4	9156	Exonuclease 1	EXO1	10	8	1.4906	1.87411	0.161943	1.20994	1.53647	0.114085	0	0	0	0	–	0	0	0
981	F6XZQ7;P28161;E9PHN6;E9PEM9;E9PHN7;E9PLF1	2946	Glutathione S-transferase Mu 2	GSTM2	2	4	1.40741	1.69311	0.161705	1.69514	1.7336	-0.00803277	0	0	0	0	–	0	0	0
5474	Q96RT7;Q96RT7-3;Q96RT7-2;E7EQL8	85378	Gamma-tubulin complex component 6	TUBGCP6	8	13	1.68621	1.93107	0.161577	1.88575	2.12567	0.0553078	0	0	0	0	–	0	0	0
6276	Q9NZJ9-2;Q9NZJ9-3	11163	Isoform 2 of Diphosphoinositol polyphosphate phosphohydrolase 2;Isoform 3 of Diphosphoinositol polyphosphate phosphohydrolase 2	NUDT4	2	2	2.5189	2.75672	0.161448	3.23706	3.413	0.147172	0	0	0	0	–	0	0	0
5277	Q96EA4;Q96EA4-2	54908	Protein Spindly	CCDC99	12	11	2.38693	2.37931	0.161155	2.5839	3.03363	0.10371	0	0	0	0	–	0	0	0
4330	Q6NUM9;G5E9N3;Q6NUM9-2;H7C3J0	54884	All-trans-retinol 13,14-reductase	RETSAT	11	10	0.966336	1.24109	0.161082	1.20146	1.3388	0.195121	0	0	0	0	–	0	0	0
4387	Q6PJG6	221927	BRCA1-associated ATM activator 1	BRAT1	18	17	1.93999	2.04931	0.159578	2.19289	2.35655	0.166079	0	0	0	0	–	0	0	0
3779	Q14527;Q14527-2;H7C5K0	6596	Helicase-like transcription factor	HLTF	26	24	1.26074	1.39544	0.159431	1.26602	1.34613	0.0359175	0	0	0	0	–	0	0	0
1992	O15357;O15357-2	3636	Phosphatidylinositol 3,4,5-trisphosphate 5-phosphatase 2	INPPL1	18	27	2.00913	2.32008	0.159339	2.38292	2.58329	0.165239	0	0	0	0	–	0	0	0
5430	Q96P48;Q96P48-3;Q96P48-1;Q96P48-4;Q96P48-2;E7EU13;Q96P48-7;Q96P48-5	116985	Arf-GAP with Rho-GAP domain, ANK repeat and PH domain-containing protein 1	ARAP1	12	18	1.79529	2.06852	0.159137	2.22709	2.42572	0.114655	0	0	0	0	–	0	0	0
4931	Q8NHM5;Q8NHM5-3;Q8NHM5-4;Q8NHM5-2	84678	Lysine-specific demethylase 2B	KDM2B	2	2	2.82212	3.05164	0.158898	2.51932	2.55962	0.0268303	0	0	0	0	–	0	0	0
6578	Q9UPU7;Q9UPU7-2	23102	TBC1 domain family member 2B	TBC1D2B	14	14	2.59167	2.632	0.158696	2.57905	2.53979	0.0091125	0	0	0	0	–	0	0	0
229	P55209;H0YIV4;F5H4R6;B3KNT8;F8VY35;F8W0J6;F8VV59;F8W118;F8W020;B7Z9C2;H0YHC3;H0YH88;F8VUX1;F8VXI6;F5H1X5;F8VRJ2;B3KV44;F8VVB5	4673	Nucleosome assembly protein 1-like 1	NAP1L1	2	2	2.92318	3.25173	0.158348	3.36046	3.38024	0.0223832	0	0	0	0	–	0	0	0
4669	Q8IV48;E5RIV7	90459	3-5 exoribonuclease 1	ERI1	2	4	1.44302	1.63581	0.158274	1.07975	1.3464	0.140052	0	0	0	0	–	0	0	0
1630	Q9BZG8;I3L1H5;Q9BZG8-2;I3L226;Q9BZG8-3;I3L3X9	1801	Diphthamide biosynthesis protein 1	DPH1	10	8	1.41283	1.93704	0.158219	1.93206	2.08832	0.097029	0	0	0	0	–	0	0	0
1012	Q15631;E9PGT1;H7C1D4	7247	Translin	TSN	6	8	2.05539	2.0307	0.157943	2.06422	2.15917	0.153224	0	0	0	0	–	0	0	0
2568	P11142;E9PKE3;E9PNE6;P11142-2;A8K7Q2	3312	Heat shock cognate 71 kDa protein	HSPA8	30	31	1.77849	2.05226	0.157943	2.20973	2.33075	0.0802549	0	0	0	0	–	0	0	0
580	C9JA08;Q96D46;C9J0B9	51068	60S ribosomal export protein NMD3	NMD3	28	29	0.954546	1.23696	0.157833	1.13538	1.23993	0.0851574	0	0	0	0	–	0	0	0
6338	Q9P2N5	54439	RNA-binding protein 27	RBM27	2	4	1.21095	1.4033	0.157796	2.83343	2.84568	-0.138374	0	0	0	0	–	0	0	0
3704	Q13616	8454	Cullin-1	CUL1	36	31	0.931793	1.0865	0.156951	1.09034	1.19521	0.11017	0	0	0	0	–	0	0	0
6625	Q9Y2I7;E9PDH4	200576	1-phosphatidylinositol 3-phosphate 5-kinase	PIKFYVE	10	17	2.74499	3.0808	0.156399	2.81037	3.18179	0.127747	0	0	0	0	–	0	0	0
309	Q9NVU0;B4DL24;Q9NVU0-4;Q9NVU0-2;Q9NVU0-3	101060521	DNA-directed RNA polymerase III subunit RPC5	POLR3E	16	13	1.73553	2.0582	0.156363	1.67824	1.84752	0.0962117	0	0	0	0	–	0	0	0
3215	P55036;Q5VWC4;P55036-2;A6PVX3	5710	26S proteasome non-ATPase regulatory subunit 4	PSMD4	8	10	1.55501	1.74872	0.156215	1.7534	1.79864	0.0343623	0	0	0	0	–	0	0	0
6178	Q9NVZ3;Q9NVZ3-4;Q9NVZ3-2;D6RB24;F6SKB8;Q9NVZ3-3	55707	Adaptin ear-binding coat-associated protein 2	NECAP2	3	4	0.95983	1.25271	0.156068	0.960408	1.17561	0.0613306	0	0	0	0	–	0	0	0
2391	O96007	4338	Molybdopterin synthase catalytic subunit	MOCS2	2	2	2.37448	2.55413	0.155958	2.92774	3.14722	0.112787	0	0	0	0	–	0	0	0
2164	O75155;O75155-2	23066	Cullin-associated NEDD8-dissociated protein 2	CAND2	10	12	1.50979	1.65041	0.1557	1.49421	1.55018	0.0178547	0	0	0	0	–	0	0	0
3341	P62333;H0YJC0	5706	26S protease regulatory subunit 10B	PSMC6	33	35	1.8771	2.11445	0.155682	2.09524	2.17684	0.0789901	0	0	0	0	–	0	0	0
2165	O75157;O75157-2	9819	TSC22 domain family protein 2	TSC22D2	4	4	2.97651	3.20217	0.155627	3.36059	3.71882	0.0685543	0	0	0	0	–	0	0	0
6066	Q9NR12;Q9NR12-2;D6RH06;Q9NR12-4;Q9NR12-6;H7BYK4;Q9NR12-5;D6RF83;Q9NR12-3	9260	PDZ and LIM domain protein 7	PDLIM7	13	13	2.43779	2.77246	0.155387	2.66837	2.7215	0.100613	0	0	0	0	–	0	0	0
5908	Q9H773	79077	dCTP pyrophosphatase 1	DCTPP1	11	11	3.04386	3.34264	0.154669	3.83993	3.74827	0.00928276	0	0	0	0	–	0	0	0
3320	P62191;B4DR63	5700	26S protease regulatory subunit 4	PSMC1	24	24	1.69111	1.89132	0.154467	1.88423	1.99075	0.0423212	0	0	0	0	–	0	0	0
5424	Q96NW4;K7ELM1	84079	Ankyrin repeat domain-containing protein 27	ANKRD27	10	8	1.65098	2.03136	0.154191	1.66462	1.82437	0.175956	0	0	0	0	–	0	0	0
5110	Q92598;Q92598-2;Q92598-3;B4DYH1;B4DY72	10808	Heat shock protein 105 kDa	HSPH1	51	45	2.42961	2.65704	0.15408	2.72673	2.82961	0.0449644	0	0	0	0	–	0	0	0
6731	Q9Y508;Q9Y508-2	55905	RING finger protein 114	RNF114	6	6	3.1719	3.39272	0.153951	2.7243	2.78203	0.146042	0	0	0	0	–	0	0	0
4726	Q8IYB7;Q8IYB7-2;Q8IYB7-3	129563	DIS3-like exonuclease 2	DIS3L2	11	16	1.75516	2.01596	0.153472	1.72591	2.16684	0.285463	0	0	0	0	–	0	0	0
2823	P30086	5037	Phosphatidylethanolamine-binding protein 1;Hippocampal cholinergic neurostimulating peptide	PEBP1	8	8	2.55106	2.76827	0.153417	3.13456	3.1612	-0.0909207	0	0	0	0	–	0	0	0
3253	P58004	83667	Sestrin-2	SESN2	10	11	1.04559	1.19618	0.153361	1.27613	1.28169	-0.0198146	0	0	0	0	–	0	0	0
1043	G8JLI3;Q5H9R7-5;Q5H9R7;Q5H9R7-2;Q5H9R7-6;E9PKF6;H7BXH2;Q5H9R7-4;Q5H9R7-3;E9PQP7;H0YEN2	55291	Serine/threonine-protein phosphatase 6 regulatory subunit 3	PPP6R3	13	23	2.43913	2.47163	0.15314	2.84204	2.91345	0.148687	0	0	0	0	–	0	0	0
11	A1L020	92312	RNA-binding protein MEX3A	MEX3A	4	3	1.7345	1.76143	0.15303	2.15551	1.9619	0.137453	0	0	0	0	–	0	0	0
544	G5E9Q6;P35080-2;C9J0J7	5217	Profilin	PFN2	3	4	1.05768	1.44944	0.152827	1.08176	1.09725	-0.0176101	0	0	0	0	–	0	0	0
4396	Q6R327-3;Q6R327	253260	Rapamycin-insensitive companion of mTOR	RICTOR	12	12	1.50382	1.85314	0.152569	1.43899	1.6174	0.179531	0	0	0	0	–	0	0	0
2593	P12268;H0Y4R1;E7ETK5	3615	Inosine-5-monophosphate dehydrogenase 2	IMPDH2	29	34	2.84523	3.0383	0.15244	2.98466	3.11585	0.0552583	0	0	0	0	–	0	0	0
2081	O43896	10749	Kinesin-like protein KIF1C	KIF1C	9	10	1.85418	2.03359	0.152421	1.87079	2.15995	0.224368	0	0	0	0	–	0	0	0
6104	Q9NS86	55915	LanC-like protein 2	LANCL2	9	10	1.80115	2.03941	0.152181	1.939	2.05664	0.14246	0	0	0	0	–	0	0	0
6233	Q9NXW9	54784	Probable alpha-ketoglutarate-dependent dioxygenase ABH4	ALKBH4	7	8	0.926104	1.15329	0.151868	0.999584	1.15031	0.0693874	0	0	0	0	–	0	0	0
5902	Q9H6R7;Q9H6R7-2	80304	WD repeat-containing protein C2orf44	C2orf44	13	9	2.66816	2.77637	0.151739	2.30338	2.20244	-0.0693479	0	0	0	0	–	0	0	0
2626	P14635;Q5TZP9;E9PC90	891	G2/mitotic-specific cyclin-B1	CCNB1	7	7	2.24381	2.55628	0.15089	2.67942	2.84723	0.120436	0	0	0	0	–	0	0	0
6728	Q9Y4X0;Q9Y4X0-4;Q9Y4X0-3	9949	AMME syndrome candidate gene 1 protein	AMMECR1	7	7	0.810202	1.12162	0.150871	1.29709	1.46922	0.0380385	0	0	0	0	–	0	0	0
6632	Q9Y2L5;J3QQJ5;Q9Y2L5-2;J3KSL8;J3QSA1	22878	Trafficking protein particle complex subunit 8	TRAPPC8	23	28	1.93086	1.97197	0.150687	2.27004	2.28665	0.103869	0	0	0	0	–	0	0	0
854	O15056;E7ER60;O15056-2;O15056-3	8871	Synaptojanin-2	SYNJ2	2	2	2.0005	2.24197	0.15065	2.38444	2.21655	0.00326046	0	0	0	0	–	0	0	0
52	A6NDU8	285636	UPF0600 protein C5orf51	C5orf51	4	3	2.62956	2.74795	0.150169	2.36118	2.62848	0.061544	0	0	0	0	–	0	0	0
6451	Q9UJA3;Q9UJA3-3;Q9UJA3-4;Q9UJA3-2	84515	DNA replication licensing factor MCM8	MCM8	6	8	1.42312	1.79002	0.149504	1.15508	1.57221	0.117011	0	0	0	0	–	0	0	0
629	H0YLP2;Q2KHR2;C9JU50;Q2KHR2-2;H0YLX2	64864	DNA-binding protein RFX7	RFX7	4	3	2.22092	2.80244	0.149338	1.61825	1.55136	-0.0291909	0	0	0	0	–	0	0	0
1497	Q8WYA0;H0YHE2;Q8WYA0-3;F8W1J4	28981	Intraflagellar transport protein 81 homolog	IFT81	9	4	1.48796	1.91708	0.149301	2.02384	2.38211	0.200201	0	0	0	0	–	0	0	0
1841	O00170;E9PPD7;E9PMH2	9049	AH receptor-interacting protein;Peptidyl-prolyl cis-trans isomerase	AIP	6	12	2.13447	2.37919	0.149024	2.3253	2.38189	0.14793	0	0	0	0	–	0	0	0
2186	O75351	9525	Vacuolar protein sorting-associated protein 4B	VPS4B	4	7	1.32977	1.60226	0.14895	1.45956	1.61293	0.0563133	0	0	0	0	–	0	0	0
6696	Q9Y3X0	26093	Coiled-coil domain-containing protein 9	CCDC9	3	4	1.68399	1.77792	0.148876	2.05759	2.19764	0.0162461	0	0	0	0	–	0	0	0
2587	P11802;F8VWX7;F8VTV8;F8VYH9;F8VZ51;F8VZZ0	1019	Cyclin-dependent kinase 4	CDK4	17	18	1.66272	1.86321	0.148709	1.84752	1.97926	0.125439	0	0	0	0	–	0	0	0
3439	P85037;P85037-2	221937	Forkhead box protein K1	FOXK1	13	13	1.33915	1.51302	0.148691	1.6476	1.66262	-0.00691324	0	0	0	0	–	0	0	0
5470	Q96RR4;Q96RR4-7;Q96RR4-3;Q96RR4-2;Q96RR4-4;Q96RR4-5;Q96RR4-6;F5GZ00	10645	Calcium/calmodulin-dependent protein kinase kinase 2	CAMKK2	8	8	2.18254	2.42157	0.148617	2.01049	2.27485	0.223458	0	0	0	0	–	0	0	0
2768	P25787	5683	Proteasome subunit alpha type-2	PSMA2	5	7	1.51474	1.71305	0.148525	1.06649	1.18718	0.0837999	0	0	0	0	–	0	0	0
[truncated: 2,033 more rows]

## Sheet: 1g. dual-labeled by ERM and NES
ID#	UniProt Accession ID	Entrez ID	Protein names	Gene names	Unique peptides Rep1	Unique peptides Rep2	Rep1 log2 (M/L)	Rep1 log2(H/L)	Rep1 log2(H/M)	Rep2 log2(M/L)	Rep2 log2(H/L)	Rep2 Log2(H/M)	ERM true positive	soluble mitochondrial matrix protein	cytosolic protein	soluble ER lumen protein
[truncated: 2,613 more rows]

[truncated: 3 more sheets: 1h. OMM proteomic data, 1i. ERM proteomic data, 1j. Column definitions]
