# Supplementary material for: Proteomic mapping of cytosol-facing outer mitochondrial and ER membranes in living human cells by proximity biotinylation
Source: eLife. 2017 Apr 25;6:e24463. doi: 10.7554/eLife.24463 (PMC5404927; doi:10.7554/eLife.24463)
Supplement: Supplementary file 2. — (a) OMM true positive list: 79 established OMM-localized proteins used for calculation of OMM proteome coverage. Literature citation is provided for each entry. (b) ERM true positive list: 90 established ERM-localized proteins used for calculation of ERM proteome coverage. Literature citation is provided for each entry. (c) Sub-mitochondrial analysis: The sub-annotation of the set of proteins from the human proteome containing GO terms GO:0005741 for OMM, GO:0005758 for IMS, GO:0005743 for IMM, and GO:0005759 for mitochondrial matrix. Any protein with more than one sub-mitochondrial annotation was assigned to one compartment only according to this priority: OMM>IMS>IMM>mitochondrial matrix. Proteins detected in the OMM proteome are indicated in column I. (d) Sub-secretory analysis: The sub-annotation of the set of proteins from the human proteome containing GO terms GO:0005783 for endoplasmic reticulum, GO:0005794 for Golgi apparatus, and GO:0005886 for plasma membrane. Any protein with more than one sub-secretory annotation was assigned to one compartment only according to this priority: endoplasmic reticulum>Golgi apparatus>plasma membrane. Proteins detected in the ERM proteome are indicated in column H. (e) Soluble ER proteins: A list consisting of 132 proteins to check if ERM-APEX2 enriched any soluble ER lumen proteins. To generate this list, we searched for human proteins annotated with the GO term GO:0005788 for ‘endoplasmic reticulum lumen’ that also lack predicted transmembrane domains according to TMHMM and UniProt. Our ERM proteome contains 13 proteins, which are indicated in column E. (f) Cytosolic proteins: The set of proteins from the human proteome annotated with the GO term GO:0005829 for ‘cytosol’ that lack annotated or predicted transmembrane domains according to UniProt or TMHMM. Proteins detected in the ERM proteome are indicated in column E. (g) Column definitions: Definitions of the column headings for Supplementary files 2a–2f. [file elife-24463-supp2.xlsx]

## Sheet: 2a. OMM true positive list
UniProt Accession ID	Entrez ID	Gene names	Protein name	Ref (PMID)	Rep1 log2(M/L)	Rep1 log2(H/L)	Rep1 log2(H/M)	Rep2 log2(M/L)	Rep2 log2(H/L)	Rep2 log2(H/M)	In OMM proteome
P10415	596	BCL2	Apoptosis regulator Bcl-2	8244956	–	–	–	–	–	–	0
Q16611	578	BAK1	Bcl-2 homologous antagonist/killer	14634622	-0.537887	1.90461	2.78159	-0.718393	1.86235	2.34026	1
P21397	4128	MAOA	Amine oxidase [flavin-containing] A	18391214	–	–	–	–	–	–	0
P27338	4129	MAOB	Amine oxidase [flavin-containing] B	12913124	–	–	–	–	–	–	0
Q9Y3D6	51024	FIS1	Mitochondrial fission 1 protein	16118244	0.770823	3.69249	2.95914	0.779079	3.41084	1.85483	1
Q07817	598	BCL2L1, BCLX	Bcl-2-like protein 1	10629050	–	–	–	–	–	–	0
O95140	9927	MFN2	Mitofusin-2	11950885	0.176055	2.44156	2.0541	0.2757	2.66906	2.15873	1
Q9GZY8	56947	MFF	Mitochondrial fission factor	18353969	0.467544	3.57911	2.41309	1.06769	3.71257	2.34458	1
Q96HS1	192111	PGAM5	Serine/threonine-protein phosphatase PGAM5, mitochondrial	18387606	0.95506	1.06119	0.0643415	1.06843	1.23826	0.184485	0
P21796	7416	VDAC	Voltage-dependent anion-selective channel protein 1 (VDAC-1) (hVDAC1) (Outer mitochondrial membrane protein porin 1) (Plasmalemmal porin) (Porin 31HL) (Porin 31HM)	7539795	-0.106126	2.30736	2.36297	0.00271853	2.33301	2.37846	1
P45880	7417	VDAC2	Voltage-dependent anion-selective channel protein 2 (VDAC-2) (hVDAC2) (Outer mitochondrial membrane protein porin 2)	7539795	0.921297	2.02455	1.01908	0.895363	2.04183	1.12982	1
Q9Y277	7419	VDAC3	Voltage-dependent anion-selective channel protein 3 (VDAC-3) (hVDAC3) (Outer mitochondrial membrane protein porin 3)	20138821	0.445425	1.5104	0.965188	0.572289	1.75025	1.09831	1
Q8N4H5	401505	TOMM5	Mitochondrial import receptor subunit TOM5 homolog	18331822	–	–	–	–	–	–	0
Q96B49	100188893	TOMM6	Mitochondrial import receptor subunit TOM6 homolog	18331822	–	–	–	–	–	–	0
Q9P0U1	54543	TOMM7	Mitochondrial import receptor subunit TOM7 homolog	12198123	–	–	–	-0.689589	1.50107	2.22499	0
Q15388	9804	TOMM20	Mitochondrial import receptor subunit TOM20 homolog	18331822	-1.2957	2.43126	3.7217	-0.121267	3.73027	3.05192	1
Q9NS69	56993	TOMM22	Mitochondrial import receptor subunit TOM22 homolog	18331822	-0.00528225	0.173012	0.165109	0.167514	0.33472	0.187212	0
O96008	10452	TOMM40	Mitochondrial import receptor subunit TOM40 homolog	15644312	0.586766	1.39426	0.778246	0.647286	1.44648	0.742413	1
O94826	9868	TOMM70A	Mitochondrial import receptor subunit TOM70 homolog	18331822	-0.205947	3.63784	3.63096	-0.127727	3.78037	3.34227	1
Q9Y512	25813	SAMM50	Sorting and assembly machinery component 50 homolog	15644312	0.428583	2.67906	2.31496	0.613633	2.81431	2.2362	1
Q8TB36	54332	GDAP1	Ganglioside-induced differentiation-associated protein 1	16172208	-0.337509	3.63051	3.96364	0.0331317	3.50651	3.52213	1
Q969V5	79594	MUL1	Mitochondrial ubiquitin ligase activator of NFKB1	18213395	-0.207114	2.70718	2.42783	0.216025	2.21325	1.74006	1
Q96TC7	55177	RMDN3	Regulator of microtubule dynamics protein 3	22131369	-0.0095794	2.97422	3.1545	0.347659	3.33112	2.69533	1
Q7Z434	57506	MAVS	Mitochondrial antiviral-signaling protein	16125763	0.485264	3.58276	2.33444	0.668034	3.93027	2.69247	1
P57105	55333	SYNJ2BP	Synaptojanin-2-binding protein	10357812	-0.551502	3.82959	4.00201	-0.37595	4.05901	4.01432	1
Q13505	4580	MTX1	Metaxin-1	9045676	-0.307466	2.28243	2.61793	-0.0398114	2.51791	2.25294	1
O75431	10651	MTX2	Metaxin-2	10381257	0.105357	2.99614	1.79895	0.137069	2.8883	2.7601	1
Q9NX47	54708	MARCH5	E3 ubiquitin-protein ligase MARCH5	16874301	0.914509	2.94742	1.8739	1.13943	3.10364	1.97933	1
Q96C03	125170	MIEF2	Mitochondrial dynamics protein MID49	21508961	0.735996	1.68249	0.68098	1.0397	2.50217	1.52363	1
Q9NQG6	54471	MIEF1	Mitochondrial dynamics protein MID51	21508961	-0.0766581	1.51338	1.40123	0.917577	2.61149	1.43522	1
P19367	3098	HK1	Hexokinase-1	3008816	0.19821	2.66281	2.37298	0.291515	2.73492	2.38119	1
Q15785	10953	TOMM34	Mitochondrial import receptor subunit TOM34	10101285	1.44097	1.10609	-0.276838	–	–	–	0
P50416	1374	CPT1A	Carnitine O-palmitoyltransferase 1, liver isoform	9169604	-0.119641	1.44556	1.45515	-0.055948	1.54859	1.51808	1
Q9NP58	10058	ABCB6	ATP-binding cassette sub-family B member 6, mitochondrial	17661442	–	–	–	–	–	–	0
Q9NZ45	55847	CISD1	CDGSH iron-sulfur domain-containing protein 1	17376863	0.611414	2.70905	2.28554	0.725855	3.15114	2.48837	1
Q8IWA4	55669	MFN1	Mitofusin-1	12759376	0.537055	2.53265	1.81617	0.293413	2.74877	2.42715	1
O94763	8725	URI1	Unconventional prefoldin RPB5 interactor 1	17936702	–	–	–	–	–	–	0
P00387	1727	CYB5R3	NADH-cytochrome b5 reductase 3	22203676	1.26145	2.99624	1.85295	1.27149	3.28098	1.80038	1
Q9BXM7	65018	PINK1	Serine/threonine-protein kinase PINK1, mitochondrial	18687899	–	–	–	–	–	–	0
Q86WV6	340061	TMEM173	Stimulator of interferon genes protein	18818105	–	–	–	–	–	–	0
O00429	10059	DNM1L	Dynamin-1-like protein	21149567	–	–	–	–	–	–	0
O00571	1654	DDX3X	ATP-dependent RNA helicase DDX3X	20127681	1.82592	1.84773	-0.04499	1.85079	1.87804	0.0146356	0
P42345	2475	MTOR	Serine/threonine-protein kinase mTOR	11930000	1.70005	1.68191	-0.0101616	1.71327	1.60685	-0.124448	0
Q92667	8165	AKAP1	A-kinase anchor protein 1, mitochondrial	9182549	1.25353	2.96442	1.50966	1.3472	3.27949	1.78077	1
Q8IXI1	89941	RHOT2	Mitochondrial Rho GTPase 2	19528298	0.386797	2.27867	1.99599	0.887847	2.744	1.84804	1
Q8IXI2	55288	RHOT1	Mitochondrial Rho GTPase 1	16630562	0.58249	3.22807	2.89315	0.258754	3.57749	2.90382	1
Q99536	10493	VAT1	Synaptic vesicle membrane protein VAT-1 homolog	17105775	–	–	–	–	–	–	0
P32189	2710	GK	Glycerol kinase	6316940	0.0897746	2.16979	2.17041	0.322403	2.42706	2.30941	1
O43169	80777	CYB5B	Cytochrome b5 type B	22203676	-1.23075	1.29161	2.34319	1.01653	3.05278	1.76023	1
Q9HCL2	57678	GPAM	Glycerol-3-phosphate acyltransferase 1, mitochondrial	3997880	0.209469	2.46075	2.19103	0.388992	2.70792	2.21816	1
P52789	3099	HK2	Hexokinase-2	16892090	0.696708	2.38492	1.64957	0.936219	2.50209	1.65207	1
Q9HAP2	22877	MLXIP	MLX-interacting protein	16782875	–	–	–	–	–	–	0
Q9UH92	6945	MLX	Max-like protein X	16782875	–	–	–	–	–	–	0
Q86UT6	79671	NLRX1	NLR family member X1	18200010	0.327503	0.355011	-0.0206032	0.156435	-0.0430075	-0.104636	0
Q70CQ3	84749	USP30	Ubiquitin carboxyl-terminal hydrolase 30	18287522	0.660563	1.94179	1.33541	0.784149	2.14249	1.28869	1
P33121	2180	ACSL1	Long-chain-fatty-acid--COA ligase 1	17478130	1.49829	3.05999	1.67996	0.760793	2.7756	1.78027	1
Q9BRQ8	84883	AIFM2	Apoptosis-inducing factor 2	11980907	–	–	–	–	–	–	0
Q12983	664	BNIP3	BCL2/adenovirus E1B 19 kDa protein-interacting protein 3	22292033	0.852802	3.19912	2.33346	0.143571	2.71342	2.03951	1
Q8TCG5	126129	CPT1C	Carnitine O-palmitoyltransferase 1, brain isoform	17559810	–	–	–	–	–	–	0
Q92523	1375	CPT1B	Carnitine O-palmitoyltransferase 1, muscle isoform	10417344	–	–	–	–	–	–	0
Q8WWI5	23446	SLC44A1	Choline transporter-like protein 1	19357133	–	–	–	–	–	–	0
Q8IVP5	139341	FUNDC1	FUN14 domai-containing protein 1	22267086	–	–	–	–	–	–	0
Q6P1Q0	25875	LETMD1	LETM1 domain-containing protein 1	18045496	-0.0632108	-0.48124	-0.185544	-0.142295	-0.362563	0.00904439	0
Q969Z3	54996	MARC2	Mitochondrial amidoxime reducing component 2	22203676	0.260324	2.9196	2.61917	0.506328	3.49288	2.84844	1
Q5VT66	64757	MARC1	Mitochondrial amidoxime reducing component 1	23086957	0.720513	3.08208	2.5233	0.854067	3.37071	2.43921	1
Q9BUK6	55154	MSTO1	Protein misato homolog 1	17349998	0.846555	1.21596	0.378387	0.809897	1.06765	0.264076	0
Q96H55	80179	MYO19	Unconventional myosin-XIX	19932026	0.368369	2.30136	1.54458	0.520439	2.30359	1.3773	1
Q8N2A8	201164	PLD6	Mitochondrial cardiolipin hydrolase	17028579	0.531939	1.68546	1.09838	0.723393	1.99052	1.65789	1
Q96GF1	91445	RNF185	E3 ubiquitin-protein ligase RNF185	21931693	–	–	–	–	–	–	0
P23763	6843	VAMP1	Vesicle-associated membrane protein 1	9658161	–	–	–	–	–	–	0
P10620	4257	MGST1	Microsomal glutathione S-transferase 1	18634816	-0.629469	-0.679495	-0.097271	-0.52365	-0.386675	0.109106	0
Q9NX95	55638	SYBU	Syntabulin	16157705	0.00327384	3.32621	3.2884	0.354477	3.28007	3.0627	1
Q6NUI2	150763	GPAT2	Glycerol-3-phosphate acyltransferase 2, mitochondrial	14724270	–	–	–	–	–	–	0
F7VJQ1	5621	PRNP	Alternative prion protein	21478263	–	–	–	–	–	–	0
Q92558	8936	WASF1	Wiskott-Aldrich syndrome protein family member 1	12931191	3.17137	3.1667	-0.265484	2.40389	2.20783	-0.277969	0
P30536	706	TSPO	Translocator protein	8307574	0.0226221	0.374961	0.194855	-0.133452	0.162992	0.346301	0
P04049	5894	RAF1	RAF proto-oncogene serine/threonine-protein kinase	8929532	1.18015	1.63814	0.421709	1.29796	1.64617	0.312068	0
Q9BXF6	26056	RAB11FIP5	Rab11 family-interacting protein 5	11278501	2.38052	2.24735	-0.163039	2.60538	2.68882	-0.264878	0
Q07820	4170	MCL1	Induced myeloid leukemia cell differentiation protein Mcl-1	18314333	0.919791	3.14958	2.06565	1.16919	3.14633	2.08557	1

## Sheet: 2b. ERM true positive list
UniProt Accession ID	Entrez ID	Gene names	Protein name	Ref (PMID)	Rep1 log2(M/L)	Rep1 log2(H/L)	Rep1 log2(H/M)	Rep2 log2(M/L)	Rep2 log2(H/L)	Rep2 log2(H/M)	In ERM proteome
P09601	3162	HMOX1	Heme oxygenase 1	22419571	–	–	–	-2.91215	-2.20989	0.721317	0
Q16799	6252	RTN1	Reticulon-1	7844160	2.13773	2.721	0.716431	2.03793	2.72877	0.726667	1
O75298	6253	RTN2	Reticulon-2	22232211	0.433842	1.7301	1.35422	0.085814	0.678946	0.54912	1
O95197	10313	RTN3	Reticulon-3	16054885	2.01704	2.22901	0.268734	1.94555	2.0584	0.201636	1
Q9NQC3	57142	RTN4	Reticulon-4	16469703	1.10582	2.79053	1.67937	0.680442	2.47555	1.64056	1
Q9H902	65055	REEP1 (DP1 family)	Receptor expression-enhancing protein 1	20200447	0.809415	1.55823	0.76769	1.21596	1.30206	0.105281	1
Q14643	3708	IP3R-1	Inositol 1,4,5-trisphosphate receptor type 1	16469703	0.382187	1.00064	0.445153	-0.476942	0.771234	0.439163	1
Q9UBP0	6683	SPAST	Spastin	16339213	1.06036	0.904833	-0.234487	1.21165	0.893307	-0.200979	0
Q8WXF7	51062	ATL1	Atlastin-1	14506257; 16339213	–	–	–	0.487215	1.02111	0.4364	0
Q8NHH9	64225	ATL2	Atlastin-2	18270207	1.88665	2.43964	0.595795	1.78346	2.27434	0.442686	1
Q6DD88	25923	ATL3	Atlastin-3	18270207	0.771672	1.56157	0.469342	0.971799	1.27175	0.435247	1
Q07065	10970	CKAP-4 (CLIMP-63)	Cytoskeleton-associated protein 4	8314869; 7673362	1.29843	1.9615	0.714389	1.27353	1.88063	0.710748	1
Q13586	6786	STIM1	Stromal interaction molecule 1	16208375	1.04521	1.64296	0.664191	1.24352	1.89514	0.611965	1
Q9P246	57620	STIM2	Stromal interaction molecule 2	17905723	-0.339561	1.00911	0.192541	-0.373505	0.381718	0.859061	1
O14983	487	ATP2A1	Sarcoplasmic/endoplasmic reticulum calcium ATPase 1	11402072	–	–	–	–	–	–	0
P16615	488	ATP2A2	Sarcoplasmic/endoplasmic reticulum calcium ATPase 2	11402072	0.850063	1.20974	0.396494	0.747037	1.04665	0.356962	1
Q93084	489	ATP2A3	Sarcoplasmic/endoplasmic reticulum calcium ATPase 3	15028735	–	–	–	–	–	–	0
P61619	29927	SEC61A1	Protein transport protein Sec61 subunit alpha isoform 1	1423609	0.406139	0.690463	0.316057	0.110794	0.468937	0.420641	1
Q9H9S3	55176	SEC61A2	Protein transport protein Sec61 subunit alpha isoform 2	1423609	–	–	–	–	–	–	0
P60468	10952	SEC61B	Protein transport protein Sec61 subunit beta	8242738	1.65685	2.31715	0.781875	1.46429	1.91903	0.452824	1
P60059	23480	SEC61G	Protein transport protein Sec61 subunit gamma	8242738	0.294688	0.776005	0.605377	0.52268	0.878738	0.523456	1
Q99442	7095	SEC62	Translocation protein SEC62	2233730	1.5276	2.92129	0.910521	1.54391	2.40145	0.689566	1
Q9UGP8	11231	SEC63	Translocation protein SEC63 homolog	10799540	0.745763	1.2501	0.482429	0.6009	0.996266	0.401248	1
Q9HCU5	10113	PREB	Prolactin regulatory element-binding protein	11422940	1.38756	1.70826	0.315928	1.13911	1.63413	0.266945	1
Q9Y6X1	27230	SERP1	Stress-associated endoplasmic reticulum protein 1	10469658; 10601334; 8242738	–	–	–	–	–	–	0
O60762	8813	DPM1	Dolichol-phosphate mannosyltransferase subunit 1	9724629	0.321179	0.506186	0.136489	0.332985	0.461764	0.124768	1
O94777	8818	DPM2	Dolichol phosphate-mannose biosynthesis regulatory protein	10835346	–	–	–	–	–	–	0
Q9P2X0	54344	DPM3	Dolichol-phosphate mannosyltransferase subunit 3	10835346	0.182035	0.487481	0.229235	0.00803925	0.369673	0.337182	1
P00167	1528	CYB5A	Cytochrome b5	8947848	–	–	–	1.46634	2.71406	1.26958	0
P04798	1543	CYP1A1	Cytochrome P450 1A1	25236845	–	–	–	–	–	–	0
P16435	5447	POR	NADPH--cytochrome P450 reductase	21156755	1.65787	2.23032	0.586255	1.43859	2.13195	0.894671	1
P05181	1571	CYP2E1	Cytochrome P450 2E1	25236845	–	–	–	–	–	–	0
Q9NR63	56603	CYP26B1	Cytochrome P450 26B1	17997991; 10823918	–	–	–	–	–	–	0
Q16850	1595	CYP51A1	Lanosterol 14-alpha demethylase	14630712	0.433424	1.03494	0.678527	0.520375	1.06044	0.562417	1
P10635	1565	CYP2D6	Cytochrome P450 2D6	19438707	–	–	–	–	–	–	0
O43174	1592	CYP26A1	Cytochrome P450 26A1	18992717	–	–	–	–	–	–	0
P24462	1551	CYP3A7	Cytochrome P450 3A7	11093772	–	–	–	–	–	–	0
Q16678	1545	CYP1B1	Cytochrome P450 1B1	9525272	–	–	–	–	–	–	0
P24557	6916	TBXAS1	Thromboxane-A synthase	8366093	–	–	–	–	–	–	0
Q9Y6A2	10858	CYP46A1	Cholesterol 24-hydroxylase	18241055	–	–	–	–	–	–	0
Q6VVX0	120227	CYP2R1	Vitamin D 25-hydroxylase	12867411	–	–	–	–	–	–	0
Q7Z449	113612	CYP2U1	Cytochrome P450 2U1	14660610	–	–	–	–	–	–	0
Q96SQ9	29785	CYP2S1	Cytochrome P450 2S1	11181079	–	–	–	–	–	–	0
Q8N118	260293	CYP4X1	Cytochrome P450 4X1	16478468	–	–	–	–	–	–	0
Q6ZWL3	285440	CYP4V2	Cytochrome P450 4V2	19661213	–	–	–	–	–	–	0
Q9NYL5	51302	CYP39A1	24-hydroxycholesterol 7-alpha-hydroxylase	10748047	–	–	–	–	–	–	0
P51589	1573	CYP2J2	Cytochrome P450 2J2	8631948	–	–	–	–	–	–	0
Q14534	6713	SQLE	Squalene monooxygenase	6817796	0.258043	0.555865	0.384558	0.261271	0.462887	0.261318	1
Q9UBM7	1717	DHCR7	7-dehydrocholesterol reductase	5541764; 21762780	0.539623	0.582795	0.0477697	0.561605	0.764417	0.151504	0
P51648	224	ALDH3A2	Fatty aldehyde dehydrogenase	9133646	1.33692	1.84249	0.489952	1.13188	1.67241	0.52027	1
P37287	5277	PIGA	Phosphatidylinositol N-acetylglucosaminyltransferase subunit A	8900170	0.779804	1.57463	0.89995	0.935625	1.35456	0.397938	1
Q92535	5279	PIGC	Phosphatidylinositol N-acetylglucosaminyltransferase subunit C	8806613	–	–	–	–	–	–	0
Q14442	5283	PIGH	Phosphatidylinositol N-acetylglucosaminyltransferase subunit H	8900170	0.787782	1.41242	0.76177	–	–	–	0
Q9Y385	51465	UBE2J1	Ubiquitin-conjugating enzyme E2 J1	12082160	0.884306	3.40458	1.75128	1.00957	2.99532	1.71287	1
P10415	596	BCL2	Apoptosis regulator Bcl-2	8402648	1.66927	2.43009	0.783824	–	–	–	0
Q9UBV2	6400	SEL1L	Protein sel-1 homolog 1	17043138	–	–	–	–	–	–	0
Q86TM6	84447	SYVN1	E3 ubiquitin-protein ligase synoviolin	18264092	–	–	–	–	–	–	0
Q9BUN8	79139	DERL1	Derlin-1	15215855	0.297937	0.401055	0.0793489	0.171579	0.242682	0.100634	0
Q9GZP9	51009	DERL2	Derlin-2	16449189	-0.0737837	-0.10971	0.00529108	-0.389235	-0.223897	0.103443	0
Q96Q80	91319	DERL3	Derlin-3	16449189	–	–	–	–	–	–	0
Q9BQE4	55829	VIMP	Selenoprotein S	15215856	1.62689	2.50041	0.896523	1.93352	2.55195	0.77662	1
Q9UKV5	267	AMFR	E3 ubiquitin-protein ligase AMFR	11724934	0.882368	1.52144	0.695584	0.766994	1.41779	0.674663	1
Q92611	9695	EDEM1	ER degradation-enhancing alpha-mannosidase-like protein 1	11375934; 21632540	–	–	–	–	–	–	0
Q9Y679	550	AUP1	Ancient ubiquitous protein 1	23197321	0.909266	1.71414	0.722637	0.697582	1.4089	0.688535	1
Q15011	9709	HERPUD1	Homocysteine-responsive endoplasmic reticulum-resident ubiquitin-like domain member 1 protein	10922362	–	–	–	-0.393373	0.626285	1.21504	0
Q96BI3	51107	APH1A	Gamma-secretase subunit APH-1A	14593096	0.471781	0.697178	0.217336	0.312298	0.448897	0.101506	1
Q9NZ42	55851	PSENEN	Gamma-secretase subunit PEN-2	12522139	–	–	–	–	–	–	0
O75477	10613	ERLIN1	Erlin-1	16835267	1.29283	1.47531	0.270456	0.692744	1.23632	0.488535	1
O94905	11160	ERLIN2	Erlin-2	16835267	1.27677	1.40632	0.0905036	0.901087	1.29495	0.366268	1
Q96K19	81790	RNF170	E3 ubiquitin-protein ligase RNF170	21610068	2.20142	2.90667	0.614061	1.8905	2.13752	0.511909	1
Q8WU17	11236	RNF139	E3 ubiquitin-protein ligase RNF139	19706601	–	–	–	–	–	–	0
P27824	821	CANX	Calnexin	18417615	1.98593	3.33094	1.2438	1.89677	3.03227	1.13673	1
P43307	6745	SSR1	Translocon-associated protein subunit alpha	24407213	–	–	–	–	–	–	0
P43308	6746	SSR2	Translocon-associated protein subunit beta	24407213	–	–	–	–	–	–	0
P51571	6748	SSR4	Translocon-associated protein subunit delta	24407213	-0.0995773	0.129791	0.199371	-0.300594	-0.0780696	0.231254	0
Q9UNL2	6747	SSR3	Translocon-associated protein subunit gamma	24407213	0.186191	0.366247	0.150438	-0.0264275	0.186543	0.216745	0
Q96CC6	64285	RHBDF1	Inactive rhomboid protein 1	15965977	–	–	–	–	–	–	0
Q6PJF5	79651	RHBDF2	Inactive rhomboid protein 2	21439629; 22265016	–	–	–	–	–	–	0
Q8NBM4	337867	UBAC2	Ubiquitin-associated domain-containing protein 2	23297223	1.04667	1.40864	0.396009	0.700531	0.99549	0.320545	1
P21817	6261	RYR1	Ryanodine receptor 1	20961976	–	–	–	–	–	–	0
Q92736	6262	RYR2	Ryanodine receptor 2	20961976	–	–	–	–	–	–	0
Q15413	6263	RYR3	Ryanodine receptor 3	20961976	–	–	–	–	–	–	0
Q14571	3709	ITPR2	Inositol 1,4,5-trisphosphate receptor type 2	15093123	1.58705	1.80538	0.367828	1.59241	1.832	0.273153	1
Q14573	3710	ITPR3	Inositol 1,4,5-trisphosphate receptor type 3	15093123	1.99568	2.46117	0.795645	1.61773	2.29785	0.603642	1
P56962	55014	STX17	Syntaxin-17	23455425	1.72058	2.64013	0.668014	2.38911	2.78248	0.417141	1
P04035	3156	HMGCR	3-hydroxy-3-methylglutaryl-coenzyme A reductase	17180682	2.19111	2.52526	0.337191	1.94927	2.05431	0.199917	1
O15503	3638	INSIG1	Insulin-induced gene 1 protein	12202038	–	–	–	–	–	–	0
Q12770	22937	SCAP	Sterol regulatory element-binding protein cleavage-activating protein	9642295	2.07459	2.68881	0.625387	1.80205	2.25693	0.607878	1
P36956	6720	SREBF1	Sterol regulatory element-binding protein 1	7493979	–	–	–	–	–	–	0
Q12772	6721	SREBF2	Sterol regulatory element-binding protein 2	7493979	–	–	–	1.41887	1.61844	0.308086	0

## Sheet: 2c. Sub-mitochondrial analysis
UniProt Accession ID	Entrez ID	Gene names	Protein Name	GOCC OMM	GOCC IMS	GOCC IMM	GOCC matrix	In OMM proteome
Q5VT66	64757	MARC1	Mitochondrial amidoxime-reducing component 1	1	0	0	0	1
Q969Z3	54996	MARC2	Mitochondrial amidoxime reducing component 2	1	0	0	0	1
Q9NX47	54708	MARCH5	E3 ubiquitin-protein ligase MARCH5	1	0	0	0	1
Q9NP58	10058	ABCB6	ATP-binding cassette sub-family B member 6, mitochondrial	1	0	0	0	0
O00763	32	ACACB	Acetyl-CoA carboxylase 2	1	0	0	0	0
P33121	2180	ACSL1	Long-chain-fatty-acid--CoA ligase 1	1	0	0	0	1
O95573	2181	ACSL3	Long-chain-fatty-acid--CoA ligase 3	1	0	0	0	0
O60488	2182	ACSL4	Long-chain-fatty-acid--CoA ligase 4	1	0	0	0	1
Q9ULC5	51703	ACSL5	Long-chain-fatty-acid--CoA ligase 5	1	0	0	0	0
Q9UKU0	23305	ACSL6	Long-chain-fatty-acid--CoA ligase 6	1	0	0	0	0
Q9NUQ2	55326	AGPAT5	1-acyl-sn-glycerol-3-phosphate acyltransferase epsilon	1	0	0	0	0
Q9BRQ8	84883	AIFM2	Apoptosis-inducing factor 2	1	0	0	0	0
Q92667	8165	AKAP1	A-kinase anchor protein 1, mitochondrial	1	0	0	0	1
P15336	1386	ATF2	Cyclic AMP-dependent transcription factor ATF-2	1	0	0	0	0
Q92934	572	BAD	Bcl2 antagonist of cell death	1	0	0	0	0
Q16611	578	BAK1	Bcl-2 homologous antagonist/killer	1	0	0	0	1
Q07812	581	BAX	Apoptosis regulator BAX	1	0	0	0	0
Q9BXH1	27113	BBC3	Bcl-2-binding component 3	1	0	0	0	0
P10415	596	BCL2	Apoptosis regulator Bcl-2	1	0	0	0	0
Q16548	597	BCL2A1	Bcl-2-related protein A1	1	0	0	0	0
Q07817	598	BCL2L1	Bcl-2-like protein 1	1	0	0	0	0
Q9HD36	10017	BCL2L10	Bcl-2-like protein 10	1	0	0	0	0
O43521	10018	BCL2L11	Bcl-2-like protein 11	1	0	0	0	0
Q92843	599	BCL2L2	Bcl-2-like protein 2	1	0	0	0	0
G3V2X3	100529063	BCL2L2-PABPN1	Protein BCL2L2-PABPN1	1	0	0	0	0
P55957	637	BID	BH3-interacting domain death agonist	1	0	0	0	0
Q96LC9	90427	BMF	Bcl-2-modifying factor	1	0	0	0	0
Q12983	664	BNIP3	BCL2/adenovirus E1B 19 kDa protein-interacting protein 3	1	0	0	0	1
O60238	665	BNIP3L	BCL2/adenovirus E1B 19 kDa protein-interacting protein 3-like	1	0	0	0	0
Q9UMX3	666	BOK	Bcl-2-related ovarian killer protein	1	0	0	0	0
Q8WY22	140707	BRI3BP	BRI3-binding protein	1	0	0	0	0
Q14790	841	CASP8	Caspase-8	1	0	0	0	0
Q9NZ45	55847	CISD1	CDGSH iron-sulfur domain-containing protein 1	1	0	0	0	1
Q8N5K1	493856	CISD2	CDGSH iron-sulfur domain-containing protein 2	1	0	0	0	0
P09543	1267	CNP	2',3'-cyclic-nucleotide 3'-phosphodiesterase	1	0	0	0	0
Q13057	80347	COASY	Bifunctional coenzyme A synthase	1	0	0	0	0
P50416	1374	CPT1A	Carnitine O-palmitoyltransferase 1, liver isoform	1	0	0	0	1
Q92523	1375	CPT1B	Carnitine O-palmitoyltransferase 1, muscle isoform	1	0	0	0	0
Q8TCG5	126129	CPT1C	Carnitine O-palmitoyltransferase 1, brain isoform	1	0	0	0	0
P00167	1528	CYB5A	Cytochrome b5	1	0	0	0	0
O43169	80777	CYB5B	Cytochrome b5 type B	1	0	0	0	1
P00387	1727	CYB5R3	NADH-cytochrome b5 reductase 3	1	0	0	0	1
O15528	1594	CYP27B1	25-hydroxyvitamin D-1 alpha hydroxylase, mitochondrial	1	0	0	0	0
P14920	1610	DAO	D-amino-acid oxidase	1	0	0	0	0
O00571	1654	DDX3X	ATP-dependent RNA helicase DDX3X	1	0	0	0	0
O00429	10059	DNM1L	Dynamin-1-like protein	1	0	0	0	0
P54764	2043	EPHA4	Ephrin type-A receptor 4	1	0	0	0	0
F7VJQ1	5621	F7VJQ1	Alternative prion protein	1	0	0	0	0
Q8IVP5	139341	FUNDC1	FUN14 domain-containing protein 1	1	0	0	0	0
Q96F15	55340	GIMAP5	GTPase IMAP family member 5	1	0	0	0	0
P17302	2697	GJA1	Gap junction alpha-1 protein	1	0	0	0	0
P32189	2710	GK	Glycerol kinase	1	0	0	0	1
Q14410	2712	GK2	Glycerol kinase 2	1	0	0	0	0
Q14409	2713	GK3P	Putative glycerol kinase 3	1	0	0	0	0
Q9HCL2	57678	GPAM	Glycerol-3-phosphate acyltransferase 1, mitochondrial	1	0	0	0	1
Q6NUI2	150763	GPAT2	Glycerol-3-phosphate acyltransferase 2, mitochondrial	1	0	0	0	0
P55084	3032	HADHB	Trifunctional enzyme subunit beta, mitochondrial	1	0	0	0	0
P19367	3098	HK1	Hexokinase-1	1	0	0	0	1
P52789	3099	HK2	Hexokinase-2	1	0	0	0	1
P40305	3429	IFI27	Interferon alpha-inducible protein 27, mitochondrial	1	0	0	0	0
O15229	8564	KMO	Kynurenine 3-monooxygenase	1	0	0	0	0
Q6P1Q0	25875	LETMD1	LETM1 domain-containing protein 1	1	0	0	0	0
P21397	4128	MAOA	Amine oxidase [flavin-containing] A	1	0	0	0	0
P27338	4129	MAOB	Amine oxidase [flavin-containing] B	1	0	0	0	0
Q7Z434	57506	MAVS	Mitochondrial antiviral-signaling protein	1	0	0	0	1
Q07820	4170	MCL1	Induced myeloid leukemia cell differentiation protein Mcl-1	1	0	0	0	1
Q9GZY8	56947	MFF	Mitochondrial fission factor	1	0	0	0	1
Q8IWA4	55669	MFN1	Mitofusin-1	1	0	0	0	1
Q5JXC5	9927	MFN2	Mitofusin-2	1	0	0	0	1
P10620	4257	MGST1	Microsomal glutathione S-transferase 1	1	0	0	0	0
Q9NQG6	54471	MIEF1	Mitochondrial dynamics protein MID51	1	0	0	0	1
Q96C03	125170	MIEF2	Mitochondrial dynamics protein MID49	1	0	0	0	1
Q9HAP2	22877	MLXIP	MLX-interacting protein	1	0	0	0	0
Q96BY2	64112	MOAP1	Modulator of apoptosis 1	1	0	0	0	0
Q9BUK6	55154	MSTO1	Protein misato homolog 1	1	0	0	0	0
P42345	2475	MTOR	Serine/threonine-protein kinase mTOR	1	0	0	0	0
Q13505	4580	MTX1	Metaxin-1	1	0	0	0	1
Q8IZ68	10651	MTX2	Metaxin 2	1	0	0	0	1
Q5HYI7	345778	MTX3	Metaxin-3	1	0	0	0	1
Q96H55	80179	MYO19	Unconventional myosin-XIX	1	0	0	0	1
Q99972	4653	MYOC	Myocilin	1	0	0	0	0
Q86UT6	79671	NLRX1	NLR family member X1	1	0	0	0	0
O60313	4976	OPA1	Dynamin-like 120 kDa protein, mitochondrial	1	0	0	0	1
Q96HS1	192111	PGAM5	Serine/threonine-protein phosphatase PGAM5, mitochondrial	1	0	0	0	0
P06401	5241	PGR	Progesterone receptor	1	0	0	0	0
Q9UBF8	5298	PI4KB	Phosphatidylinositol 4-kinase beta	1	0	0	0	0
Q9BXM7	65018	PINK1	Serine/threonine-protein kinase PINK1, mitochondrial	1	0	0	0	0
Q8N2A8	201164	PLD6	Mitochondrial cardiolipin hydrolase	1	0	0	0	1
Q13794	5366	PMAIP1	Phorbol-12-myristate-13-acetate-induced protein 1	1	0	0	0	1
P36873	5501	PPP1CC	Serine/threonine-protein phosphatase PP1-gamma catalytic subunit	1	0	0	0	0
Q00005	5521	PPP2R2B	Serine/threonine-protein phosphatase 2A 55 kDa regulatory subunit B beta isoform	1	0	0	0	0
Q9BXF6	26056	RAB11FIP5	Rab11 family-interacting protein 5	1	0	0	0	0
P04049	5894	RAF1	RAF proto-oncogene serine/threonine-protein kinase	1	0	0	0	0
H7BXZ6	55288	RHOT1	Mitochondrial Rho GTPase	1	0	0	0	1
I3L2C6	89941	RHOT2	Mitochondrial Rho GTPase 2	1	0	0	0	1
Q96TC7	55177	RMDN3	Regulator of microtubule dynamics protein 3	1	0	0	0	1
Q96GF1	91445	RNF185	E3 ubiquitin-protein ligase RNF185	1	0	0	0	0
P23443	6198	RPS6KB1	Ribosomal protein S6 kinase beta-1	1	0	0	0	0
Q8WXG1	91543	RSAD2	Radical S-adenosyl methionine domain-containing protein 2	1	0	0	0	0
Q9Y512	25813	SAMM50	Sorting and assembly machinery component 50 homolog	1	0	0	0	1
Q9Y371	51100	SH3GLB1	Endophilin-B1	1	0	0	0	0
Q8WWI5	23446	SLC44A1	Choline transporter-like protein 1	1	0	0	0	0
O75324	8303	SNN	Stannin	1	0	0	0	0
Q8TC71	132671	SPATA18	Mitochondria-eating protein	1	0	0	0	0
Q7Z5L4	219938	SPATA19	Spermatogenesis-associated protein 19, mitochondrial	1	0	0	0	0
Q8N0X7	23111	SPG20	Spartin	1	0	0	0	0
Q9HBF5	400410	ST20	Suppressor of tumorigenicity 20 protein	1	0	0	0	0
Q86WV6	340061	TMEM173	Stimulator of interferon genes protein	1	0	0	0	0
Q15785	10953	TOMM34	Mitochondrial import receptor subunit TOM34	1	0	0	0	0
K7EKG4	10452	TOMM40	Mitochondrial import receptor subunit TOM40 homolog	1	0	0	0	1
Q969M1	84134	TOMM40L	Mitochondrial import receptor subunit TOM40B	1	0	0	0	0
Q96B49	100188893	TOMM6	Mitochondrial import receptor subunit TOM6 homolog	1	0	0	0	0
P30536	706	TSPO	Translocator protein	1	0	0	0	0
Q70CQ3	84749	USP30	Ubiquitin carboxyl-terminal hydrolase 30	1	0	0	0	1
P23763	6843	VAMP1	Vesicle-associated membrane protein 1	1	0	0	0	0
Q99536	10493	VAT1	Synaptic vesicle membrane protein VAT-1 homolog	1	0	0	0	0
P21796	7416	VDAC1	Voltage-dependent anion-selective channel protein 1	1	0	0	0	1
Q5JSD2	7417	VDAC2	Voltage-dependent anion-selective channel protein 2	1	0	0	0	1
Q9Y277	7419	VDAC3	Voltage-dependent anion-selective channel protein 3	1	0	0	0	1
Q92558	8936	WASF1	Wiskott-Aldrich syndrome protein family member 1	1	0	0	0	0
Q9NRP4	57001	ACN9	Protein ACN9 homolog, mitochondrial	0	1	0	0	0
O95831	9131	AIFM1	Apoptosis-inducing factor 1, mitochondrial	0	1	0	0	1
P54819	204	AK2	Adenylate kinase 2, mitochondrial	0	1	0	0	1
P36404	402	ARL2	ADP-ribosylation factor-like protein 2	0	1	0	0	0
Q9Y2Y0	23568	ARL2BP	ADP-ribosylation factor-like protein 2-binding protein	0	1	0	0	0
P78537	2647	BLOC1S1	Biogenesis of lysosome-related organelles complex 1 subunit 1	0	1	0	0	0
P04040	847	CAT	Catalase	0	1	0	0	0
Q96ST8	84902	CEP89	Centrosomal protein of 89 kDa	0	1	0	0	0
Q8N4Q1	131474	CHCHD4	Mitochondrial intermembrane space import and assembly protein 40	0	1	0	0	0
Q9BSY4	84269	CHCHD5	Coiled-coil-helix-coiled-coil-helix domain-containing protein 5	0	1	0	0	0
Q9BUK0	79145	CHCHD7	Coiled-coil-helix-coiled-coil-helix domain-containing protein 7	0	1	0	0	0
Q6FI81	57019	CIAPIN1	Anamorsin	0	1	0	0	0
Q96BR5	65260	COA7	Cytochrome c oxidase assembly factor 7	0	1	0	0	0
Q14061	10063	COX17	Cytochrome c oxidase copper chaperone	0	1	0	0	0
P14854	1340	COX6B1	Cytochrome c oxidase subunit 6B1	0	1	0	0	0
Q6YFQ2	125965	COX6B2	Cytochrome c oxidase subunit 6B2	0	1	0	0	0
P36551	1371	CPOX	Oxygen-dependent coproporphyrinogen-III oxidase, mitochondrial	0	1	0	0	1
P99999	54205	CYCS	Cytochrome c	0	1	0	0	1
Q9NR28	56616	DIABLO	Diablo homolog, mitochondrial	0	1	0	0	0
P23919	1841	DTYMK	Thymidylate kinase	0	1	0	0	0
Q9UKA2	26235	FBXL4	F-box/LRR-repeat protein 4	0	1	0	0	0
P09769	2268	FGR	Tyrosine-protein kinase Fgr	0	1	0	0	0
P50440	2628	GATM	Glycine amidinotransferase, mitochondrial	0	1	0	0	0
P55789	2671	GFER	FAD-linked sulfhydryl oxidase ALR	0	1	0	0	0
Q5YKI7	449520	GGNBP1	Putative gametogenetin-binding protein 1	0	1	0	0	0
Q9H4A6	64083	GOLPH3	Golgi phosphoprotein 3	0	1	0	0	0
P14060	3283	HSD3B1	3 beta-hydroxysteroid dehydrogenase/Delta 5-->4-isomerase type 1	0	1	0	0	0
P26439	3284	HSD3B2	3 beta-hydroxysteroid dehydrogenase/Delta 5-->4-isomerase type 2	0	1	0	0	0
O43464	27429	HTRA2	Serine protease HTRA2, mitochondrial	0	1	0	0	0
P07948	4067	LYN	Tyrosine-protein kinase Lyn	0	1	0	0	0
Q9BPX6	10367	MICU1	Calcium uptake protein 1, mitochondrial	0	1	0	0	0
Q8IYU8	221154	MICU2	Calcium uptake protein 2, mitochondrial	0	1	0	0	0
P51970	4702	NDUFA8	NADH dehydrogenase [ubiquinone] 1 alpha subcomplex subunit 8	0	1	0	0	1
P17568	4713	NDUFB7	NADH dehydrogenase [ubiquinone] 1 beta subcomplex subunit 7	0	1	0	0	1
P28331	4719	NDUFS1	NADH-ubiquinone oxidoreductase 75 kDa subunit, mitochondrial	0	1	0	0	0
O43920	4725	NDUFS5	NADH dehydrogenase [ubiquinone] iron-sulfur protein 5	0	1	0	0	1
Q9BYT8	57486	NLN	Neurolysin, mitochondrial	0	1	0	0	0
O00746	4833	NME4	Nucleoside diphosphate kinase, mitochondrial	0	1	0	0	0
Q9BZ23	80025	PANK2	Pantothenate kinase 2, mitochondrial	0	1	0	0	0
Q8TCS8	87178	PNPT1	Polyribonucleotide nucleotidyltransferase 1, mitochondrial	0	1	0	0	0
P50336	5498	PPOX	Protoporphyrinogen oxidase	0	1	0	0	0
Q9Y255	27166	PRELID1	PRELI domain-containing protein 1, mitochondrial	0	1	0	0	0
Q8N945	153768	PRELID2	PRELI domain-containing protein 2	0	1	0	0	0
P34897	6472	SHMT2	Serine hydroxymethyltransferase, mitochondrial	0	1	0	0	0
Q9NXA8	23408	SIRT5	NAD-dependent protein deacylase sirtuin-5, mitochondrial	0	1	0	0	0
Q96N28	10650	SLMO1	Protein slowmo homolog 1	0	1	0	0	0
Q9Y3B1	51012	SLMO2	Protein slowmo homolog 2	0	1	0	0	0
P00441	6647	SOD1	Superoxide dismutase [Cu-Zn]	0	1	0	0	0
P49675	6770	STAR	Steroidogenic acute regulatory protein, mitochondrial	0	1	0	0	0
Q9UJZ1	30968	STOML2	Stomatin-like protein 2, mitochondrial	0	1	0	0	0
P51687	6821	SUOX	Sulfite oxidase, mitochondrial	0	1	0	0	0
Q5T1C6	117145	THEM4	Acyl-coenzyme A thioesterase THEM4	0	1	0	0	0
P62072	26519	TIMM10	Mitochondrial import inner membrane translocase subunit Tim10	0	1	0	0	0
Q9Y5J6	26515	TIMM10B	Mitochondrial import inner membrane translocase subunit Tim10 B	0	1	0	0	0
O14925	100287932	TIMM23	Mitochondrial import inner membrane translocase subunit Tim23	0	1	0	0	0
O60220	1678	TIMM8A	Mitochondrial import inner membrane translocase subunit Tim8 A	0	1	0	0	0
Q9Y5J7	26520	TIMM9	Mitochondrial import inner membrane translocase subunit Tim9	0	1	0	0	0
O43715	51499	TRIAP1	TP53-regulated inhibitor of apoptosis 1	0	1	0	0	0
Q9H3M7	10628	TXNIP	Thioredoxin-interacting protein	0	1	0	0	0
Q9BRT2	84300	UQCC2	Ubiquinol-cytochrome-c reductase complex assembly factor 2	0	1	0	0	0
Q86UK0	26154	ABCA12	ATP-binding cassette sub-family A member 12	0	0	1	0	0
O94911	10351	ABCA8	ATP-binding cassette sub-family A member 8	0	0	1	0	0
Q9NRK6	23456	ABCB10	ATP-binding cassette sub-family B member 10, mitochondrial	0	0	1	0	0
O75027	22	ABCB7	ATP-binding cassette sub-family B member 7, mitochondrial	0	0	1	0	0
Q9NUT2	11194	ABCB8	ATP-binding cassette sub-family B member 8, mitochondrial	0	0	1	0	1
P28288	5825	ABCD3	ATP-binding cassette sub-family D member 3	0	0	1	0	0
P42765	10449	ACAA2	3-ketoacyl-CoA thiolase, mitochondrial	0	0	1	0	0
P49748	37	ACADVL	Very long-chain specific acyl-CoA dehydrogenase, mitochondrial	0	0	1	0	0
P24752	38	ACAT1	Acetyl-CoA acetyltransferase, mitochondrial	0	0	1	0	0
Q9Y4W6	10939	AFG3L2	AFG3-like protein 2	0	0	1	0	0
Q96NN9	150209	AIFM3	Apoptosis-inducing factor 3	0	0	1	0	0
P22557	212	ALAS2	5-aminolevulinate synthase, erythroid-specific, mitochondrial	0	0	1	0	0
P54886	5832	ALDH18A1	Delta-1-pyrroline-5-carboxylate synthase	0	0	1	0	0
P51648	224	ALDH3A2	Fatty aldehyde dehydrogenase	0	0	1	0	0
Q9UBZ4	27301	APEX2	DNA-(apurinic or apyrimidinic site) lyase 2	0	0	1	0	0
Q6UXV4	139322	APOOL	Apolipoprotein O-like	0	0	1	0	0
Q9NVI7	55210	ATAD3A	ATPase family AAA domain-containing protein 3A	0	0	1	0	1
Q5T9A4	83858	ATAD3B	ATPase family AAA domain-containing protein 3B	0	0	1	0	1
P25705	498	ATP5A1	ATP synthase subunit alpha, mitochondrial	0	0	1	0	0
P36542	509	ATP5C1	ATP synthase subunit gamma, mitochondrial	0	0	1	0	0
P30049	513	ATP5D	ATP synthase subunit delta, mitochondrial	0	0	1	0	0
P24539	515	ATP5F1	ATP synthase F(0) complex subunit B1, mitochondrial	0	0	1	0	0
P05496	516	ATP5G1	ATP synthase F(0) complex subunit C1, mitochondrial	0	0	1	0	0
O75947	10476	ATP5H	ATP synthase subunit d, mitochondrial	0	0	1	0	0
P56385	521	ATP5I	ATP synthase subunit e, mitochondrial	0	0	1	0	0
P18859	522	ATP5J	ATP synthase-coupling factor 6, mitochondrial	0	0	1	0	0
P56134	9551	ATP5J2	ATP synthase subunit f, mitochondrial	0	0	1	0	0
O75964	10632	ATP5L	ATP synthase subunit g, mitochondrial	0	0	1	0	0
P48047	539	ATP5O	ATP synthase subunit O, mitochondrial	0	0	1	0	0
Q99766	27109	ATP5S	ATP synthase subunit s, mitochondrial	0	0	1	0	0
Q02338	622	BDH1	D-beta-hydroxybutyrate dehydrogenase, mitochondrial	0	0	1	0	0
Q96KC9	85438	CABS1	Calcium-binding and spermatid-specific protein 1	0	0	1	0	0
O14618	9973	CCS	Copper chaperone for superoxide dismutase	0	0	1	0	0
O95674	8760	CDS2	Phosphatidate cytidylyltransferase 2	0	0	1	0	0
Q9NX63	54927	CHCHD3	Coiled-coil-helix-coiled-coil-helix domain-containing protein 3, mitochondrial	0	0	1	0	1
Q9BRQ6	84303	CHCHD6	Coiled-coil-helix-coiled-coil-helix domain-containing protein 6, mitochondrial	0	0	1	0	1
Q8NE62	55349	CHDH	Choline dehydrogenase, mitochondrial	0	0	1	0	0
P12532	1159	CKMT1A	Creatine kinase U-type, mitochondrial	0	0	1	0	1
P17540	1160	CKMT2	Creatine kinase S-type, mitochondrial	0	0	1	0	0
O76031	10845	CLPX	ATP-dependent Clp protease ATP-binding subunit clpX-like, mitochondrial	0	0	1	0	0
Q96MF6	93058	COQ10A	Coenzyme Q-binding protein COQ10 homolog A, mitochondrial	0	0	1	0	0
Q9H8M1	80219	COQ10B	Coenzyme Q-binding protein COQ10 homolog B, mitochondrial	0	0	1	0	0
Q96H96	27235	COQ2	4-hydroxybenzoate polyprenyltransferase, mitochondrial	0	0	1	0	0
Q9Y3A0	51117	COQ4	Ubiquinone biosynthesis protein COQ4 homolog, mitochondrial	0	0	1	0	0
Q99807	10229	COQ7	Ubiquinone biosynthesis protein COQ7 homolog	0	0	1	0	0
Q12887	1352	COX10	Protoheme IX farnesyltransferase, mitochondrial	0	0	1	0	0
Q9Y6N1	1353	COX11	Cytochrome c oxidase assembly protein COX11, mitochondrial	0	0	1	0	0
Q7KZN9	1355	COX15	Cytochrome c oxidase assembly protein COX15 homolog	0	0	1	0	0
P13073	1327	COX4I1	Cytochrome c oxidase subunit 4 isoform 1, mitochondrial	0	0	1	0	1
P20674	9377	COX5A	Cytochrome c oxidase subunit 5A, mitochondrial	0	0	1	0	0
P10606	1329	COX5B	Cytochrome c oxidase subunit 5B, mitochondrial	0	0	1	0	0
P12074	1337	COX6A1	Cytochrome c oxidase subunit 6A1, mitochondrial	0	0	1	0	0
P09669	1345	COX6C	Cytochrome c oxidase subunit 6C	0	0	1	0	1
O14548	9167	COX7A2L	Cytochrome c oxidase subunit 7A-related protein, mitochondrial	0	0	1	0	0
P24311	1349	COX7B	Cytochrome c oxidase subunit 7B, mitochondrial	0	0	1	0	0
P15954	1350	COX7C	Cytochrome c oxidase subunit 7C, mitochondrial	0	0	1	0	0
P10176	1351	COX8A	Cytochrome c oxidase subunit 8A, mitochondrial	0	0	1	0	0
Q7Z4L0	341947	COX8C	Cytochrome c oxidase subunit 8C, mitochondrial	0	0	1	0	0
P31327	1373	CPS1	Carbamoyl-phosphate synthase [ammonia], mitochondrial	0	0	1	0	0
P23786	1376	CPT2	Carnitine O-palmitoyltransferase 2, mitochondrial	0	0	1	0	0
P43155	1384	CRAT	Carnitine O-acetyltransferase	0	0	1	0	0
Q9UJA2	54675	CRLS1	Cardiolipin synthase	0	0	1	0	0
G5E9Q2	7812	CSDE1	Cold shock domain containing E1, RNA-binding, isoform CRA_d	0	0	1	0	0
P08574	1537	CYC1	Cytochrome c1, heme protein, mitochondrial	0	0	1	0	1
P15538	1584	CYP11B1	Cytochrome P450 11B1, mitochondrial	0	0	1	0	0
P19099	1585	CYP11B2	Cytochrome P450 11B2, mitochondrial	0	0	1	0	0
Q07973	1591	CYP24A1	1,25-dihydroxyvitamin D(3) 24-hydroxylase, mitochondrial	0	0	1	0	0
Q02318	1593	CYP27A1	Sterol 26-hydroxylase, mitochondrial	0	0	1	0	0
Q96DC0	1632	DCI	Enoyl-CoA delta isomerase 1, mitochondrial	0	0	1	0	0
Q86XF0	200895	DHFRL1	Dihydrofolate reductase, mitochondrial	0	0	1	0	0
Q02127	1723	DHODH	Dihydroorotate dehydrogenase (quinone), mitochondrial	0	0	1	0	0
Q96LJ7	115817	DHRS1	Dehydrogenase/reductase SDR family member 1	0	0	1	0	0
Q5H9R2	4698	DKFZp781K1356	Putative uncharacterized protein DKFZp781K1356	0	0	1	0	0
Q9NVH1	55735	DNAJC11	DnaJ homolog subfamily C member 11	0	0	1	0	1
Q9Y5T4	29103	DNAJC15	DnaJ homolog subfamily C member 15	0	0	1	0	0
Q96DA6	131118	DNAJC19	Mitochondrial import inner membrane translocase subunit TIM14	0	0	1	0	0
P42126	1632	ECI1	Enoyl-CoA delta isomerase 1, mitochondrial	0	0	1	0	0
Q9BUP0	80303	EFHD1	EF-hand domain-containing protein D1	0	0	1	0	0
O75616	26284	ERAL1	GTPase Era, mitochondrial	0	0	1	0	0
D6RAD5	2110	ETFDH	Electron transfer flavoprotein-ubiquinone oxidoreductase, mitochondrial	0	0	1	0	0
Q9Y2C4	9941	EXOG	Nuclease EXOG, mitochondrial	0	0	1	0	1
Q6P587	81889	FAHD1	Acylpyruvase FAHD1, mitochondrial	0	0	1	0	0
P22570	2232	FDXR	NADPH:adrenodoxin oxidoreductase, mitochondrial	0	0	1	0	0
P22830	2235	FECH	Ferrochelatase, mitochondrial	0	0	1	0	0
Q05932	2356	FPGS	Folylpolyglutamate synthase, mitochondrial	0	0	1	0	0
Q92947	2639	GCDH	Glutaryl-CoA dehydrogenase, mitochondrial	0	0	1	0	0
Q9H3K2	27069	GHITM	Growth hormone-inducible transmembrane protein	0	0	1	0	0
P00505	2806	GOT2	Aspartate aminotransferase, mitochondrial	0	0	1	0	0
P43304	2820	GPD2	Glycerol-3-phosphate dehydrogenase, mitochondrial	0	0	1	0	1
P36969	2879	GPX4	Phospholipid hydroperoxide glutathione peroxidase, mitochondrial	0	0	1	0	0
Q8TAA5	134266	GRPEL2	GrpE protein homolog 2, mitochondrial	0	0	1	0	0
Q9Y2Q3	373156	GSTK1	Glutathione S-transferase kappa 1	0	0	1	0	0
Q8N442	60558	GUF1	Translation factor GUF1, mitochondrial	0	0	1	0	0
Q16836	3033	HADH	Hydroxyacyl-coenzyme A dehydrogenase, mitochondrial	0	0	1	0	0
P40939	3030	HADHA	Trifunctional enzyme subunit alpha, mitochondrial	0	0	1	0	0
P53701	3052	HCCS	Cytochrome c-type heme lyase	0	0	1	0	0
O95714	8924	HERC2	E3 ubiquitin-protein ligase HERC2	0	0	1	0	0
Q9Y241	25994	HIGD1A	HIG1 domain family member 1A, mitochondrial	0	0	1	0	0
Q9BW72	192286	HIGD2A	HIG1 domain family member 2A, mitochondrial	0	0	1	0	0
P35914	3155	HMGCL	Hydroxymethylglutaryl-CoA lyase, mitochondrial	0	0	1	0	0
P54868	3158	HMGCS2	Hydroxymethylglutaryl-CoA synthase, mitochondrial	0	0	1	0	0
Q99714	3028	HSD17B10	3-hydroxyacyl-CoA dehydrogenase type-2	0	0	1	0	0
P10809	3329	HSPD1	60 kDa heat shock protein, mitochondrial	0	0	1	0	0
P48735	3418	IDH2	Isocitrate dehydrogenase [NADP], mitochondrial	0	0	1	0	0
Q96LU5	196294	IMMP1L	Mitochondrial inner membrane protease subunit 1	0	0	1	0	0
Q16891	10989	IMMT	Mitochondrial inner membrane protein	0	0	1	0	0
Q9H9P8	79944	L2HGDH	L-2-hydroxyglutarate dehydrogenase, mitochondrial	0	0	1	0	0
Q86WU2	197257	LDHD	Probable D-lactate dehydrogenase, mitochondrial	0	0	1	0	0
O95202	3954	LETM1	LETM1 and EF-hand domain-containing protein 1, mitochondrial	0	0	1	0	0
Q2VYF4	137994	LETM2	LETM1 domain-containing protein LETM2, mitochondrial	0	0	1	0	0
P17931	3958	LGALS3	Galectin-3	0	0	1	0	0
Q96RQ3	56922	MCCC1	Methylcrotonoyl-CoA carboxylase subunit alpha, mitochondrial	0	0	1	0	0
Q8NE86	90550	MCU	Calcium uniporter protein, mitochondrial	0	0	1	0	0
P40926	4191	MDH2	Malate dehydrogenase, mitochondrial	0	0	1	0	0
Q5TGZ0	440574	MINOS1	Mitochondrial inner membrane organizing system protein 1	0	0	1	0	1
Q9Y5U8	51660	MPC1	Mitochondrial pyruvate carrier 1	0	0	1	0	0
P0DKB6	347411	MPC1L	Mitochondrial pyruvate carrier 1-like protein	0	0	1	0	0
Q5R3B4	25874	MPC2	Mitochondrial pyruvate carrier 2	0	0	1	0	0
J3KPV7	4357	MPST	Sulfurtransferase	0	0	1	0	0
P39210	4358	MPV17	Protein Mpv17	0	0	1	0	0
Q9NRX2	63875	MRPL17	39S ribosomal protein L17, mitochondrial	0	0	1	0	0
Q9HD23	57380	MRS2	Magnesium transporter MRS2 homolog, mitochondrial	0	0	1	0	0
P00846	4508	MT-ATP6	ATP synthase subunit a	0	0	1	0	0
P03928	4509	MT-ATP8	ATP synthase protein 8	0	0	1	0	0
Q9NZJ7	23787	MTCH1	Mitochondrial carrier homolog 1	0	0	1	0	0
Q9Y6C9	23788	MTCH2	Mitochondrial carrier homolog 2	0	0	1	0	0
P00395	4512	MT-CO1	Cytochrome c oxidase subunit 1	0	0	1	0	0
P00403	4513	MT-CO2	Cytochrome c oxidase subunit 2	0	0	1	0	0
P00414	4514	MT-CO3	Cytochrome c oxidase subunit 3	0	0	1	0	0
P00156	4519	MT-CYB	Cytochrome b	0	0	1	0	0
Q9UDX5	51537	MTFP1	Mitochondrial fission process protein 1	0	0	1	0	0
Q9BT17	92170	MTG1	Mitochondrial ribosome-associated GTPase 1	0	0	1	0	0
Q9H4K7	26164	MTG2	Mitochondrial ribosome-associated GTPase 2	0	0	1	0	0
Q9H903	441024	MTHFD2L	Probable bifunctional methylenetetrahydrofolate dehydrogenase/cyclohydrolase 2	0	0	1	0	0
P03886	4535	MT-ND1	NADH-ubiquinone oxidoreductase chain 1	0	0	1	0	0
P03891	4536	MT-ND2	NADH-ubiquinone oxidoreductase chain 2	0	0	1	0	0
P03897	4537	MT-ND3	NADH-ubiquinone oxidoreductase chain 3	0	0	1	0	0
P03905	4538	MT-ND4	NADH-ubiquinone oxidoreductase chain 4	0	0	1	0	0
P03901	4539	MT-ND4L	NADH-ubiquinone oxidoreductase chain 4L	0	0	1	0	0
P03915	4540	MT-ND5	NADH-ubiquinone oxidoreductase chain 5	0	0	1	0	0
P03923	4541	MT-ND6	NADH-ubiquinone oxidoreductase chain 6	0	0	1	0	0
O15239	4694	NDUFA1	NADH dehydrogenase [ubiquinone] 1 alpha subcomplex subunit 1	0	0	1	0	0
O95299	4705	NDUFA10	NADH dehydrogenase [ubiquinone] 1 alpha subcomplex subunit 10, mitochondrial	0	0	1	0	0
Q86Y39	126328	NDUFA11	NADH dehydrogenase [ubiquinone] 1 alpha subcomplex subunit 11	0	0	1	0	0
Q9UI09	55967	NDUFA12	NADH dehydrogenase [ubiquinone] 1 alpha subcomplex subunit 12	0	0	1	0	0
Q9P0J0	51079	NDUFA13	NADH dehydrogenase [ubiquinone] 1 alpha subcomplex subunit 13	0	0	1	0	0
O43678	4695	NDUFA2	NADH dehydrogenase [ubiquinone] 1 alpha subcomplex subunit 2	0	0	1	0	0
O95167	4696	NDUFA3	NADH dehydrogenase [ubiquinone] 1 alpha subcomplex subunit 3	0	0	1	0	0
O00483	4697	NDUFA4	NADH dehydrogenase [ubiquinone] 1 alpha subcomplex subunit 4	0	0	1	0	0
Q16718	4698	NDUFA5	NADH dehydrogenase [ubiquinone] 1 alpha subcomplex subunit 5	0	0	1	0	0
P56556	4700	NDUFA6	NADH dehydrogenase [ubiquinone] 1 alpha subcomplex subunit 6	0	0	1	0	0
O95182	4701	NDUFA7	NADH dehydrogenase [ubiquinone] 1 alpha subcomplex subunit 7	0	0	1	0	0
Q16795	4704	NDUFA9	NADH dehydrogenase [ubiquinone] 1 alpha subcomplex subunit 9, mitochondrial	0	0	1	0	0
O14561	4706	NDUFAB1	Acyl carrier protein, mitochondrial	0	0	1	0	0
Q9BU61	25915	NDUFAF3	NADH dehydrogenase [ubiquinone] 1 alpha subcomplex assembly factor 3	0	0	1	0	0
Q330K2	137682	NDUFAF6	NADH dehydrogenase (ubiquinone) complex I, assembly factor 6	0	0	1	0	0
O75438	4707	NDUFB1	NADH dehydrogenase [ubiquinone] 1 beta subcomplex subunit 1	0	0	1	0	1
O96000	4716	NDUFB10	NADH dehydrogenase [ubiquinone] 1 beta subcomplex subunit 10	0	0	1	0	1
Q9NX14	54539	NDUFB11	NADH dehydrogenase [ubiquinone] 1 beta subcomplex subunit 11, mitochondrial	0	0	1	0	1
O95178	4708	NDUFB2	NADH dehydrogenase [ubiquinone] 1 beta subcomplex subunit 2, mitochondrial	0	0	1	0	0
O43676	4709	NDUFB3	NADH dehydrogenase [ubiquinone] 1 beta subcomplex subunit 3	0	0	1	0	0
O95168	4710	NDUFB4	NADH dehydrogenase [ubiquinone] 1 beta subcomplex subunit 4	0	0	1	0	0
O43674	4711	NDUFB5	NADH dehydrogenase [ubiquinone] 1 beta subcomplex subunit 5, mitochondrial	0	0	1	0	0
O95139	4712	NDUFB6	NADH dehydrogenase [ubiquinone] 1 beta subcomplex subunit 6	0	0	1	0	1
O95169	4714	NDUFB8	NADH dehydrogenase [ubiquinone] 1 beta subcomplex subunit 8, mitochondrial	0	0	1	0	0
Q9Y6M9	4715	NDUFB9	NADH dehydrogenase [ubiquinone] 1 beta subcomplex subunit 9	0	0	1	0	0
O43677	4717	NDUFC1	NADH dehydrogenase [ubiquinone] 1 subunit C1, mitochondrial	0	0	1	0	0
O95298	4718	NDUFC2	NADH dehydrogenase [ubiquinone] 1 subunit C2	0	0	1	0	0
E9PRQ4	100532726	NDUFC2-KCTD14	NADH dehydrogenase [ubiquinone] 1 subunit C2, isoform 2	0	0	1	0	0
O75306	4720	NDUFS2	NADH dehydrogenase [ubiquinone] iron-sulfur protein 2, mitochondrial	0	0	1	0	0
O75489	4722	NDUFS3	NADH dehydrogenase [ubiquinone] iron-sulfur protein 3, mitochondrial	0	0	1	0	0
O43181	4724	NDUFS4	NADH dehydrogenase [ubiquinone] iron-sulfur protein 4, mitochondrial	0	0	1	0	0
O75380	4726	NDUFS6	NADH dehydrogenase [ubiquinone] iron-sulfur protein 6, mitochondrial	0	0	1	0	0
O75251	374291	NDUFS7	NADH dehydrogenase [ubiquinone] iron-sulfur protein 7, mitochondrial	0	0	1	0	0
O00217	4728	NDUFS8	NADH dehydrogenase [ubiquinone] iron-sulfur protein 8, mitochondrial	0	0	1	0	0
P49821	4723	NDUFV1	NADH dehydrogenase [ubiquinone] flavoprotein 1, mitochondrial	0	0	1	0	0
P19404	4729	NDUFV2	NADH dehydrogenase [ubiquinone] flavoprotein 2, mitochondrial	0	0	1	0	0
P56181	4731	NDUFV3	NADH dehydrogenase [ubiquinone] flavoprotein 3, mitochondrial	0	0	1	0	0
Q9BPW8	8508	NIPSNAP1	Protein NipSnap homolog 1	0	0	1	0	0
Q13423	23530	NNT	NAD(P) transhydrogenase, mitochondrial	0	0	1	0	0
Q56VL3	132299	OCIAD2	OCIA domain-containing protein 2	0	0	1	0	0
Q96E52	115209	OMA1	Metalloendopeptidase OMA1, mitochondrial	0	0	1	0	1
P00480	5009	OTC	Ornithine carbamoyltransferase, mitochondrial	0	0	1	0	0
S4R3Q9	5018	OXA1L	Mitochondrial inner membrane protein OXA1L	0	0	1	0	0
Q9H300	55486	PARL	Presenilins-associated rhomboid-like protein, mitochondrial	0	0	1	0	0
P11498	5091	PC	Pyruvate carboxylase, mitochondrial	0	0	1	0	0
Q16654	5166	PDK4	[Pyruvate dehydrogenase (acetyl-transferring)] kinase isozyme 4, mitochondrial	0	0	1	0	0
Q32NB8	9489	PGS1	CDP-diacylglycerol--glycerol-3-phosphate 3-phosphatidyltransferase, mitochondrial	0	0	1	0	0
P35232	5245	PHB	Prohibitin	0	0	1	0	0
Q99623	11331	PHB2	Prohibitin-2	0	0	1	0	0
P47712	5321	PLA2G4A	Cytosolic phospholipase A2	0	0	1	0	0
P0C869	100137049	PLA2G4B	Cytosolic phospholipase A2 beta	0	0	1	0	0
Q10713	23203	PMPCA	Mitochondrial-processing peptidase subunit alpha	0	0	1	0	0
O75439	9512	PMPCB	Mitochondrial-processing peptidase subunit beta	0	0	1	0	0
P54098	5428	POLG	DNA polymerase subunit gamma-1	0	0	1	0	0
Q8WYH2	–	PP1187	EF-hand domain-containing protein D1	0	0	1	0	0
O43272	5625	PRODH	Proline dehydrogenase 1, mitochondrial	0	0	1	0	0
Q9UF12	58510	PRODH2	Probable proline dehydrogenase 2	0	0	1	0	0
P49768	5663	PSEN1	Presenilin-1	0	0	1	0	0
P49810	5664	PSEN2	Presenilin-2	0	0	1	0	0
Q8WUK0	114971	PTPMT1	Phosphatidylglycerophosphatase and protein-tyrosine phosphatase 1	0	0	1	0	0
Q7Z469	494141	Q7Z469	Putative mitochondrial carrier protein LOC494141	0	0	1	0	0
P60602	140823	ROMO1	Reactive oxygen species modulator 1	0	0	1	0	0
O75880	6341	SCO1	Protein SCO1 homolog, mitochondrial	0	0	1	0	1
O43819	9997	SCO2	Protein SCO2 homolog, mitochondrial	0	0	1	0	1
P31040	6389	SDHA	Succinate dehydrogenase [ubiquinone] flavoprotein subunit, mitochondrial	0	0	1	0	0
P21912	6390	SDHB	Succinate dehydrogenase [ubiquinone] iron-sulfur subunit, mitochondrial	0	0	1	0	0
Q99643	6391	SDHC	Succinate dehydrogenase cytochrome b560 subunit, mitochondrial	0	0	1	0	0
O14521	6392	SDHD	Succinate dehydrogenase [ubiquinone] cytochrome b small subunit, mitochondrial	0	0	1	0	0
Q9H9B4	94081	SFXN1	Sideroflexin-1	0	0	1	0	0
R4GN74	118980	SFXN2	Sideroflexin-2	0	0	1	0	0
Q6P4A7	119559	SFXN4	Sideroflexin-4	0	0	1	0	0
Q8TD22	94097	SFXN5	Sideroflexin-5	0	0	1	0	0
P53007	6576	SLC25A1	Tricarboxylate transport protein, mitochondrial	0	0	1	0	0
Q9UBX3	1468	SLC25A10	Mitochondrial dicarboxylate carrier	0	0	1	0	0
Q02978	8402	SLC25A11	Mitochondrial 2-oxoglutarate/malate carrier protein	0	0	1	0	0
O75746	8604	SLC25A12	Calcium-binding mitochondrial carrier protein Aralar1	0	0	1	0	0
Q9UJS0	10165	SLC25A13	Calcium-binding mitochondrial carrier protein Aralar2	0	0	1	0	0
O95258	9016	SLC25A14	Brain mitochondrial carrier protein 1	0	0	1	0	0
Q9Y619	10166	SLC25A15	Mitochondrial ornithine transporter 1	0	0	1	0	0
P16260	8034	SLC25A16	Graves disease carrier protein	0	0	1	0	0
B0QYW5	10478	SLC25A17	Peroxisomal membrane protein PMP34	0	0	1	0	0
Q9H1K4	83733	SLC25A18	Mitochondrial glutamate carrier 2	0	0	1	0	0
Q9HC21	60386	SLC25A19	Mitochondrial thiamine pyrophosphate carrier	0	0	1	0	0
Q9BXI2	83884	SLC25A2	Mitochondrial ornithine transporter 2	0	0	1	0	0
O43772	788	SLC25A20	Mitochondrial carnitine/acylcarnitine carrier protein	0	0	1	0	0
Q9BQT8	89874	SLC25A21	Mitochondrial 2-oxodicarboxylate carrier	0	0	1	0	0
Q9H936	79751	SLC25A22	Mitochondrial glutamate carrier 1	0	0	1	0	0
Q9BV35	79085	SLC25A23	Calcium-binding mitochondrial carrier protein SCaMC-3	0	0	1	0	0
Q6NUK1	29957	SLC25A24	Calcium-binding mitochondrial carrier protein SCaMC-1	0	0	1	0	0
Q6KCM7	114789	SLC25A25	Calcium-binding mitochondrial carrier protein SCaMC-2	0	0	1	0	0
Q70HW3	115286	SLC25A26	S-adenosylmethionine mitochondrial carrier protein	0	0	1	0	0
O95847	9481	SLC25A27	Mitochondrial uncoupling protein 4	0	0	1	0	0
Q96A46	81894	SLC25A28	Mitoferrin-2	0	0	1	0	0
Q8N8R3	123096	SLC25A29	Mitochondrial carnitine/acylcarnitine carrier protein CACL	0	0	1	0	0
Q00325	5250	SLC25A3	Phosphate carrier protein, mitochondrial	0	0	1	0	0
Q5SVS4	253512	SLC25A30	Kidney mitochondrial carrier protein 1	0	0	1	0	0
Q9H0C2	83447	SLC25A31	ADP/ATP translocase 4	0	0	1	0	0
Q9H2D1	81034	SLC25A32	Mitochondrial folate transporter/carrier	0	0	1	0	0
Q9BSK2	84275	SLC25A33	Solute carrier family 25 member 33	0	0	1	0	0
Q6PIV7	284723	SLC25A34	Solute carrier family 25 member 34	0	0	1	0	0
Q3KQZ1	399512	SLC25A35	Solute carrier family 25 member 35	0	0	1	0	0
Q96CQ1	55186	SLC25A36	Solute carrier family 25 member 36	0	0	1	0	0
Q9NYZ2	51312	SLC25A37	Mitoferrin-1	0	0	1	0	0
Q96DW6	54977	SLC25A38	Solute carrier family 25 member 38	0	0	1	0	0
Q9BZJ4	51629	SLC25A39	Solute carrier family 25 member 39	0	0	1	0	0
V9GYG0	291	SLC25A4	ADP/ATP translocase 1	0	0	1	0	0
Q8TBP6	55972	SLC25A40	Solute carrier family 25 member 40	0	0	1	0	0
Q8N5S1	284427	SLC25A41	Solute carrier family 25 member 41	0	0	1	0	0
Q86VD7	284439	SLC25A42	Mitochondrial coenzyme A transporter SLC25A42	0	0	1	0	0
Q8WUT9	203427	SLC25A43	Solute carrier family 25 member 43	0	0	1	0	0
Q96H78	9673	SLC25A44	Solute carrier family 25 member 44	0	0	1	0	0
Q8N413	283130	SLC25A45	Solute carrier family 25 member 45	0	0	1	0	0
Q96AG3	91137	SLC25A46	Solute carrier family 25 member 46	0	0	1	0	1
Q6Q0C1	283600	SLC25A47	Solute carrier family 25 member 47	0	0	1	0	0
Q6ZT89	153328	SLC25A48	Solute carrier family 25 member 48	0	0	1	0	0
P05141	292	SLC25A5	ADP/ATP translocase 2	0	0	1	0	0
Q9H1U9	92014	SLC25A51	Solute carrier family 25 member 51	0	0	1	0	0
Q3SY17	147407	SLC25A52	Solute carrier family 25 member 52	0	0	1	0	0
Q5H9E4	401612	SLC25A53	Solute carrier family 25 member 53	0	0	1	0	0
P12236	293	SLC25A6	ADP/ATP translocase 3	0	0	1	0	0
Q07837	6519	SLC3A1	Neutral and basic amino acid transport protein rBAT	0	0	1	0	0
Q6J4K2	80024	SLC8B1	Sodium/potassium/calcium exchanger 6, mitochondrial	0	0	1	0	0
Q86UD5	133308	SLC9B2	Mitochondrial sodium/hydrogen exchanger 9B2	0	0	1	0	0
P04179	6648	SOD2	Superoxide dismutase [Mn], mitochondrial	0	0	1	0	0
Q9H2V7	83985	SPNS1	Protein spinster homolog 1	0	0	1	0	0
Q9Y6N5	58472	SQRDL	Sulfide:quinone oxidoreductase, mitochondrial	0	0	1	0	0
P12931	6714	SRC	Proto-oncogene tyrosine-protein kinase Src	0	0	1	0	0
Q5VZB4	23380	SRGAP2	SLIT-ROBO Rho GTPase-activating protein 2	0	0	1	0	0
P53597	8802	SUCLG1	Succinyl-CoA ligase [ADP/GDP-forming] subunit alpha, mitochondrial	0	0	1	0	0
Q16635	6901	TAZ	Tafazzin	0	0	1	0	0
Q9Y5L4	26517	TIMM13	Mitochondrial import inner membrane translocase subunit Tim13	0	0	1	0	0
Q9Y584	29928	TIMM22	Mitochondrial import inner membrane translocase subunit Tim22	0	0	1	0	0
O43615	10469	TIMM44	Mitochondrial import inner membrane translocase subunit TIM44	0	0	1	0	0
Q3ZCQ8	92609	TIMM50	Mitochondrial import inner membrane translocase subunit TIM50	0	0	1	0	0
Q9Y5J9	26521	TIMM8B	Mitochondrial import inner membrane translocase subunit Tim8 B	0	0	1	0	0
O00142	7084	TK2	Thymidine kinase 2, mitochondrial	0	0	1	0	0
Q9H061	84233	TMEM126A	Transmembrane protein 126A	0	0	1	0	0
Q9BUB7	54968	TMEM70	Transmembrane protein 70, mitochondrial	0	0	1	0	0
Q9NS69	56993	TOMM22	Mitochondrial import receptor subunit TOM22 homolog	0	0	1	0	0
Q12931	10131	TRAP1	Heat shock protein 75 kDa, mitochondrial	0	0	1	0	0
Q16762	7263	TST	Thiosulfate sulfurtransferase	0	0	1	0	0
Q6DKK2	54902	TTC19	Tetratricopeptide repeat protein 19, mitochondrial	0	0	1	0	0
P04818	7298	TYMS	Thymidylate synthase	0	0	1	0	0
P25874	7350	UCP1	Mitochondrial brown fat uncoupling protein 1	0	0	1	0	0
P55851	7351	UCP2	Mitochondrial uncoupling protein 2	0	0	1	0	0
P55916	7352	UCP3	Mitochondrial uncoupling protein 3	0	0	1	0	0
Q9UDW1	29796	UQCR10	Cytochrome b-c1 complex subunit 9	0	0	1	0	0
O14957	10975	UQCR11	Cytochrome b-c1 complex subunit 10	0	0	1	0	0
P14927	7381	UQCRB	Cytochrome b-c1 complex subunit 7	0	0	1	0	0
P31930	7384	UQCRC1	Cytochrome b-c1 complex subunit 1, mitochondrial	0	0	1	0	0
P22695	7385	UQCRC2	Cytochrome b-c1 complex subunit 2, mitochondrial	0	0	1	0	0
P47985	7386	UQCRFS1	Cytochrome b-c1 complex subunit Rieske, mitochondrial	0	0	1	0	0
P07919	7388	UQCRH	Cytochrome b-c1 complex subunit 6, mitochondrial	0	0	1	0	0
O14949	27089	UQCRQ	Cytochrome b-c1 complex subunit 8	0	0	1	0	0
Q96TA2	10730	YME1L1	ATP-dependent zinc metalloprotease YME1L1	0	0	1	0	0
Q8N5Z0	51166	AADAT	Kynurenine/alpha-aminoadipate aminotransferase, mitochondrial	0	0	0	1	0
Q9UDR5	10157	AASS	Alpha-aminoadipic semialdehyde synthase, mitochondrial	0	0	0	1	0
P80404	18	ABAT	4-aminobutyrate aminotransferase, mitochondrial	0	0	0	1	0
Q9UKU7	27034	ACAD8	Isobutyryl-CoA dehydrogenase, mitochondrial	0	0	0	1	0
P28330	33	ACADL	Long-chain specific acyl-CoA dehydrogenase, mitochondrial	0	0	0	1	0
P11310	34	ACADM	Medium-chain specific acyl-CoA dehydrogenase, mitochondrial	0	0	0	1	0
P16219	35	ACADS	Short-chain specific acyl-CoA dehydrogenase, mitochondrial	0	0	0	1	0
P45954	36	ACADSB	Short/branched chain specific acyl-CoA dehydrogenase, mitochondrial	0	0	0	1	0
Q99798	50	ACO2	Aconitate hydratase, mitochondrial	0	0	0	1	0
Q08AH1	116285	ACSM1	Acyl-coenzyme A synthetase ACSM1, mitochondrial	0	0	0	1	0
Q08AH3	123876	ACSM2A	Acyl-coenzyme A synthetase ACSM2A, mitochondrial	0	0	0	1	0
Q68CK6	348158	ACSM2B	Acyl-coenzyme A synthetase ACSM2B, mitochondrial	0	0	0	1	0
Q53FZ2	6296	ACSM3	Acyl-coenzyme A synthetase ACSM3, mitochondrial	0	0	0	1	0
P0C7M7	341392	ACSM4	Acyl-coenzyme A synthetase ACSM4, mitochondrial	0	0	0	1	0
Q6NUN0	54988	ACSM5	Acyl-coenzyme A synthetase ACSM5, mitochondrial	0	0	0	1	0
Q9NUB1	84532	ACSS1	Acetyl-coenzyme A synthetase 2-like, mitochondrial	0	0	0	1	0
Q8IWW8	137872	ADHFE1	Hydroxyacid-oxoacid transhydrogenase, mitochondrial	0	0	0	1	0
Q9NX46	54936	ADPRHL2	Poly(ADP-ribose) glycohydrolase ARH3	0	0	0	1	0
P21549	189	AGXT	Serine--pyruvate aminotransferase	0	0	0	1	0
Q9BYV1	64902	AGXT2	Alanine--glyoxylate aminotransferase 2, mitochondrial	0	0	0	1	0
Q9UIJ7	50808	AK3	GTP:AMP phosphotransferase AK3, mitochondrial	0	0	0	1	0
P27144	100507855	AK4	Adenylate kinase 4, mitochondrial	0	0	0	1	0
P13196	211	ALAS1	5-aminolevulinate synthase, nonspecific, mitochondrial	0	0	0	1	0
P30837	219	ALDH1B1	Aldehyde dehydrogenase X, mitochondrial	0	0	0	1	0
P05091	217	ALDH2	Aldehyde dehydrogenase, mitochondrial	0	0	0	1	0
P30038	8659	ALDH4A1	Delta-1-pyrroline-5-carboxylate dehydrogenase, mitochondrial	0	0	0	1	0
P51649	7915	ALDH5A1	Succinate-semialdehyde dehydrogenase, mitochondrial	0	0	0	1	0
Q02252	4329	ALDH6A1	Methylmalonate-semialdehyde dehydrogenase [acylating], mitochondrial	0	0	0	1	0
P49419	501	ALDH7A1	Alpha-aminoadipic semialdehyde dehydrogenase	0	0	0	1	0
Q9BT30	84266	ALKBH7	Alpha-ketoglutarate-dependent dioxygenase alkB homolog 7, mitochondrial	0	0	0	1	0
P78540	384	ARG2	Arginase-2, mitochondrial	0	0	0	1	0
Q86TL0	84971	ATG4D	Cysteine protease ATG4D	0	0	0	1	0
P06576	506	ATP5B	ATP synthase subunit beta, mitochondrial	0	0	0	1	0
P56381	514	ATP5E	ATP synthase subunit epsilon, mitochondrial	0	0	0	1	0
Q13825	549	AUH	Methylglutaconyl-CoA hydratase, mitochondrial	0	0	0	1	0
O15382	587	BCAT2	Branched-chain-amino-acid aminotransferase, mitochondrial	0	0	0	1	0
P12694	593	BCKDHA	2-oxoisovalerate dehydrogenase subunit alpha, mitochondrial	0	0	0	1	0
P21953	594	BCKDHB	2-oxoisovalerate dehydrogenase subunit beta, mitochondrial	0	0	0	1	0
P43251	686	BTD	Biotinidase	0	0	0	1	0
Q07021	708	C1QBP	Complement component 1 Q subcomponent-binding protein, mitochondrial	0	0	0	1	0
P35218	763	CA5A	Carbonic anhydrase 5A, mitochondrial	0	0	0	1	0
Q9Y2D0	11238	CA5B	Carbonic anhydrase 5B, mitochondrial	0	0	0	1	0
Q9HA77	79587	CARS2	Probable cysteine--tRNA ligase, mitochondrial	0	0	0	1	0
P31415	844	CASQ1	Calsequestrin-1	0	0	0	1	0
Q8N4T8	84869	CBR4	Carbonyl reductase family member 4	0	0	0	1	0
Q8N163	57805	CCAR2	Cell cycle and apoptosis regulator protein 2	0	0	0	1	0
Q8IZ52	79586	CHPF	Chondroitin sulfate synthase 2	0	0	0	1	0
Q16740	8192	CLPP	Putative ATP-dependent Clp protease proteolytic subunit, mitochondrial	0	0	0	1	0
Q9NZJ6	51805	COQ3	Hexaprenyldihydroxybenzoate methyltransferase, mitochondrial	0	0	0	1	0
O75390	1431	CS	Citrate synthase, mitochondrial	0	0	0	1	0
P05108	1583	CYP11A1	Cholesterol side-chain cleavage enzyme, mitochondrial	0	0	0	1	0
Q8N465	728294	D2HGDH	D-2-hydroxyglutarate dehydrogenase, mitochondrial	0	0	0	1	0
Q6PI48	55157	DARS2	Aspartate--tRNA ligase, mitochondrial	0	0	0	1	0
P11182	1629	DBT	Lipoamide acyltransferase component of branched-chain alpha-keto acid dehydrogenase complex, mitochondrial	0	0	0	1	0
Q16698	1666	DECR1	2,4-dienoyl-CoA reductase, mitochondrial	0	0	0	1	0
Q16854	1716	DGUOK	Deoxyguanosine kinase, mitochondrial	0	0	0	1	0
Q13268	10202	DHRS2	Dehydrogenase/reductase SDR family member 2, mitochondrial	0	0	0	1	0
P10515	1737	DLAT	Dihydrolipoyllysine-residue acetyltransferase component of pyruvate dehydrogenase complex, mitochondrial	0	0	0	1	0
P09622	1738	DLD	Dihydrolipoyl dehydrogenase, mitochondrial	0	0	0	1	0
P36957	1743	DLST	Dihydrolipoyllysine-residue succinyltransferase component of 2-oxoglutarate dehydrogenase complex, mitochondrial	0	0	0	1	0
Q9UI17	29958	DMGDH	Dimethylglycine dehydrogenase, mitochondrial	0	0	0	1	0
Q96EY1	9093	DNAJA3	DnaJ homolog subfamily A member 3, mitochondrial	0	0	0	1	0
Q5JPH6	124454	EARS2	Probable glutamate--tRNA ligase, mitochondrial	0	0	0	1	0
P30084	1892	ECHS1	Enoyl-CoA hydratase, mitochondrial	0	0	0	1	0
Q15303	2066	ERBB4	Receptor tyrosine-protein kinase erbB-4	0	0	0	1	0
P13804	2108	ETFA	Electron transfer flavoprotein subunit alpha, mitochondrial	0	0	0	1	0
P38117	2109	ETFB	Electron transfer flavoprotein subunit beta	0	0	0	1	0
O95571	23474	ETHE1	Persulfide dioxygenase ETHE1, mitochondrial	0	0	0	1	0
O95363	10667	FARS2	Phenylalanine--tRNA ligase, mitochondrial	0	0	0	1	0
P10109	2230	FDX1	Adrenodoxin, mitochondrial	0	0	0	1	0
Q6P4F2	112812	FDX1L	Adrenodoxin-like protein, mitochondrial	0	0	0	1	0
P07954	2271	FH	Fumarate hydratase, mitochondrial	0	0	0	1	0
Q8NFF5	80308	FLAD1	FAD synthase	0	0	0	1	0
Q16595	2395	FXN	Frataxin, mitochondrial	0	0	0	1	0
P41250	2617	GARS	Glycine--tRNA ligase	0	0	0	1	0
O94925	2744	GLS	Glutaminase kidney isoform, mitochondrial	0	0	0	1	0
Q9UI32	27165	GLS2	Glutaminase liver isoform, mitochondrial	0	0	0	1	0
P00367	2746	GLUD1	Glutamate dehydrogenase 1, mitochondrial	0	0	0	1	0
Q6IB77	10249	GLYAT	Glycine N-acyltransferase	0	0	0	1	0
Q8TD30	84706	GPT2	Alanine aminotransferase 2	0	0	0	1	0
P07203	2876	GPX1	Glutathione peroxidase 1	0	0	0	1	0
Q9HAV7	80273	GRPEL1	GrpE protein homolog 1, mitochondrial	0	0	0	1	0
P00390	2936	GSR	Glutathione reductase, mitochondrial	0	0	0	1	0
Q16775	3029	HAGH	Hydroxyacylglutathione hydrolase, mitochondrial	0	0	0	1	0
P49590	23438	HARS2	Probable histidine--tRNA ligase, mitochondrial	0	0	0	1	0
P31937	11112	HIBADH	3-hydroxyisobutyrate dehydrogenase, mitochondrial	0	0	0	1	0
Q6NVY1	26275	HIBCH	3-hydroxyisobutyryl-CoA hydrolase, mitochondrial	0	0	0	1	0
Q92506	7923	HSD17B8	Estradiol 17-beta-dehydrogenase 8	0	0	0	1	0
P34931	3305	HSPA1L	Heat shock 70 kDa protein 1-like	0	0	0	1	0
P61604	3336	HSPE1	10 kDa heat shock protein, mitochondrial	0	0	0	1	0
Q9NSE4	55699	IARS2	Isoleucine--tRNA ligase, mitochondrial	0	0	0	1	0
P50213	3419	IDH3A	Isocitrate dehydrogenase [NAD] subunit alpha, mitochondrial	0	0	0	1	0
O43837	3420	IDH3B	Isocitrate dehydrogenase [NAD] subunit beta, mitochondrial	0	0	0	1	0
P51553	3421	IDH3G	Isocitrate dehydrogenase [NAD] subunit gamma, mitochondrial	0	0	0	1	0
Q9H1K1	23479	ISCU	Iron-sulfur cluster assembly enzyme ISCU, mitochondrial	0	0	0	1	0
P26440	3712	IVD	Isovaleryl-CoA dehydrogenase, mitochondrial	0	0	0	1	0
Q15046	3735	KARS	Lysine--tRNA ligase	0	0	0	1	0
Q15031	23395	LARS2	Probable leucine--tRNA ligase, mitochondrial	0	0	0	1	0
Q8N8K8	9361	LONP1	Lon protease homolog, mitochondrial	0	0	0	1	0
Q9HD34	57128	LYRM4	LYR motif-containing protein 4	0	0	0	1	0
Q5U5X0	90624	LYRM7	Complex III assembly factor LYRM7	0	0	0	1	0
Q96EH3	115416	MALSU1	Mitochondrial assembly of ribosomal large subunit protein 1	0	0	0	1	0
Q96GW9	92935	MARS2	Methionine--tRNA ligase, mitochondrial	0	0	0	1	0
Q9HCC0	64087	MCCC2	Methylcrotonoyl-CoA carboxylase beta chain, mitochondrial	0	0	0	1	0
Q96PE7	84693	MCEE	Methylmalonyl-CoA epimerase, mitochondrial	0	0	0	1	0
P23368	4200	ME2	NAD-dependent malic enzyme, mitochondrial	0	0	0	1	0
Q16798	10873	ME3	NADP-dependent malic enzyme, mitochondrial	0	0	0	1	0
Q99797	4285	MIPEP	Mitochondrial intermediate peptidase	0	0	0	1	0
O95822	23417	MLYCD	Malonyl-CoA decarboxylase, mitochondrial	0	0	0	1	0
Q8IVH4	166785	MMAA	Methylmalonic aciduria type A protein, mitochondrial	0	0	0	1	0
Q96EY8	326625	MMAB	Cob(I)yrinic acid a,c-diamide adenosyltransferase, mitochondrial	0	0	0	1	0
Q99551	7978	MTERF	Transcription termination factor, mitochondrial	0	0	0	1	0
Q49AM1	80298	MTERFD3	mTERF domain-containing protein 3, mitochondrial	0	0	0	1	0
P22033	4594	MUT	Methylmalonyl-CoA mutase, mitochondrial	0	0	0	1	0
Q8N159	162417	NAGS	N-acetylglutamate synthase, mitochondrial	0	0	0	1	0
Q96I59	79731	NARS2	Probable asparagine--tRNA ligase, mitochondrial	0	0	0	1	0
Q9Y697	9054	NFS1	Cysteine desulfurase, mitochondrial	0	0	0	1	0
P04150	2908	NR3C1	Glucocorticoid receptor	0	0	0	1	0
Q9NPB1	56953	NT5M	5'(3')-deoxyribonucleotidase, mitochondrial	0	0	0	1	0
P36639	4521	NUDT1	7,8-dihydro-8-oxoguanine triphosphatase	0	0	0	1	0
Q9BW91	53343	NUDT9	ADP-ribose pyrophosphatase, mitochondrial	0	0	0	1	0
P04181	4942	OAT	Ornithine aminotransferase, mitochondrial	0	0	0	1	0
Q02218	4967	OGDH	2-oxoglutarate dehydrogenase, mitochondrial	0	0	0	1	0
Q9ULD0	55753	OGDHL	2-oxoglutarate dehydrogenase-like, mitochondrial	0	0	0	1	0
P55809	5019	OXCT1	Succinyl-CoA:3-ketoacid coenzyme A transferase 1, mitochondrial	0	0	0	1	0
Q96DU9	140886	PABPC5	Polyadenylate-binding protein 5	0	0	0	1	0
Q86W56	8505	PARG	Poly(ADP-ribose) glycohydrolase	0	0	0	1	0
Q7L3T8	25973	PARS2	Probable proline--tRNA ligase, mitochondrial	0	0	0	1	0
P05165	5095	PCCA	Propionyl-CoA carboxylase alpha chain, mitochondrial	0	0	0	1	0
P05166	5096	PCCB	Propionyl-CoA carboxylase beta chain, mitochondrial	0	0	0	1	0
Q16822	5106	PCK2	Phosphoenolpyruvate carboxykinase [GTP], mitochondrial	0	0	0	1	0
Q6L8Q7	201626	PDE12	2',5'-phosphodiesterase 12	0	0	0	1	0
O00408	5138	PDE2A	cGMP-dependent 3',5'-cyclic phosphodiesterase	0	0	0	1	0
P08559	5160	PDHA1	Pyruvate dehydrogenase E1 component subunit alpha, somatic form, mitochondrial	0	0	0	1	0
P29803	5161	PDHA2	Pyruvate dehydrogenase E1 component subunit alpha, testis-specific form, mitochondrial	0	0	0	1	0
P11177	5162	PDHB	Pyruvate dehydrogenase E1 component subunit beta, mitochondrial	0	0	0	1	0
O00330	8050	PDHX	Pyruvate dehydrogenase protein X component, mitochondrial	0	0	0	1	0
Q15118	5163	PDK1	[Pyruvate dehydrogenase (acetyl-transferring)] kinase isozyme 1, mitochondrial	0	0	0	1	0
Q15119	5164	PDK2	[Pyruvate dehydrogenase (acetyl-transferring)] kinase isozyme 2, mitochondrial	0	0	0	1	0
Q15120	5165	PDK3	[Pyruvate dehydrogenase (acetyl-transferring)] kinase isozyme 3, mitochondrial	0	0	0	1	0
Q9P0J1	54704	PDP1	[Pyruvate dehydrogenase [acetyl-transferring]]-phosphatase 1, mitochondrial	0	0	0	1	0
Q9P2J9	57546	PDP2	[Pyruvate dehydrogenase [acetyl-transferring]]-phosphatase 2, mitochondrial	0	0	0	1	0
Q8NCN5	55066	PDPR	Pyruvate dehydrogenase phosphatase regulatory subunit, mitochondrial	0	0	0	1	0
Q5T2R2	23590	PDSS1	Decaprenyl-diphosphate synthase subunit 1	0	0	0	1	0
Q86YH6	57107	PDSS2	Decaprenyl-diphosphate synthase subunit 2	0	0	0	1	0
Q9Y237	5303	PIN4	Peptidyl-prolyl cis-trans isomerase NIMA-interacting 4	0	0	0	1	0
Q5JRX3	10531	PITRM1	Presequence protease, mitochondrial	0	0	0	1	0
O00411	5442	POLRMT	DNA-directed RNA polymerase, mitochondrial	0	0	0	1	0
Q9H2U2	27068	PPA2	Inorganic pyrophosphatase 2, mitochondrial	0	0	0	1	0
P30405	10105	PPIF	Peptidyl-prolyl cis-trans isomerase F, mitochondrial	0	0	0	1	0
Q8N3J5	152926	PPM1K	Protein phosphatase 1K, mitochondrial	0	0	0	1	0
Q06830	5052	PRDX1	Peroxiredoxin-1	0	0	0	1	0
P30048	10935	PRDX3	Thioredoxin-dependent peroxide reductase, mitochondrial	0	0	0	1	0
P30044	25824	PRDX5	Peroxiredoxin-5, mitochondrial	0	0	0	1	0
Q96LW4	201973	PRIMPOL	DNA-directed primase/polymerase protein	0	0	0	1	0
O75127	26024	PTCD1	Pentatricopeptide repeat-containing protein 1, mitochondrial	0	0	0	1	0
P32322	5831	PYCR1	Pyrroline-5-carboxylate reductase 1, mitochondrial	0	0	0	1	0
P47897	5859	QARS	Glutamine--tRNA ligase	0	0	0	1	0
Q06609	5888	RAD51	DNA repair protein RAD51 homolog 1	0	0	0	1	0
Q5T160	57038	RARS2	Probable arginine--tRNA ligase, mitochondrial	0	0	0	1	0
Q9UL12	1757	SARDH	Sarcosine dehydrogenase, mitochondrial	0	0	0	1	0
Q9NP81	54938	SARS2	Serine--tRNA ligase, mitochondrial	0	0	0	1	0
A6NFY7	644096	SDHAF1	Succinate dehydrogenase assembly factor 1, mitochondrial	0	0	0	1	0
P29353	6464	SHC1	SHC-transforming protein 1	0	0	0	1	0
Q9NTG7	23410	SIRT3	NAD-dependent protein deacetylase sirtuin-3, mitochondrial	0	0	0	1	0
Q9Y6E7	23409	SIRT4	NAD-dependent protein deacetylase sirtuin-4	0	0	0	1	0
Q9P2R7	8803	SUCLA2	Succinyl-CoA ligase [ADP-forming] subunit beta, mitochondrial	0	0	0	1	0
Q96I99	8801	SUCLG2	Succinyl-CoA ligase [GDP-forming] subunit beta, mitochondrial	0	0	0	1	0
Q8IYB8	6832	SUPV3L1	ATP-dependent RNA helicase SUPV3L1, mitochondrial	0	0	0	1	0
Q9BW92	80222	TARS2	Threonine--tRNA ligase, mitochondrial	0	0	0	1	0
Q8NHU6	23424	TDRD7	Tudor domain-containing protein 7	0	0	0	1	0
Q96QE5	79736	TEFM	Transcription elongation factor, mitochondrial	0	0	0	1	0
Q00059	7019	TFAM	Transcription factor A, mitochondrial	0	0	0	1	0
Q9H5Q4	64216	TFB2M	Dimethyladenosine transferase 2, mitochondrial	0	0	0	1	0
Q8N1Q8	284486	THEM5	Acyl-coenzyme A thioesterase THEM5	0	0	0	1	0
Q9NVH6	55217	TMLHE	Trimethyllysine dioxygenase, mitochondrial	0	0	0	1	0
P04637	7157	TP53	Cellular tumor antigen p53	0	0	0	1	0
Q32P41	57570	TRMT5	tRNA (guanine(37)-N1)-methyltransferase	0	0	0	1	0
Q99757	25828	TXN2	Thioredoxin, mitochondrial	0	0	0	1	0
Q9NNW7	10587	TXNRD2	Thioredoxin reductase 2, mitochondrial	0	0	0	1	0
Q9UGM6	10352	WARS2	Tryptophan--tRNA ligase, mitochondrial	0	0	0	1	0
Q9Y2Z4	51067	YARS2	Tyrosine--tRNA ligase, mitochondrial	0	0	0	1	0

## Sheet: 2d. Sub-secretory analysis
UniProt Accession ID	Entrez ID	Gene names	Protein name	GOCC endoplasmic reticulum	GOCC Golgi apparatus	GOCC plasma membrane	In ERM proteome
Q9P0N8	51257	MARCH2	E3 ubiquitin-protein ligase MARCH2	1	0	0	0
Q9NX47	54708	MARCH5	E3 ubiquitin-protein ligase MARCH5	1	0	0	1
Q9NQ94	29974	A1CF	APOBEC1 complementation factor	1	0	0	0
Q6ZMQ8	9625	AATK	Serine/threonine-protein kinase LMTK1	1	0	0	0
Q9NP58	10058	ABCB6	ATP-binding cassette sub-family B member 6, mitochondrial	1	0	0	0
Q8IZP0	10006	ABI1	Abl interactor 1	1	0	0	0
Q8TDN7	125981	ACER1	Alkaline ceramidase 1	1	0	0	0
P21399	48	ACO1	Cytoplasmic aconitate hydratase	1	0	0	0
Q96GR2	23205	ACSBG1	Long-chain-fatty-acid--CoA ligase ACSBG1	1	0	0	0
B7Z3Z9	2180	ACSL1	Long-chain-fatty-acid--CoA ligase 1	1	0	0	1
O95573	2181	ACSL3	Long-chain-fatty-acid--CoA ligase 3	1	0	0	1
Q9ULC5	51703	ACSL5	Long-chain-fatty-acid--CoA ligase 5	1	0	0	0
Q9P2N4	56999	ADAMTS9	A disintegrin and metalloproteinase with thrombospondin motifs 9	1	0	0	0
Q15848	9370	ADIPOQ	Adiponectin	1	0	0	0
P30542	134	ADORA1	Adenosine receptor A1	1	0	0	0
P20933	175	AGA	N(4)-(beta-N-acetylglucosaminyl)-L-asparaginase	1	0	0	0
Q6ZNB7	392636	AGMO	Alkylglycerol monooxygenase	1	0	0	0
Q99943	10554	AGPAT1	1-acyl-sn-glycerol-3-phosphate acyltransferase alpha	1	0	0	1
O15120	10555	AGPAT2	1-acyl-sn-glycerol-3-phosphate acyltransferase beta	1	0	0	0
Q9NRZ7	56894	AGPAT3	1-acyl-sn-glycerol-3-phosphate acyltransferase gamma	1	0	0	0
Q86UL3	137964	AGPAT6	Glycerol-3-phosphate acyltransferase 4	1	0	0	1
Q53EU6	84803	AGPAT9	Glycerol-3-phosphate acyltransferase 3	1	0	0	1
O95994	10551	AGR2	Anterior gradient protein 2 homolog	1	0	0	0
O43865	10768	AHCYL1	Putative adenosylhomocysteinase 2	1	0	0	0
O95433	10598	AHSA1	Activator of 90 kDa heat shock protein ATPase homolog 1	1	0	0	0
Q96NN9	150209	AIFM3	Apoptosis-inducing factor 3	1	0	0	0
Q12904	9255	AIMP1	Aminoacyl tRNA synthase complex-interacting multifunctional protein 1	1	0	0	0
P30838	218	ALDH3A1	Aldehyde dehydrogenase, dimeric NADP-preferring	1	0	0	0
K7EN73	224	ALDH3A2	Fatty aldehyde dehydrogenase	1	0	0	1
Q9BT22	56052	ALG1	Chitobiosyldiphosphodolichol beta-mannosyltransferase	1	0	0	1
Q9BV10	79087	ALG12	Dol-P-Man:Man(7)GlcNAc(2)-PP-Dol alpha-1,6-mannosyltransferase	1	0	0	1
H7C0X4	10195	ALG3	Dol-P-Man:Man(5)GlcNAc(2)-PP-Dol alpha-1,3-mannosyltransferase	1	0	0	0
P20292	241	ALOX5AP	Arachidonate 5-lipoxygenase-activating protein	1	0	0	0
Q12955	288	ANK3	Ankyrin-3	1	0	0	0
Q8N6S4	81573	ANKRD13C	Ankyrin repeat domain-containing protein 13C	1	0	0	0
Q6IWH7	50636	ANO7	Anoctamin-7	1	0	0	0
P39687	8125	ANP32A	Acidic leucine-rich nuclear phosphoprotein 32 family member A	1	0	0	0
P27695	328	APEX1	DNA-(apurinic or apyrimidinic site) lyase	1	0	0	0
Q96BI3	51107	APH1A	Gamma-secretase subunit APH-1A	1	0	0	1
P02654	341	APOC1	Apolipoprotein C-I	1	0	0	0
P05090	347	APOD	Apolipoprotein D	1	0	0	0
Q8NBQ7	282679	AQP11	Aquaporin-11	1	0	0	0
P55064	362	AQP5	Aquaporin-5	1	0	0	0
P48444	372	ARCN1	Coatomer subunit delta	1	0	0	0
Q96EG1	22901	ARSG	Arylsulfatase G	1	0	0	0
O43681	439	ASNA1	ATPase ASNA1	1	0	0	0
Q8WXF7	51062	ATL1	Atlastin-1	1	0	0	0
Q8NHH9	64225	ATL2	Atlastin-2	1	0	0	1
Q6DD88	25923	ATL3	Atlastin-3	1	0	0	1
O60312	57194	ATP10A	Probable phospholipid-transporting ATPase VA	1	0	0	0
O94823	23120	ATP10B	Probable phospholipid-transporting ATPase VB	1	0	0	0
Q9P241	57205	ATP10D	Probable phospholipid-transporting ATPase VD	1	0	0	0
P98196	23250	ATP11A	Probable phospholipid-transporting ATPase IH	1	0	0	0
Q9Y2G3	23200	ATP11B	Probable phospholipid-transporting ATPase IF	1	0	0	0
Q8NB49	286410	ATP11C	Probable phospholipid-transporting ATPase IG	1	0	0	0
Q5TC02	476	ATP1A1	Sodium/potassium-transporting ATPase subunit alpha-1	1	0	0	0
P13637	478	ATP1A3	Sodium/potassium-transporting ATPase subunit alpha-3	1	0	0	0
Q93084	489	ATP2A3	Sarcoplasmic/endoplasmic reticulum calcium ATPase 3	1	0	0	0
Q01814	491	ATP2B2	Plasma membrane calcium-transporting ATPase 2	1	0	0	0
Q04656	538	ATP7A	Copper-transporting ATPase 1	1	0	0	0
Q9Y2Q0	10396	ATP8A1	Probable phospholipid-transporting ATPase IA	1	0	0	0
O43520	5205	ATP8B1	Probable phospholipid-transporting ATPase IC	1	0	0	0
P30518	554	AVPR2	Vasopressin V2 receptor	1	0	0	0
Q8NCR0	148789	B3GALNT2	UDP-GalNAc:beta-1,3-N-acetylgalactosaminyltransferase 2	1	0	0	0
Q9Y2C3	10317	B3GALT5	Beta-1,3-galactosyltransferase 5	1	0	0	0
P56817	23621	BACE1	Beta-secretase 1	1	0	0	0
Q9Y5Z0	25825	BACE2	Beta-secretase 2	1	0	0	0
Q16611	578	BAK1	Bcl-2 homologous antagonist/killer	1	0	0	0
Q07812	581	BAX	Apoptosis regulator BAX	1	0	0	0
H7C5E2	55973	BCAP29	B-cell receptor-associated protein 29	1	0	0	0
P51572	10134	BCAP31	B-cell receptor-associated protein 31	1	0	0	1
P10415	596	BCL2	Apoptosis regulator Bcl-2	1	0	0	0
P46663	623	BDKRB1	B1 bradykinin receptor	1	0	0	0
Q12981	662	BNIP1	Vesicle transport protein SEC20	1	0	0	1
Q12983	664	BNIP3	BCL2/adenovirus E1B 19 kDa protein-interacting protein 3	1	0	0	0
O60238	665	BNIP3L	BCL2/adenovirus E1B 19 kDa protein-interacting protein 3-like	1	0	0	0
Q76B58	339479	BRINP3	BMP/retinoic acid-inducible neural-specific protein 3	1	0	0	0
Q8IWQ3	9024	BRSK2	Serine/threonine-protein kinase BRSK2	1	0	0	0
Q9NSK7	83636	C19orf12	Protein C19orf12	1	0	0	0
P58512	84536	C21orf67	Uncharacterized protein C21orf67	1	0	0	0
Q16602	10203	CALCRL	Calcitonin gene-related peptide type 1 receptor	1	0	0	0
P27797	811	CALR	Calreticulin	1	0	0	0
M0R0Y8	125972	CALR3	Calreticulin-3	1	0	0	0
P49069	819	CAMLG	Calcium signal-modulating cyclophilin ligand	1	0	0	1
P27824	821	CANX	Calnexin	1	0	0	1
P17655	824	CAPN2	Calpain-2 catalytic subunit	1	0	0	0
P31415	844	CASQ1	Calsequestrin-1	1	0	0	0
P04040	847	CAT	Catalase	1	0	0	0
Q86XQ3	347732	CATSPER3	Cation channel sperm-associated protein 3	1	0	0	0
Q03135	857	CAV1	Caveolin-1	1	0	0	0
P56539	859	CAV3	Caveolin-3	1	0	0	0
Q6UW01	643866	CBLN3	Cerebellin-3	1	0	0	0
Q9BQI4	83643	CCDC3	Coiled-coil domain-containing protein 3	1	0	0	0
Q96A33	57003	CCDC47	Coiled-coil domain-containing protein 47	1	0	0	1
Q3V6T2	55704	CCDC88A	Girdin	1	0	0	0
Q9NPF0	51293	CD320	CD320 antigen	1	0	0	0
Q92903	1040	CDS1	Phosphatidate cytidylyltransferase 1	1	0	0	1
O95674	8760	CDS2	Phosphatidate cytidylyltransferase 2	1	0	0	1
Q8WUJ3	57214	CEMIP	Cell migration-inducing and hyaluronan-binding protein	1	0	0	0
Q49MI3	375298	CERKL	Ceramide kinase-like protein	1	0	0	0
P27544	10715	CERS1	Ceramide synthase 1	1	0	0	1
H0YNR6	79603	CERS4	Ceramide synthase 4	1	0	0	0
F8W1K4	91012	CERS5	Ceramide synthase 5	1	0	0	0
Q9UKY3	51716	CES1P1	Putative inactive carboxylesterase 4	1	0	0	0
O00748	8824	CES2	Cocaine esterase	1	0	0	0
P36222	1116	CHI3L1	Chitinase-3-like protein 1	1	0	0	0
Q99653	11261	CHP1	Calcineurin B homologous protein 1	1	0	0	0
Q99828	10519	CIB1	Calcium and integrin-binding protein 1	1	0	0	0
Q96AQ7	63924	CIDEC	Cell death activator CIDE-3	1	0	0	0
O95500	23562	CLDN14	Claudin-14	1	0	0	0
P56748	9073	CLDN8	Claudin-8	1	0	0	0
Q9UHP7	29121	CLEC2D	C-type lectin domain family 2 member D	1	0	0	0
D6RAZ4	1047	CLGN	Calmegin	1	0	0	0
Q13286	1201	CLN3	Battenin	1	0	0	0
O75503	1203	CLN5	Ceroid-lipofuscinosis neuronal protein 5	1	0	0	0
Q9NWW5	54982	CLN6	Ceroid-lipofuscinosis neuronal protein 6	1	0	0	0
Q9UBY8	2055	CLN8	Protein CLN8	1	0	0	0
P10909	1191	CLU	Clusterin	1	0	0	0
P62633	7555	CNBP	Cellular nucleic acid-binding protein	1	0	0	0
Q9P003	29097	CNIH4	Protein cornichon homolog 4	1	0	0	0
Q9Y2B0	10330	CNPY2	Protein canopy homolog 2	1	0	0	0
C9JPW4	136227	COL26A1	Collagen alpha-1(XXVI) chain	1	0	0	0
Q17RY0	80315	CPEB4	Cytoplasmic polyadenylation element-binding protein 4	1	0	0	0
A4D0V7	79974	CPED1	Cadherin-like and PC-esterase domain-containing protein 1	1	0	0	0
Q9Y646	10404	CPQ	Carboxypeptidase Q	1	0	0	0
P29373	1382	CRABP2	Cellular retinoic acid-binding protein 2	1	0	0	0
P43155	1384	CRAT	Carnitine O-acetyltransferase	1	0	0	0
O43889	10488	CREB3	Cyclic AMP-responsive element-binding protein 3	1	0	0	0
E9PK33	90993	CREB3L1	Processed cyclic AMP-responsive element-binding protein 3-like protein 1	1	0	0	0
Q70SY1	64764	CREB3L2	Cyclic AMP-responsive element-binding protein 3-like protein 2	1	0	0	0
B4DMZ9	148327	CREB3L4	cDNA FLJ52335, highly similar to Homo sapiens cAMP responsive element binding protein 3-like 4 (CREB3L4), mRNA	1	0	0	0
Q8IUH2	200407	CREG2	Protein CREG2	1	0	0	0
Q6UXH1	79174	CRELD2	Cysteine-rich with EGF-like domain protein 2	1	0	0	0
Q13324	1395	CRHR2	Corticotropin-releasing factor receptor 2	1	0	0	0
Q8N1N5	285464	CRIPAK	Cysteine-rich PAK1 inhibitor	1	0	0	0
O75718	10491	CRTAP	Cartilage-associated protein	1	0	0	0
Q96HY6	65992	DDRGK1	DDRGK domain-containing protein 1	1	0	0	1
Q9UJV9	51428	DDX41	Probable ATP-dependent RNA helicase DDX41	1	0	0	0
O15121	8560	DEGS1	Sphingolipid delta(4)-desaturase DES1	1	0	0	1
Q9BUN8	79139	DERL1	Derlin-1	1	0	0	0
Q9GZP9	51009	DERL2	Derlin-2	1	0	0	0
Q96PD7	84649	DGAT2	Diacylglycerol O-acyltransferase 2	1	0	0	0
Q15392	1718	DHCR24	Delta(24)-sterol reductase	1	0	0	0
Q9UBM7	1717	DHCR7	7-dehydrocholesterol reductase	1	0	0	0
Q96LJ7	115817	DHRS1	Dehydrogenase/reductase SDR family member 1	1	0	0	0
Q12959	1739	DLG1	Disks large homolog 1	1	0	0	0
P78352	1742	DLG4	Disks large homolog 4	1	0	0	0
Q9UBS4	51726	DNAJB11	DnaJ homolog subfamily B member 11	1	0	0	0
Q9UBS3	4189	DNAJB9	DnaJ homolog subfamily B member 9	1	0	0	0
Q96KC8	64215	DNAJC1	DnaJ homolog subfamily C member 1	1	0	0	1
Q8IXB1	54431	DNAJC10	DnaJ homolog subfamily C member 10	1	0	0	0
P49184	1774	DNASE1L1	Deoxyribonuclease-1-like 1	1	0	0	0
O60762	8813	DPM1	Dolichol-phosphate mannosyltransferase subunit 1	1	0	0	1
Q9P2X0	54344	DPM3	Dolichol-phosphate mannosyltransferase subunit 3	1	0	0	1
Q9UL01	29940	DSE	Dermatan-sulfate epimerase	1	0	0	0
Q9NX74	54920	DUS2	tRNA-dihydrouridine(20) synthase [NAD(P)+]-like	1	0	0	0
Q5VYK3	23392	ECM29	Proteasome-associated protein ECM29 homolog	1	0	0	0
Q9H223	30844	EHD4	EH domain-containing protein 4	1	0	0	0
Q9NZJ5	9451	EIF2AK3	Eukaryotic translation initiation factor 2-alpha kinase 3	1	0	0	0
Q9BW60	64834	ELOVL1	Elongation of very long chain fatty acids protein 1	1	0	0	0
Q9NXB9	54898	ELOVL2	Elongation of very long chain fatty acids protein 2	1	0	0	0
Q9HB03	83401	ELOVL3	Elongation of very long chain fatty acids protein 3	1	0	0	0
Q9GZR5	6785	ELOVL4	Elongation of very long chain fatty acids protein 4	1	0	0	0
Q9NYP7	60481	ELOVL5	Elongation of very long chain fatty acids protein 5	1	0	0	1
Q9H5J4	79071	ELOVL6	Elongation of very long chain fatty acids protein 6	1	0	0	0
A1L3X0	79993	ELOVL7	Elongation of very long chain fatty acids protein 7	1	0	0	0
Q15006	9694	EMC2	ER membrane protein complex subunit 2	1	0	0	1
Q96A84	129080	EMID1	EMI domain-containing protein 1	1	0	0	0
O75356	957	ENTPD5	Ectonucleoside triphosphate diphosphohydrolase 5	1	0	0	0
P54764	2043	EPHA4	Ephrin type-A receptor 4	1	0	0	0
O95278	7957	EPM2A	Laforin	1	0	0	0
Q7L775	9852	EPM2AIP1	EPM2A-interacting protein 1	1	0	0	0
Q9NZ08	51752	ERAP1	Endoplasmic reticulum aminopeptidase 1	1	0	0	0
Q16394	2131	EXT1	Exostosin-1	1	0	0	0
Q93063	2132	EXT2	Exostosin-2	1	0	0	0
Q9UBQ6	2135	EXTL2	Exostosin-like 2	1	0	0	0
O43909	2137	EXTL3	Exostosin-like 3	1	0	0	0
B7Z8T6	79152	FA2H	cDNA FLJ52926, highly similar to Homo sapiens fatty acid 2-hydroxylase (FA2H), mRNA	1	0	0	0
Q96CS3	23197	FAF2	FAS-associated factor 2	1	0	0	1
Q8WUF8	83989	FAM172A	Protein FAM172A	1	0	0	0
Q7Z5A9	407738	FAM19A1	Protein FAM19A1	1	0	0	0
Q8TBF2	127281	FAM213B	Prostamide/prostaglandin F synthase	1	0	0	0
Q71RH2	83723	FAM57B	Protein FAM57B	1	0	0	0
Q969F0	89885	FATE1	Fetal and adult testis-expressed transcript protein	1	0	0	0
Q9UK22	26232	FBXO2	F-box only protein 2	1	0	0	0
S4R3N3	55294	FBXW7	F-box/WD repeat-containing protein 7	1	0	0	0
Q6BAA4	127943	FCRLB	Fc receptor-like B	1	0	0	0
Q6ZNL6	152273	FGD5	FYVE, RhoGEF and PH domain-containing protein 5	1	0	0	0
P22607	2261	FGFR3	Fibroblast growth factor receptor 3	1	0	0	0
P22455	2264	FGFR4	Fibroblast growth factor receptor 4	1	0	0	0
Q8TAL6	387758	FIBIN	Fin bud initiation factor homolog	1	0	0	0
P26885	2286	FKBP2	Peptidyl-prolyl cis-trans isomerase FKBP2	1	0	0	0
O95302	11328	FKBP9	Peptidyl-prolyl cis-trans isomerase FKBP9	1	0	0	0
O75072	2218	FKTN	Fukutin	1	0	0	0
Q9H6D8	64838	FNDC4	Fibronectin type III domain-containing protein 4	1	0	0	0
Q8NAU1	252995	FNDC5	Fibronectin type III domain-containing protein 5	1	0	0	0
P01100	2353	FOS	Proto-oncogene c-Fos	1	0	0	0
O95866	80739	G6B	Protein G6b	1	0	0	0
K7EQ13	92579	G6PC3	Glucose-6-phosphatase 3	1	0	0	0
Q9H0R8	23710	GABARAPL1	Gamma-aminobutyric acid receptor-associated protein-like 1	1	0	0	0
Q9BY60	23766	GABARAPL3	Gamma-aminobutyric acid receptor-associated protein-like 3	1	0	0	0
P36268	728441	GGT2	Inactive gamma-glutamyltranspeptidase 2	1	0	0	0
Q8N2G8	84514	GHDC	GH3 domain-containing protein	1	0	0	1
Q8ND71	155038	GIMAP8	GTPase IMAP family member 8	1	0	0	0
C9JWU8	2705	GJB1	Gap junction protein	1	0	0	0
Q8WU03	219970	GLYATL2	Glycine N-acyltransferase-like protein 2	1	0	0	0
P19086	2781	GNAZ	Guanine nucleotide-binding protein G(z) subunit alpha	1	0	0	0
Q9Y3E0	51026	GOLT1B	Vesicle transport protein GOT1B	1	0	0	0
Q8N158	221914	GPC2	Glypican-2	1	0	0	0
Q99527	2852	GPER1	G-protein coupled estrogen receptor 1	1	0	0	0
D6RFM6	2891	GRIA2	Glutamate receptor 2	1	0	0	0
Q16478	2901	GRIK5	Glutamate receptor ionotropic, kainate 5	1	0	0	0
Q05586	2902	GRIN1	Glutamate receptor ionotropic, NMDA 1	1	0	0	0
Q12879	2903	GRIN2A	Glutamate receptor ionotropic, NMDA 2A	1	0	0	0
Q9Y3R0	23426	GRIP1	Glutamate receptor-interacting protein 1	1	0	0	0
Q8IYU2	57531	HACE1	E3 ubiquitin-protein ligase HACE1	1	0	0	0
P55084	3032	HADHB	Trifunctional enzyme subunit beta, mitochondrial	1	0	0	0
O00165	10456	HAX1	HCLS1-associated protein X-1	1	0	0	0
Q9HCP6	57467	HHATL	Protein-cysteine N-palmitoyltransferase HHAT-like protein	1	0	0	0
P30511	3134	HLA-F	HLA class I histocompatibility antigen, alpha chain F	1	0	0	0
Q8TCT9	81502	HM13	Minor histocompatibility antigen H13	1	0	0	1
Q8TB92	54511	HMGCLL1	3-hydroxymethyl-3-methylglutaryl-CoA lyase, cytoplasmic	1	0	0	0
P04035	3156	HMGCR	3-hydroxy-3-methylglutaryl-coenzyme A reductase	1	0	0	1
P09601	3162	HMOX1	Heme oxygenase 1	1	0	0	0
Q86YV9	79803	HPS6	Hermansky-Pudlak syndrome 6 protein	1	0	0	0
P80365	3291	HSD11B2	Corticosteroid 11-beta-dehydrogenase isozyme 2	1	0	0	0
Q99714	3028	HSD17B10	3-hydroxyacyl-CoA dehydrogenase type-2	1	0	0	0
O14756	8630	HSD17B6	17-beta-hydroxysteroid dehydrogenase type 6	1	0	0	0
P26439	3284	HSD3B2	3 beta-hydroxysteroid dehydrogenase/Delta 5-->4-isomerase type 2	1	0	0	0
P14625	7184	HSP90B1	Endoplasmin	1	0	0	1
P48723	6782	HSPA13	Heat shock 70 kDa protein 13	1	0	0	1
P08107	3303	HSPA1A	Heat shock 70 kDa protein 1A/1B	1	0	0	0
P11021	3309	HSPA5	78 kDa glucose-regulated protein	1	0	0	0
O43464	27429	HTRA2	Serine protease HTRA2, mitochondrial	1	0	0	0
P42858	3064	HTT	Huntingtin	1	0	0	0
Q12891	8692	HYAL2	Hyaluronidase-2	1	0	0	0
Q9Y4L1	10525	HYOU1	Hypoxia up-regulated protein 1	1	0	0	0
O60725	23463	ICMT	Protein-S-isoprenylcysteine O-methyltransferase	1	0	0	0
Q9Y5U9	51124	IER3IP1	Immediate early response 3-interacting protein 1	1	0	0	0
P09913	3433	IFIT2	Interferon-induced protein with tetratricopeptide repeats 2	1	0	0	0
P15260	3459	IFNGR1	Interferon gamma receptor 1	1	0	0	0
P38484	3460	IFNGR2	Interferon gamma receptor 2	1	0	0	0
Q70UQ0	121457	IKBIP	Inhibitor of nuclear factor kappa-B kinase-interacting protein	1	0	0	0
Q13007	11009	IL24	Interleukin-24	1	0	0	0
Q9BT40	51763	INPP5K	Inositol polyphosphate 5-phosphatase K	1	0	0	0
O15503	3638	INSIG1	Insulin-induced gene 1 protein	1	0	0	0
Q14643	3708	ITPR1	Inositol 1,4,5-trisphosphate receptor type 1	1	0	0	1
Q14573	3710	ITPR3	Inositol 1,4,5-trisphosphate receptor type 3	1	0	0	1
P22460	3741	KCNA5	Potassium voltage-gated channel subfamily A member 5	1	0	0	0
P15382	3753	KCNE1	Potassium voltage-gated channel subfamily E member 1	1	0	0	0
Q8TAE7	170850	KCNG3	Potassium voltage-gated channel subfamily G member 3	1	0	0	0
Q9Y2W7	30818	KCNIP3	Calsenilin	1	0	0	0
Q14654	3767	KCNJ11	ATP-sensitive inward rectifier potassium channel 11	1	0	0	0
Q12791	3778	KCNMA1	Calcium-activated potassium channel subunit alpha-1	1	0	0	0
Q8N5I3	283518	KCNRG	Potassium channel regulatory protein	1	0	0	0
Q8NBW7	10945	KDELR1	ER lumen protein retaining receptor	1	0	0	0
P33947	11014	KDELR2	ER lumen protein retaining receptor 2	1	0	0	0
Q06136	2531	KDSR	3-ketodihydrosphingosine reductase	1	0	0	0
Q14145	9817	KEAP1	Kelch-like ECH-associated protein 1	1	0	0	0
Q15397	9933	KIAA0020	Pumilio domain-containing protein KIAA0020	1	0	0	0
O43896	10749	KIF1C	Kinesin-like protein KIF1C	1	0	0	0
Q92845	22920	KIFAP3	Kinesin-associated protein 3	1	0	0	0
Q9P2G3	57565	KLHL14	Kelch-like protein 14	1	0	0	0
Q92876	5653	KLK6	Kallikrein-6	1	0	0	0
G3V5P0	3895	KTN1	Kinectin	1	0	0	1
C9JUV9	253558	LCLAT1	Lysocardiolipin acyltransferase 1	1	0	0	1
B3KQY0	197021	LCTL	Lactase-like protein	1	0	0	0
Q32P28	64175	LEPRE1	Prolyl 3-hydroxylase 1	1	0	0	1
Q8IVL5	55214	LEPREL1	Prolyl 3-hydroxylase 2	1	0	0	0
Q8NF37	79888	LPCAT1	Lysophosphatidylcholine acyltransferase 1	1	0	0	1
Q7L5N7	54947	LPCAT2	Lysophosphatidylcholine acyltransferase 2	1	0	0	1
Q643R3	254531	LPCAT4	Lysophospholipid acyltransferase LPCAT4	1	0	0	1
P50851	987	LRBA	Lipopolysaccharide-responsive and beige-like anchor protein	1	0	0	0
P98164	4036	LRP2	Low-density lipoprotein receptor-related protein 2	1	0	0	0
O75197	4041	LRP5	Low-density lipoprotein receptor-related protein 5	1	0	0	0
O75581	4040	LRP6	Low-density lipoprotein receptor-related protein 6	1	0	0	0
Q86UE6	347730	LRRTM1	Leucine-rich repeat transmembrane neuronal protein 1	1	0	0	0
Q9H089	55341	LSG1	Large subunit GTPase 1 homolog	1	0	0	0
Q16873	4056	LTC4S	Leukotriene C4 synthase	1	0	0	0
P21145	4118	MAL	Myelin and lymphocyte protein	1	0	0	0
Q7Z304	256691	MAMDC2	MAM domain-containing protein 2	1	0	0	0
P33908	4121	MAN1A1	Mannosyl-oligosaccharide 1,2-alpha-mannosidase IA	1	0	0	0
Q9UKM7	11253	MAN1B1	Endoplasmic reticulum mannosyl-oligosaccharide 1,2-alpha-mannosidase	1	0	0	0
P36507	5605	MAP2K2	Dual specificity mitogen-activated protein kinase kinase 2	1	0	0	0
Q99683	4217	MAP3K5	Mitogen-activated protein kinase kinase kinase 5	1	0	0	0
Q8NI22	90411	MCFD2	Multiple coagulation factor deficiency protein 2	1	0	0	0
Q14696	23184	MESDC2	LDLR chaperone MESD	1	0	0	1
Q5EB52	4232	MEST	Mesoderm-specific transcript homolog protein	1	0	0	0
Q9H8H3	25840	METTL7A	Methyltransferase-like protein 7A	1	0	0	0
P10620	4257	MGST1	Microsomal glutathione S-transferase 1	1	0	0	0
Q9UNW1	9562	MINPP1	Multiple inositol polyphosphate phosphatase 1	1	0	0	0
Q15049	23209	MLC1	Membrane protein MLC1	1	0	0	0
Q14165	9761	MLEC	Malectin	1	0	0	1
Q495T6	79258	MMEL1	Membrane metallo-endopeptidase-like 1	1	0	0	0
Q3SYC2	80168	MOGAT2	2-acylglycerol O-acyltransferase 2	1	0	0	0
Q13724	7841	MOGS	Mannosyl-oligosaccharide glucosidase	1	0	0	1
Q95460	3140	MR1	Major histocompatibility complex class I-related gene protein	1	0	0	0
Q8TCY5	56246	MRAP	Melanocortin-2 receptor accessory protein	1	0	0	0
Q96G30	112609	MRAP2	Melanocortin-2 receptor accessory protein 2	1	0	0	0
Q15800	6307	MSMO1	Methylsterol monooxygenase 1	1	0	0	0
Q8IXL7	253827	MSRB3	Methionine-R-sulfoxide reductase B3	1	0	0	0
Q13330	9112	MTA1	Metastasis-associated protein MTA1	1	0	0	0
Q86UE4	92140	MTDH	Protein LYRIC	1	0	0	1
Q99972	4653	MYOC	Myocilin	1	0	0	0
Q6ZNJ1	23218	NBEAL2	Neurobeachin-like protein 2	1	0	0	0
Q6PIU2	57552	NCEH1	Neutral cholesterol ester hydrolase 1	1	0	0	0
P16333	4690	NCK1	Cytoplasmic protein NCK1	1	0	0	0
O43639	8440	NCK2	Cytoplasmic protein NCK2	1	0	0	0
Q92542	23385	NCSTN	Nicastrin	1	0	0	1
Q9NV92	54602	NDFIP2	NEDD4 family-interacting protein 2	1	0	0	1
O95169	4714	NDUFB8	NADH dehydrogenase [ubiquinone] 1 beta subcomplex subunit 8, mitochondrial	1	0	0	0
Q6VVB1	378884	NHLRC1	E3 ubiquitin-protein ligase NHLRC1	1	0	0	0
P30989	4923	NTSR1	Neurotensin receptor type 1	1	0	0	0
P80303	4925	NUCB2	Nucleobindin-2	1	0	0	0
P00973	4938	OAS1	2-5-oligoadenylate synthase 1	1	0	0	0
P29728	4939	OAS2	2-5-oligoadenylate synthase 2	1	0	0	0
Q8IZS0	266553	OFCC1	MRDS1 protein	1	0	0	0
P35372	4988	OPRM1	Mu-type opioid receptor	1	0	0	0
Q53FV1	29095	ORMDL2	ORM1-like protein 2	1	0	0	1
Q8N138	94103	ORMDL3	ORM1-like protein 3	1	0	0	0
Q9BPV8	53829	P2RY13	P2Y purinoceptor 13	1	0	0	0
C9JN43	8974	P4HA2	Prolyl 4-hydroxylase subunit alpha-2	1	0	0	0
E9PM97	283208	P4HA3	Prolyl 4-hydroxylase subunit alpha-3	1	0	0	0
P07237	5034	P4HB	Protein disulfide-isomerase	1	0	0	1
Q86VP3	23241	PACS2	Phosphofurin acidic cluster sorting protein 2	1	0	0	0
Q96RD7	24145	PANX1	Pannexin-1	1	0	0	0
Q9NRJ5	56903	PAPOLB	Poly(A) polymerase beta	1	0	0	0
O60260	5071	PARK2	E3 ubiquitin-protein ligase parkin	1	0	0	0
Q8N5Y8	54956	PARP16	Mono [ADP-ribose] polymerase PARP16	1	0	0	1
P22061	5110	PCMT1	Protein-L-isoaspartate(D-aspartate) O-methyltransferase	1	0	0	0
P29122	5046	PCSK6	Proprotein convertase subtilisin/kexin type 6	1	0	0	0
Q8NBP7	255738	PCSK9	Proprotein convertase subtilisin/kexin type 9	1	0	0	0
O75340	10016	PDCD6	Programmed cell death protein 6	1	0	0	0
O00408	5138	PDE2A	cGMP-dependent 3',5'-cyclic phosphodiesterase	1	0	0	0
Q13370	5140	PDE3B	cGMP-inhibited 3',5'-cyclic phosphodiesterase B	1	0	0	0
O76083	5152	PDE9A	High affinity cGMP-specific 3',5'-cyclic phosphodiesterase 9A	1	0	0	0
Q13087	64714	PDIA2	Protein disulfide-isomerase A2	1	0	0	0
P30101	2923	PDIA3	Protein disulfide-isomerase A3	1	0	0	0
P13667	9601	PDIA4	Protein disulfide-isomerase A4	1	0	0	1
Q14554	10954	PDIA5	Protein disulfide-isomerase A5	1	0	0	1
Q15084	10130	PDIA6	Protein disulfide-isomerase A6	1	0	0	1
Q8N807	204474	PDILT	Protein disulfide-isomerase-like protein of the testis	1	0	0	0
O15018	23037	PDZD2	PDZ domain-containing protein 2	1	0	0	0
Q9Y5Y5	9409	PEX16	Peroxisomal membrane protein PEX16	1	0	0	0
P56589	8504	PEX3	Peroxisomal biogenesis factor 3	1	0	0	1
Q75T13	80055	PGAP1	GPI inositol-deacylase	1	0	0	0
Q32NB8	9489	PGS1	CDP-diacylglycerol--glycerol-3-phosphate 3-phosphatidyltransferase, mitochondrial	1	0	0	0
P78562	5251	PHEX	Phosphate-regulating neutral endopeptidase	1	0	0	0
Q9UMS5	10745	PHTF1	Putative homeodomain transcription factor 1	1	0	0	0
Q8N3S3	57157	PHTF2	Putative homeodomain transcription factor 2	1	0	0	0
Q92508	9780	PIEZO1	Piezo-type mechanosensitive ion channel component 1	1	0	0	0
Q5H8A4	54872	PIGG	GPI ethanolamine phosphate transferase 2	1	0	0	0
Q14442	5283	PIGH	Phosphatidylinositol N-acetylglucosaminyltransferase subunit H	1	0	0	0
Q86VD9	80235	PIGZ	GPI mannosyltransferase 4	1	0	0	0
O00750	5287	PIK3C2B	Phosphatidylinositol 4-phosphate 3-kinase C2 domain-containing subunit beta	1	0	0	0
Q13563	5311	PKD2	Polycystin-2	1	0	0	1
Q9P0L9	9033	PKD2L1	Polycystic kidney disease 2-like 1 protein	1	0	0	0
Q99640	9088	PKMYT1	Membrane-associated tyrosine- and threonine-specific cdc2-inhibitory kinase	1	0	0	0
Q9BZM1	81579	PLA2G12A	Group XIIA secretory phospholipase A2	1	0	0	0
P53816	11145	PLA2G16	HRAS-like suppressor 3	1	0	0	0
P14555	5320	PLA2G2A	Phospholipase A2, membrane associated	1	0	0	0
Q9BRC7	84812	PLCD4	1-phosphatidylinositol 4,5-bisphosphate phosphodiesterase delta-4	1	0	0	0
Q9H8W4	79666	PLEKHF2	Pleckstrin homology domain-containing family F member 2	1	0	0	0
O60240	5346	PLIN1	Perilipin-1	1	0	0	0
Q99541	123	PLIN2	Perilipin-2	1	0	0	0
P26678	5350	PLN	Cardiac phospholamban	1	0	0	0
B4DR87	5351	PLOD1	cDNA FLJ59393, highly similar to Procollagen-lysine,2-oxoglutarate5-dioxygenase 1 (EC 1.14.11.4)	1	0	0	0
O00469	5352	PLOD2	Procollagen-lysine,2-oxoglutarate 5-dioxygenase 2	1	0	0	0
O60568	8985	PLOD3	Procollagen-lysine,2-oxoglutarate 5-dioxygenase 3	1	0	0	0
Q04941	5355	PLP2	Proteolipid protein 2	1	0	0	0
Q6ZV29	375775	PNPLA7	Patatin-like phospholipase domain-containing protein 7	1	0	0	0
Q9H488	23509	POFUT1	GDP-fucose protein O-fucosyltransferase 1	1	0	0	0
Q9Y2G5	23275	POFUT2	GDP-fucose protein O-fucosyltransferase 2	1	0	0	0
Q8NAT1	84892	POMGNT2	Protein O-linked-mannose beta-1,4-N-acetylglucosaminyltransferase 2	1	0	0	0
Q9Y244	51371	POMP	Proteasome maturation protein	1	0	0	0
Q9Y6A1	10585	POMT1	Protein O-mannosyl-transferase 1	1	0	0	0
P23284	5479	PPIB	Peptidyl-prolyl cis-trans isomerase B	1	0	0	0
O75807	23645	PPP1R15A	Protein phosphatase 1 regulatory subunit 15A	1	0	0	0
Q9HBH5	57665	RDH14	Retinol dehydrogenase 14	1	0	0	0
Q9H902	65055	REEP1	Receptor expression-enhancing protein 1	1	0	0	1
Q9BRK0	51308	REEP2	Receptor expression-enhancing protein 2	1	0	0	0
Q9H6H4	80346	REEP4	Receptor expression-enhancing protein 4	1	0	0	1
Q96B86	56963	RGMA	Repulsive guidance molecule A	1	0	0	0
F5GZ89	79608	RIC3	Protein RIC-3	1	0	0	0
Q6NUQ1	60561	RINT1	RAD50-interacting protein 1	1	0	0	0
O00237	7844	RNF103	E3 ubiquitin-protein ligase RNF103	1	0	0	0
Q9H9V4	79845	RNF122	RING finger protein 122	1	0	0	0
Q8TEB7	79589	RNF128	E3 ubiquitin-protein ligase RNF128	1	0	0	0
Q8WU17	11236	RNF139	E3 ubiquitin-protein ligase RNF139	1	0	0	0
Q16518	6121	RPE65	Retinoid isomerohydrolase	1	0	0	0
P27635	6134	RPL10	60S ribosomal protein L10	1	0	0	0
F8WF32	6184	RPN1	Dolichyl-diphosphooligosaccharide--protein glycosyltransferase subunit 1	1	0	0	1
P62070	22800	RRAS2	Ras-related protein R-Ras2	1	0	0	0
Q15050	23212	RRS1	Ribosome biogenesis regulatory protein homolog	1	0	0	0
Q8WXG1	91543	RSAD2	Radical S-adenosyl methionine domain-containing protein 2	1	0	0	0
O75298	6253	RTN2	Reticulon-2	1	0	0	1
Q9NQC3	57142	RTN4	Reticulon-4	1	0	0	1
Q9BZR6	65078	RTN4R	Reticulon-4 receptor	1	0	0	0
P31151	6278	S100A7	Protein S100-A7	1	0	0	0
D6RD69	51128	SAR1B	GTP-binding protein SAR1b	1	0	0	0
Q12770	22937	SCAP	Sterol regulatory element-binding protein cleavage-activating protein	1	0	0	1
Q9BY12	49855	SCAPER	S phase cyclin A-associated protein in the endoplasmic reticulum	1	0	0	0
Q14524	6331	SCN5A	Sodium channel protein type 5 subunit alpha	1	0	0	0
Q9BRL7	9117	SEC22C	Vesicle-trafficking protein SEC22c	1	0	0	0
Q15436	10484	SEC23A	Protein transport protein Sec23A	1	0	0	1
Q9Y6Y8	11196	SEC23IP	SEC23-interacting protein	1	0	0	0
O94979	22872	SEC31A	Protein transport protein Sec31A	1	0	0	0
Q99442	7095	SEC62	Translocation protein SEC62	1	0	0	1
Q9UGP8	11231	SEC63	Translocation protein SEC63 homolog	1	0	0	1
Q9Y6D0	58515	SELK	Selenoprotein K	1	0	0	1
Q8WWX9	140606	SELM	Selenoprotein M	1	0	0	0
Q13214	7869	SEMA3B	Semaphorin-3B	1	0	0	0
O95754	10505	SEMA4F	Semaphorin-4F	1	0	0	0
Q96JX3	84947	SERAC1	Protein SERAC1	1	0	0	0
Q9Y6X1	27230	SERP1	Stress-associated endoplasmic reticulum protein 1	1	0	0	0
H7C5W3	387923	SERP2	Stress-associated endoplasmic reticulum protein 2	1	0	0	0
P01009	5265	SERPINA1	Alpha-1-antitrypsin	1	0	0	0
P20848	390502	SERPINA2	Putative alpha-1-antitrypsin-related protein	1	0	0	0
P50454	871	SERPINH1	Serpin H1	1	0	0	0
Q01105	6418	SET	Protein SET	1	0	0	0
Q53EL9	124925	SEZ6	Seizure protein 6 homolog	1	0	0	0
Q86VZ5	259230	SGMS1	Phosphatidylcholine:ceramide cholinephosphotransferase 1	1	0	0	0
O95470	8879	SGPL1	Sphingosine-1-phosphate lyase 1	1	0	0	1
Q8IWX5	130367	SGPP2	Sphingosine-1-phosphate phosphatase 2	1	0	0	0
C9IZ46	51246	SHISA5	Protein shisa-5	1	0	0	0
Q9H173	64374	SIL1	Nucleotide exchange factor SIL1	1	0	0	0
Q86WA9	284129	SLC26A11	Sodium-independent sulfate anion transporter	1	0	0	0
Q9BXS9	65010	SLC26A6	Solute carrier family 26 member 6	1	0	0	0
Q6PCB7	376497	SLC27A1	Long-chain fatty acid transport protein 1	1	0	0	0
G3V1R7	11001	SLC27A2	Very long-chain acyl-CoA synthetase	1	0	0	0
Q9Y2P5	10998	SLC27A5	Bile acyl-CoA synthetase	1	0	0	0
Q9Y6M5	7779	SLC30A1	Zinc transporter 1	1	0	0	0
Q7Z2H8	206358	SLC36A1	Proton-coupled amino acid transporter 1	1	0	0	0
O43826	2542	SLC37A4	Glucose-6-phosphate translocase	1	0	0	0
Q13433	25800	SLC39A6	Zinc transporter ZIP6	1	0	0	0
P19634	6548	SLC9A1	Sodium/hydrogen exchanger 1	1	0	0	0
Q96QK8	201895	SMIM14	Small integral membrane protein 14	1	0	0	0
Q9NXE4	55627	SMPD4	Sphingomyelin phosphodiesterase 4	1	0	0	0
Q6JUT2	100302736	TIRAP3;TMED7;TMED7-TICAM2	Transmembrane emp24 domain-containing protein 7	1	0	0	1
P08240	6734	SRPR	Signal recognition particle receptor subunit alpha	1	0	0	1
Q9NUQ7	55325	UFSP2	Ufm1-specific protease 2	1	0	0	1
P61019	5862	RAB2A	Ras-related protein Rab-2A	1	0	0	1
P60604	7327	UBE2G2	Ubiquitin-conjugating enzyme E2 G2	1	0	0	1
Q13637	10981	RAB32	Ras-related protein Rab-32	1	0	0	1
O94874	23376	UFL1	E3 UFM1-protein ligase 1	1	0	0	1
A2RRP1	51594	NBAS	Neuroblastoma-amplified sequence	1	0	0	1
O60763	8615	USO1	General vesicular transport factor p115	1	0	0	1
P82094	7110	TMF1	TATA element modulatory factor	1	0	0	1
P62820	5861	RAB1A	Ras-related protein Rab-1A	1	0	0	1
Q8WUD1	84932	RAB2B	Ras-related protein Rab-2B	1	0	0	1
P51151	9367	RAB9A	Ras-related protein Rab-9A	1	0	0	1
P55072;C9IZA5;C9JUP7	7415	VCP	Transitional endoplasmic reticulum ATPase	1	0	0	1
Q8TAT6	55666	NPLOC4	Nuclear protein localization protein 4 homolog	1	0	0	1
Q8TCQ1	55016	MARCH1	E3 ubiquitin-protein ligase MARCH1	0	1	0	0
A8MS94	–	A8MS94	Putative golgin subfamily A member 2-like protein 5	0	1	0	0
A8MZ06	–	A8MZ06	Putative golgin subfamily A member 2-like protein 6	0	1	0	0
Q9NY61	26574	AATF	Protein AATF	0	1	0	0
O95477	19	ABCA1	ATP-binding cassette sub-family A member 1	0	1	0	0
K7EQ50	23461	ABCA5	ATP-binding cassette sub-family A member 5	0	1	0	0
P45844	9619	ABCG1	ATP-binding cassette sub-family G member 1	0	1	0	0
Q5QJU3	340485	ACER2	Alkaline ceramidase 2	0	1	0	0
P22303	43	ACHE	Acetylcholinesterase	0	1	0	0
Q9Y615	10881	ACTL7A	Actin-like protein 7A	0	1	0	0
O14672	102	ADAM10	Disintegrin and metalloproteinase domain-containing protein 10	0	1	0	0
O43823	10270	AKAP8	A-kinase anchor protein 8	0	1	0	0
Q99996	10142	AKAP9	A-kinase anchor protein 9	0	1	0	0
O43488	8574	AKR7A2	Aflatoxin B1 aldehyde reductase member 2	0	1	0	0
O43747	164	AP1G1	AP-1 complex subunit gamma-1	0	1	0	0
O75843	8906	AP1G2	AP-1 complex subunit gamma-like 2	0	1	0	0
O00203	8546	AP3B1	AP-3 complex subunit beta-1	0	1	0	0
O14617	8943	AP3D1	AP-3 complex subunit delta-1	0	1	0	0
Q9Y2T2	26985	AP3M1	AP-3 complex subunit mu-1	0	1	0	0
P53677	10947	AP3M2	AP-3 complex subunit mu-2	0	1	0	0
Q92572	1176	AP3S1	AP-3 complex subunit sigma-1	0	1	0	0
P59780	10239	AP3S2	AP-3 complex subunit sigma-2	0	1	0	0
Q9Y6B7	10717	AP4B1	AP-4 complex subunit beta-1	0	1	0	0
Q9UPM8	23431	AP4E1	AP-4 complex subunit epsilon-1	0	1	0	0
Q9Y587	11154	AP4S1	AP-4 complex subunit sigma-1	0	1	0	0
Q02410	320	APBA1	Amyloid beta A4 precursor protein-binding family A member 1	0	1	0	0
O95996	10297	APC2	Adenomatous polyposis coli protein 2	0	1	0	0
P51693	333	APLP1	Amyloid-like protein 1	0	1	0	0
P02649	348	APOE	Apolipoprotein E	0	1	0	0
P05067	351	APP	Amyloid beta A4 protein	0	1	0	1
P41181	359	AQP2	Aquaporin-2	0	1	0	0
Q96P48	116985	ARAP1	Arf-GAP with Rho-GAP domain, ANK repeat and PH domain-containing protein 1	0	1	0	0
F5H6T5	377	ARF3	ADP-ribosylation factor 3	0	1	0	0
P18085	378	ARF4	ADP-ribosylation factor 4	0	1	0	0
P84085	381	ARF5	ADP-ribosylation factor 5	0	1	0	0
P62330	382	ARF6	ADP-ribosylation factor 6	0	1	0	0
Q13795	10139	ARFRP1	ADP-ribosylation factor-related protein 1	0	1	0	0
Q5T5U3	57584	ARHGAP21	Rho GTPase-activating protein 21	0	1	0	0
Q92974	9181	ARHGEF2	Rho guanine nucleotide exchange factor 2	0	1	0	0
P40616	400	ARL1	ADP-ribosylation factor-like protein 1	0	1	0	0
Q8IVW1	100506084	ARL17A	ADP-ribosylation factor-like protein 17	0	1	0	0
P36405	403	ARL3	ADP-ribosylation factor-like protein 3	0	1	0	0
P15848	411	ARSB	Arylsulfatase B	0	1	0	0
Q7Z3C6	79065	ATG9A	Autophagy-related protein 9A	0	1	0	0
P98194	27032	ATP2C1	Calcium-transporting ATPase type 2C member 1	0	1	0	1
O75110	10079	ATP9A	Probable phospholipid-transporting ATPase IIA	0	1	0	1
O43861	374868	ATP9B	Probable phospholipid-transporting ATPase IIB	0	1	0	0
Q99700	6311	ATXN2	Ataxin-2	0	1	0	0
O15169	8312	AXIN1	Axin-1	0	1	0	0
O94766	26229	B3GAT3	Galactosylgalactosylxylosylprotein 3-beta-glucuronosyltransferase 3	0	1	0	0
M0R199	10331	B3GNT3	UDP-GlcNAc:betaGal beta-1,3-N-acetylglucosaminyltransferase 3	0	1	0	0
C9JDU9	192134	B3GNT6	UDP-GlcNAc:betaGal beta-1,3-N-acetylglucosaminyltransferase 6	0	1	0	0
P15291	2683	B4GALT1	Beta-1,4-galactosyltransferase 1	0	1	0	0
Q9UBV7	11285	B4GALT7	Beta-1,4-galactosyltransferase 7	0	1	0	0
O00512	607	BCL9	B-cell CLL/lymphoma 9 protein	0	1	0	0
Q14457	8678	BECN1	Beclin-1	0	1	0	0
Q7L4P6	79656	BEND5	BEN domain-containing protein 5	0	1	0	0
Q9NYM9	51272	BET1L	BET1-like protein	0	1	0	1
P02818	632	BGLAP	Osteocalcin	0	1	0	0
U3KQF7	636	BICD1	Protein bicaudal D homolog 1	0	1	0	0
Q9NR09	57448	BIRC6	Baculoviral IAP repeat-containing protein 6	0	1	0	0
Q96CA5	79444	BIRC7	Baculoviral IAP repeat-containing protein 7	0	1	0	0
P13497	649	BMP1	Bone morphogenetic protein 1	0	1	0	0
Q96F05	53838	C11orf24	Uncharacterized protein C11orf24	0	1	0	0
P22748	762	CA4	Carbonic anhydrase 4	0	1	0	0
Q9NPB3	51475	CABP2	Calcium-binding protein 2	0	1	0	0
Q86V35	164633	CABP7	Calcium-binding protein 7	0	1	0	0
Q13137	10241	CALCOCO2	Calcium-binding and coiled-coil domain-containing protein 2	0	1	0	0
Q9BXU9	83698	CALN1	Calcium-binding protein 8	0	1	0	0
O43852	813	CALU	Calumenin	0	1	0	1
Q7Z624	79823	CAMKMT	Calmodulin-lysine N-methyltransferase	0	1	0	0
A6NHC0	388743	CAPN8	Calpain-8	0	1	0	0
P51636	858	CAV2	Caveolin-2	0	1	0	0
Q9Y3M2	25776	CBY1	Protein chibby homolog 1	0	1	0	0
Q9Y592	51134	CCDC41	Centrosomal protein of 83 kDa	0	1	0	0
P16671	948	CD36	Platelet glycoprotein 4	0	1	0	0
P15529	4179	CD46	Membrane cofactor protein	0	1	0	0
P12830	999	CDH1	Cadherin-1	0	1	0	0
Q96SN8	55755	CDK5RAP2	CDK5 regulatory subunit-associated protein 2	0	1	0	0
Q86XR8	9702	CEP57	Centrosomal protein of 57 kDa	0	1	0	0
Q9BUX1	79094	CHAC1	Cation transport regulator-like protein 1	0	1	0	0
O43529	9486	CHST10	Carbohydrate sulfotransferase 10	0	1	0	0
Q9GZS9	23563	CHST5	Carbohydrate sulfotransferase 5	0	1	0	0
Q9GZX3	4166	CHST6	Carbohydrate sulfotransferase 6	0	1	0	0
Q7Z460	23332	CLASP1	CLIP-associating protein 1	0	1	0	0
O75122	23122	CLASP2	CLIP-associating protein 2	0	1	0	0
Q96S66	23155	CLCC1	Chloride channel CLIC-like protein 1	0	1	0	1
P51790	1182	CLCN3	H(+)/Cl(-) exchange transporter 3	0	1	0	1
Q9NZA1	53405	CLIC5	Chloride intracellular channel protein 5	0	1	0	0
Q14677	9685	CLINT1	Clathrin interactor 1	0	1	0	0
Q8IUQ0	157807	CLVS1	Clavesin-1	0	1	0	0
Q5SYC1	134829	CLVS2	Clavesin-2	0	1	0	0
Q6PJW8	163882	CNST	Consortin	0	1	0	0
Q9UHC6	26047	CNTNAP2	Contactin-associated protein-like 2	0	1	0	0
Q8WTW3	9382	COG1	Conserved oligomeric Golgi complex subunit 1	0	1	0	1
Q96JB2	83548	COG3	Conserved oligomeric Golgi complex subunit 3	0	1	0	1
Q9UP83	10466	COG5	Conserved oligomeric Golgi complex subunit 5	0	1	0	1
P83436	91949	COG7	Conserved oligomeric Golgi complex subunit 7	0	1	0	1
Q9Y5P4	10087	COL4A3BP	Collagen type IV alpha-3-binding protein	0	1	0	0
O14579	11316	COPE	Coatomer subunit epsilon	0	1	0	0
Q9Y2Z9	51004	COQ6	Ubiquinone biosynthesis monooxygenase COQ6	0	1	0	0
P57737	79585	CORO7	Coronin-7	0	1	0	0
P16870	1363	CPE	Carboxypeptidase E	0	1	0	0
P02511	1410	CRYAB	Alpha-crystallin B chain	0	1	0	0
P48730	1453	CSNK1D	Casein kinase I isoform delta	0	1	0	0
O94830	23259	DDHD2	Phospholipase DDHD2	0	1	0	0
O75064	9909	DENND4B	DENN domain-containing protein 4B	0	1	0	0
Q6IQ26	23258	DENND5A	DENN domain-containing protein 5A	0	1	0	0
O00429	10059	DNM1L	Dynamin-1-like protein	0	1	0	0
Q9BV47	78986	DUSP26	Dual specificity protein phosphatase 26	0	1	0	0
Q7RTS9	54808	DYM	Dymeclin	0	1	0	0
Q8N1N2	284254	DYNAP	Dynactin-associated protein	0	1	0	0
Q8NCM8	79659	DYNC2H1	Cytoplasmic dynein 2 heavy chain 1	0	1	0	0
P63172	6993	DYNLT1	Dynein light chain Tctex-type 1	0	1	0	0
Q6UWV6	339221	ENPP7	Ectonucleotide pyrophosphatase/phosphodiesterase family member 7	0	1	0	0
Q96RQ1	51290	ERGIC2	Endoplasmic reticulum-Golgi intermediate compartment protein 2	0	1	0	1
Q9Y282	51614	ERGIC3	Endoplasmic reticulum-Golgi intermediate compartment protein 3	0	1	0	0
P25116	2149	F2R	Proteinase-activated receptor 1	0	1	0	0
P55085	2150	F2RL1	Proteinase-activated receptor 2	0	1	0	0
Q8N4B1	144717	FAM109A	Sesquipedalian-1	0	1	0	0
Q6ICB4	150368	FAM109B	Sesquipedalian-2	0	1	0	0
Q9H6L5	54463	FAM134B	Protein FAM134B	0	1	0	0
Q6UWH4	51313	FAM198B	Protein FAM198B	0	1	0	0
O75063	9917	FAM20B	Glycosaminoglycan xylosylkinase	0	1	0	0
Q8IXL6	56975	FAM20C	Extracellular serine/threonine protein kinase FAM20C	0	1	0	0
Q8N3Y1	26259	FBXW8	F-box/WD repeat-containing protein 8	0	1	0	0
P07332	2242	FES	Tyrosine-protein kinase Fes/Fps	0	1	0	0
P98174	2245	FGD1	FYVE, RhoGEF and PH domain-containing protein 1	0	1	0	0
Q7Z6J4	221472	FGD2	FYVE, RhoGEF and PH domain-containing protein 2	0	1	0	0
Q5JSP0	89846	FGD3	FYVE, RhoGEF and PH domain-containing protein 3	0	1	0	0
Q96M96	121512	FGD4	FYVE, RhoGEF and PH domain-containing protein 4	0	1	0	0
Q6ZV73	55785	FGD6	FYVE, RhoGEF and PH domain-containing protein 6	0	1	0	0
Q9HCT0	27006	FGF22	Fibroblast growth factor 22	0	1	0	0
P11487	2248	FGF3	Fibroblast growth factor 3	0	1	0	0
P21781	2252	FGF7	Fibroblast growth factor 7	0	1	0	0
P21802	2263	FGFR2	Fibroblast growth factor receptor 2	0	1	0	0
Q9H9S5	79147	FKRP	Fukutin-related protein	0	1	0	0
Q9Y2H6	22862	FNDC3A	Fibronectin type-III domain-containing protein 3A	0	1	0	1
O95633	10272	FSTL3	Follistatin-related protein 3	0	1	0	0
O95954	10841	FTCD	Formimidoyltransferase-cyclodeaminase	0	1	0	0
P19526	2523	FUT1	Galactoside 2-alpha-L-fucosyltransferase 1	0	1	0	0
Q6P4F1	84750	FUT10	Alpha-(1,3)-fucosyltransferase 10	0	1	0	0
Q10981	2524	FUT2	Galactoside 2-alpha-L-fucosyltransferase 2	0	1	0	0
P22083	2526	FUT4	Alpha-(1,3)-fucosyltransferase 4	0	1	0	0
Q11128	2527	FUT5	Alpha-(1,3)-fucosyltransferase 5	0	1	0	0
P51993	2528	FUT6	Alpha-(1,3)-fucosyltransferase 6	0	1	0	0
Q11130	2529	FUT7	Alpha-(1,3)-fucosyltransferase 7	0	1	0	0
Q9BYC5	2530	FUT8	Alpha-(1,6)-fucosyltransferase	0	1	0	0
Q9Y231	10690	FUT9	Alpha-(1,3)-fucosyltransferase 9	0	1	0	0
Q9H461	8325	FZD8	Frizzled-8	0	1	0	0
I3L236	11337	GABARAP	Gamma-aminobutyric acid receptor-associated protein	0	1	0	0
P60520	11345	GABARAPL2	Gamma-aminobutyric acid receptor-associated protein-like 2	0	1	0	0
P22466	51083	GAL	Galanin peptides	0	1	0	0
C9K037	9514	GAL3ST1	Galactosylceramide sulfotransferase	0	1	0	0
C9IZ77	79690	GAL3ST4	Galactose-3-O-sulfotransferase 4	0	1	0	0
Q10472	2589	GALNT1	Polypeptide N-acetylgalactosaminyltransferase 1	0	1	0	0
B7Z5G5	63917	GALNT11	Polypeptide N-acetylgalactosaminyltransferase 11	0	1	0	0
Q08ER7	114805	GALNT13	Polypeptide N-acetylgalactosaminyltransferase 13	0	1	0	0
F5H263	79623	GALNT14	Polypeptide N-acetylgalactosaminyltransferase 14	0	1	0	0
C9JGI4	117248	GALNT15	Polypeptide N-acetylgalactosaminyltransferase 15	0	1	0	0
Q10471	2590	GALNT2	Polypeptide N-acetylgalactosaminyltransferase 2	0	1	0	1
Q14435	2591	GALNT3	Polypeptide N-acetylgalactosaminyltransferase 3	0	1	0	0
Q8N4A0	100528030	GALNT4	Polypeptide N-acetylgalactosaminyltransferase 4	0	1	0	0
Q8NCL4	11226	GALNT6	Polypeptide N-acetylgalactosaminyltransferase 6	0	1	0	0
H0YAH3	51809	GALNT7	N-acetylgalactosaminyltransferase 7	0	1	0	0
J3KNN1	50614	GALNT9	Polypeptide N-acetylgalactosaminyltransferase 9	0	1	0	0
P07902	2592	GALT	Galactose-1-phosphate uridylyltransferase	0	1	0	0
Q14697	23193	GANAB	Neutral alpha-glucosidase AB	0	1	0	1
O95995	2622	GAS8	Growth arrest-specific protein 8	0	1	0	0
Q8IWJ2	9648	GCC2	GRIP and coiled-coil domain-containing protein 2	0	1	0	1
P31150	2664	GDI1	Rab GDP dissociation inhibitor alpha	0	1	0	0
P50395	2665	GDI2	Rab GDP dissociation inhibitor beta	0	1	0	0
Q9UJY5	26088	GGA1	ADP-ribosylation factor-binding protein GGA1	0	1	0	0
Q9NZ52	23163	GGA3	ADP-ribosylation factor-binding protein GGA3	0	1	0	0
Q5YKI7	449520	GGNBP1	Putative gametogenetin-binding protein 1	0	1	0	0
P17302	2697	GJA1	Gap junction alpha-1 protein	0	1	0	0
Q5VSY0	80318	GKAP1	G kinase-anchoring protein 1	0	1	0	0
P06280	2717	GLA	Alpha-galactosidase A	0	1	0	0
O94923	26035	GLCE	D-glucuronyl C5-epimerase	0	1	0	0
Q5TA50	80772	GLTPD1	Ceramide-1-phosphate transfer protein	0	1	0	0
C9J2Z2	2770	GNAI1	Guanine nucleotide-binding protein G(i) subunit alpha-1	0	1	0	0
P08754	2773	GNAI3	Guanine nucleotide-binding protein G(k) subunit alpha	0	1	0	0
G3V5E4	64841	GNPNAT1	Glucosamine 6-phosphate N-acetyltransferase	0	1	0	0
Q3T906	79158	GNPTAB	N-acetylglucosamine-1-phosphotransferase subunits alpha/beta	0	1	0	0
Q9UJJ9	84572	GNPTG	N-acetylglucosamine-1-phosphotransferase subunit gamma	0	1	0	0
Q92805	2800	GOLGA1	Golgin subfamily A member 1	0	1	0	0
R4GND7	2801	GOLGA2	Golgin subfamily A member 2	0	1	0	1
Q9HBQ8	55592	GOLGA2P5	Putative golgin subfamily A member 2B	0	1	0	0
Q13439	2803	GOLGA4	Golgin subfamily A member 4	0	1	0	1
Q8TBA6	9950	GOLGA5	Golgin subfamily A member 5	0	1	0	1
Q9NYA3	342096	GOLGA6A	Golgin subfamily A member 6A	0	1	0	0
A6NDN3	55889	GOLGA6B	Putative golgin subfamily A member 6B	0	1	0	0
A6NDK9	653641	GOLGA6C	Putative golgin subfamily A member 6C	0	1	0	0
P0CG33	653643	GOLGA6D	Putative golgin subfamily A member 6D	0	1	0	0
J3KQL3	23015	GOLGA8A	Golgin subfamily A member 8A	0	1	0	0
C9J1B5	440270	GOLGA8B	Uncharacterized protein	0	1	0	0
A6NN73	729786	GOLGA8CP	Golgin subfamily A member 8C	0	1	0	0
Q0D2H9	100132979	GOLGA8DP	Putative golgin subfamily A member 8D	0	1	0	0
Q08AF8	100132565	GOLGA8F	Putative golgin subfamily A member 8F/8G	0	1	0	0
P0CJ92	728498	GOLGA8H	Golgin subfamily A member 8H	0	1	0	0
H3BRU0	653073	GOLGA8J	Golgin subfamily A member 8J	0	1	0	0
D6RF30	653125	GOLGA8K	Golgin subfamily A member 8K	0	1	0	0
H3BSY2	653720	GOLGA8M	Golgin subfamily A member 8M	0	1	0	0
I3L0J0	643699	GOLGA8N	Golgin subfamily A member 8N	0	1	0	0
H3BSI0	728047	GOLGA8O	Golgin subfamily A member 8O	0	1	0	0
H3BV12	727909	GOLGA8Q	Protein GOLGA8Q	0	1	0	0
I6L899	101059918	GOLGA8R	Golgin subfamily A member 8R	0	1	0	0
H3BPF8	653061	GOLGA8S	Protein GOLGA8S	0	1	0	0
H3BQL2	653075	GOLGA8T	Protein GOLGA8T	0	1	0	0
Q14789	2804	GOLGB1	Golgin subfamily B member 1	0	1	0	0
C9JYM4	51280	GOLM1	Golgi membrane protein 1	0	1	0	0
Q9HD26	57120	GOPC	Golgi-associated PDZ and coiled-coil motif-containing protein	0	1	0	1
F8WD30	64689	GORASP1	Golgi reassembly-stacking protein 1	0	1	0	0
O95249	9527	GOSR1	Golgi SNAP receptor complex member 1	0	1	0	1
P51810	4935	GPR143	G-protein coupled receptor 143	0	1	0	0
P62993	2885	GRB2	Growth factor receptor-bound protein 2	0	1	0	0
A4D1B5	54103	GSAP	Gamma-secretase-activating protein	0	1	0	0
P08631	3055	HCK	Tyrosine-protein kinase HCK	0	1	0	0
A8MVW5	253012	HEPACAM2	HEPACAM family member 2	0	1	0	0
Q15751	8925	HERC1	Probable E3 ubiquitin-protein ligase HERC1	0	1	0	0
O00291	3092	HIP1	Huntingtin-interacting protein 1	0	1	0	0
P01112	3265	HRAS	GTPase HRas	0	1	0	0
P47898	3361	HTR5A	5-hydroxytryptamine receptor 5A	0	1	0	0
Q8IY31	90410	IFT20	Intraflagellar transport protein 20 homolog	0	1	0	0
Q9NWB7	55081	IFT57	Intraflagellar transport protein 57 homolog	0	1	0	0
P24592	3489	IGFBP6	Insulin-like growth factor-binding protein 6	0	1	0	0
P40933	3600	IL15	Interleukin-15	0	1	0	0
Q9NX62	54928	IMPAD1	Inositol monophosphatase 3	0	1	0	0
O15327	8821	INPP4B	Type II inositol 3,4-bisphosphate 4-phosphatase	0	1	0	0
P32019	3633	INPP5B	Type II inositol 1,4,5-trisphosphate 5-phosphatase	0	1	0	0
Q9NQX7	81618	ITM2C	Integral membrane protein 2C	0	1	0	1
Q96AA8	9832	JAKMIP2	Janus kinase and microtubule-interacting protein 2	0	1	0	0
Q5VZ66	282973	JAKMIP3	Janus kinase and microtubule-interacting protein 3	0	1	0	0
Q8NFY9	84541	KBTBD8	Kelch repeat and BTB domain-containing protein 8	0	1	0	0
P63252	3759	KCNJ2	Inward rectifier potassium channel 2	0	1	0	0
P48051	3763	KCNJ6	G protein-activated inward rectifier potassium channel 2	0	1	0	0
P35968	3791	KDR	Vascular endothelial growth factor receptor 2	0	1	0	0
Q6UXG2	57535	KIAA1324	UPF0577 protein KIAA1324	0	1	0	0
O95235	10112	KIF20A	Kinesin-like protein KIF20A	0	1	0	0
Q9BVG8	3801	KIFC3	Kinesin-like protein KIFC3	0	1	0	0
Q9UBX7	11012	KLK11	Kallikrein-11	0	1	0	0
Q15012	9741	LAPTM4A	Lysosomal-associated transmembrane protein 4A	0	1	0	0
P01130	3949	LDLR	Low-density lipoprotein receptor	0	1	0	0
O15243	54741	LEPROT	Leptin receptor gene-related protein	0	1	0	0
O75473	8549	LGR5	Leucine-rich repeat-containing G-protein coupled receptor 5	0	1	0	0
Q99732	9516	LITAF	Lipopolysaccharide-induced tumor necrosis factor-alpha factor	0	1	0	0
Q9H0V9	81562	LMAN2L	VIP36-like protein	0	1	0	1
Q8IWU2	22853	LMTK2	Serine/threonine-protein kinase LMTK2	0	1	0	0
O00453	7940	LST1	Leukocyte-specific transcript 1 protein	0	1	0	0
P07948	4067	LYN	Tyrosine-protein kinase Lyn	0	1	0	0
Q9UPN3	23499	MACF1	Microtubule-actin cross-linking factor 1, isoforms 1/2/3/5	0	1	0	0
Q02750	5604	MAP2K1	Dual specificity mitogen-activated protein kinase kinase 1	0	1	0	0
Q96JE9	4135	MAP6	Microtubule-associated protein 6	0	1	0	0
P28482	5594	MAPK1	Mitogen-activated protein kinase 1	0	1	0	0
P27361	5595	MAPK3	Mitogen-activated protein kinase 3	0	1	0	0
Q9BPZ7	79109	MAPKAP1	Target of rapamycin complex 2 subunit MAPKAP1	0	1	0	0
Q15691	22919	MAPRE1	Microtubule-associated protein RP/EB family member 1	0	1	0	0
Q14703	8720	MBTPS1	Membrane-bound transcription factor site-1 protease	0	1	0	0
Q8N4C8	50488	MINK1	Misshapen-like kinase 1	0	1	0	0
Q16655	2315	MLANA	Melanoma antigen recognized by T-cells 1	0	1	0	0
Q8N4V1	93380	MMGT1	Membrane magnesium transporter 1	0	1	0	0
Q9Y3A3	25843	MOB4	MOB-like protein phocein	0	1	0	0
Q99550	10198	MPHOSPH9	M-phase phosphoprotein 9	0	1	0	0
Q53F39	65258	MPPE1	Metallophosphoesterase 1	0	1	0	0
Q13421	10232	MSLN	Mesothelin	0	1	0	0
P55157	4547	MTTP	Microsomal triglyceride transfer protein large subunit	0	1	0	0
Q9ULD2	57509	MTUS1	Microtubule-associated tumor suppressor 1	0	1	0	0
Q9UKX2	4620	MYH2	Myosin-2	0	1	0	0
Q9Y4I1	4644	MYO5A	Unconventional myosin-Va	0	1	0	0
Q9UM54	4646	MYO6	Unconventional myosin-VI	0	1	0	0
P14598	653361	NCF1	Neutrophil cytosol factor 1	0	1	0	0
Q9UN36	57447	NDRG2	Protein NDRG2	0	1	0	0
P46934	4734	NEDD4	E3 ubiquitin-protein ligase NEDD4	0	1	0	0
Q14511	4739	NEDD9	Enhancer of filamentation 1	0	1	0	0
O00221	4794	NFKBIE	NF-kappa-B inhibitor epsilon	0	1	0	0
Q9BZQ4	23057	NMNAT2	Nicotinamide mononucleotide adenylyltransferase 2	0	1	0	0
O00634	4917	NTN3	Netrin-3	0	1	0	0
Q02818	4924	NUCB1	Nucleobindin-1	0	1	0	1
O75147	23363	OBSL1	Obscurin-like protein 1	0	1	0	0
Q96PB7	118427	OLFM3	Noelin-3	0	1	0	0
Q96PE5	93377	OPALIN	Opalin	0	1	0	0
Q96CV9	10133	OPTN	Optineurin	0	1	0	0
Q9BXB4	114885	OSBPL11	Oxysterol-binding protein-related protein 11	0	1	0	1
P56373	5024	P2RX3	P2X purinoceptor 3	0	1	0	0
O96013	10298	PAK4	Serine/threonine-protein kinase PAK 4	0	1	0	0
Q6TCH7	152559	PAQR3	Progestin and adipoQ receptor family member 3	0	1	0	0
Q6UWI2	25849	PARM1	Prostate androgen-regulated mucin-like protein 1	0	1	0	0
P29120	5122	PCSK1	Neuroendocrine convertase 1	0	1	0	0
Q9UHG2	27344	PCSK1N	ProSAAS	0	1	0	0
Q92824	5125	PCSK5	Proprotein convertase subtilisin/kexin type 5	0	1	0	0
Q5VU43	9659	PDE4DIP	Myomegalin	0	1	0	0
Q96FX8	64065	PERP	p53 apoptosis effector related to PMP-22	0	1	0	0
Q9BTU6	55361	PI4K2A	Phosphatidylinositol 4-kinase type 2-alpha	0	1	0	1
Q13492	8301	PICALM	Phosphatidylinositol-binding clathrin assembly protein	0	1	0	0
Q9NRD5	9463	PICK1	PRKCA-binding protein	0	1	0	0
Q8TCI5	128344	PIFO	Protein pitchfork	0	1	0	0
O00443	5286	PIK3C2A	Phosphatidylinositol 4-phosphate 3-kinase C2 domain-containing subunit alpha	0	1	0	0
P98161	5310	PKD1	Polycystin-1	0	1	0	0
Q504Y2	91461	PKDCC	Protein kinase domain-containing protein, cytoplasmic	0	1	0	0
Q6P5Z2	29941	PKN3	Serine/threonine-protein kinase N3	0	1	0	0
P47712	5321	PLA2G4A	Cytosolic phospholipase A2	0	1	0	0
P39877	5322	PLA2G5	Calcium-dependent phospholipase A2	0	1	0	0
Q13393	5337	PLD1	Phospholipase D1	0	1	0	0
Q96JA3	84725	PLEKHA8	Pleckstrin homology domain-containing family A member 8	0	1	0	1
O60664	10226	PLIN3	Perilipin-3	0	1	0	0
O15162	5359	PLSCR1	Phospholipid scramblase 1	0	1	0	0
P40967	6490	PMEL	Melanocyte protein PMEL	0	1	0	0
F8VUJ3	100528030	POC1B-GALNT4	Protein POC1B-GALNT4	0	1	0	0
Q15063	10631	POSTN	Periostin	0	1	0	0
O14495	8613	PPAP2B	Lipid phosphate phosphohydrolase 3	0	1	0	0
P50897	5538	PPT1	Palmitoyl-protein thioesterase 1	0	1	0	0
Q5W5W9	389075	RESP18	Regulated endocrine-specific protein 18	0	1	0	0
P49795	10287	RGS19	Regulator of G-protein signaling 19	0	1	0	0
P08100	6010	RHO	Rhodopsin	0	1	0	0
O94955	22836	RHOBTB3	Rho-related BTB domain-containing protein 3	0	1	0	0
P50876	9781	RNF144A	Probable E3 ubiquitin-protein ligase RNF144A	0	1	0	0
Q92834	6103	RPGR	X-linked retinitis pigmentosa GTPase regulator	0	1	0	0
Q9BVN2	23623	RUSC1	RUN and SH3 domain-containing protein 1	0	1	0	0
Q9NTJ5	22908	SACM1L	Phosphatidylinositide phosphatase SAC1	0	1	0	1
Q9NR31	56681	SAR1A	GTP-binding protein SAR1a	0	1	0	1
O15126	9522	SCAMP1	Secretory carrier-associated membrane protein 1	0	1	0	1
Q96KG9	57410	SCYL1	N-terminal kinase-like protein	0	1	0	0
Q6P3W7	55681	SCYL2	SCY1-like protein 2	0	1	0	0
Q8IZE3	57147	SCYL3	Protein-associating with the carboxyl-terminal domain of ezrin	0	1	0	0
Q92503	6397	SEC14L1	SEC14-like protein 1	0	1	0	0
O75396	9554	SEC22B	Vesicle-trafficking protein SEC22b	0	1	0	1
Q8WVN6	6398	SECTM1	Secreted and transmembrane protein 1	0	1	0	0
Q5H936	10955	SERINC3	Serine incorporator 3	0	1	0	0
Q86VE9	256987	SERINC5	Serine incorporator 5	0	1	0	0
O43556	8910	SGCE	Epsilon-sarcoglycan	0	1	0	0
Q8NHU3	166929	SGMS2	Phosphatidylcholine:ceramide cholinephosphotransferase 2	0	1	0	0
Q2NKQ1	129049	SGSM1	Small G protein signaling modulator 1	0	1	0	0
Q7Z6J0	57630	SH3RF1	E3 ubiquitin-protein ligase SH3RF1	0	1	0	0
P14410	6476	SI	Sucrase-isomaltase, intestinal	0	1	0	0
Q7RTY0	201232	SLC16A13	Monocarboxylate transporter 13	0	1	0	0
Q8N753	6511	SLC1A6	SLC1A6 protein	0	1	0	0
Q71RS6	283652	SLC24A5	Sodium/potassium/calcium exchanger 5	0	1	0	0
Q8TAD4	64924	SLC30A5	Zinc transporter 5	0	1	0	1
Q6NXT4	55676	SLC30A6	Zinc transporter 6	0	1	0	1
Q8NEW0	148867	SLC30A7	Zinc transporter 7	0	1	0	1
P78382	10559	SLC35A1	CMP-sialic acid transporter	0	1	0	0
Q9Y2D2	23443	SLC35A3	UDP-N-acetylglucosamine transporter	0	1	0	0
Q8TB61	347734	SLC35B2	Adenosine 3-phospho 5-phosphosulfate transporter 1	0	1	0	0
Q969S0	84912	SLC35B4	UDP-xylose and UDP-N-acetylglucosamine transporter	0	1	0	0
Q8TBE7	80723	SLC35G2	Solute carrier family 35 member G2	0	1	0	0
Q96H72	91252	SLC39A13	Zinc transporter ZIP13	0	1	0	0
Q92504	7922	SLC39A7	Zinc transporter SLC39A7	0	1	0	0
Q9BRV3	55974	SLC50A1	Sugar transporter SWEET1	0	1	0	0
B7Z3B1	23315	SLC9A8	cDNA FLJ61631, highly similar to Sodium/hydrogen exchanger 8	0	1	0	0
Q99835	6608	SMO	Smoothened homolog	0	1	0	0
P37840	6622	SNCA	Alpha-synuclein	0	1	0	0
Q9NZC7	51741	WWOX	WW domain-containing oxidoreductase	0	1	0	1
Q96M27	133619	PRRC1	Protein PRRC1	0	1	0	1
Q9HCG8	57703	CWC22	Pre-mRNA-splicing factor CWC22 homolog	0	1	0	1
Q6P996	23042	PDXDC1	Pyridoxal-dependent decarboxylase domain-containing protein 1	0	1	0	1
P61106	51552	RAB14	Ras-related protein Rab-14	0	1	0	1
Q9NRW1	51560	RAB6B	Ras-related protein Rab-6B	0	1	0	1
Q8N1B4	6293	VPS52	Vacuolar protein sorting-associated protein 52 homolog	0	1	0	1
Q8TEY7	23032	USP33	Ubiquitin carboxyl-terminal hydrolase 33	0	1	0	1
Q96DA2	116442	RAB39B	Ras-related protein Rab-39B	0	1	0	1
O43290	9092	SART1	U4/U6.U5 tri-snRNP-associated protein 1	0	1	0	1
P51153	5872	RAB13	Ras-related protein Rab-13	0	1	0	1
O14966	8934	RAB7L1	Ras-related protein Rab-7L1	0	1	0	1
P61006	4218	RAB8A	Ras-related protein Rab-8A	0	1	0	1
Q15771	27314	RAB30;DKFZp686J07132	Ras-related protein Rab-30	0	1	0	1
Q9H0U4	81876	RAB1B;RAB1C	Ras-related protein Rab-1B;Putative Ras-related protein Rab-1C	0	1	0	1
Q5JTD0	93643	TJAP1	Tight junction-associated protein 1	0	1	0	1
Q99719	5413	SEPT5	Septin-5	0	0	1	0
A6NIZ1	643752	A6NIZ1	Ras-related protein Rap-1b-like protein	0	0	1	0
Q13685	14	AAMP	Angio-associated migratory cell protein	0	0	1	0
Q99758	21	ABCA3	ATP-binding cassette sub-family A member 3	0	0	1	0
Q8IZY2	10347	ABCA7	ATP-binding cassette sub-family A member 7	0	0	1	0
O94911	10351	ABCA8	ATP-binding cassette sub-family A member 8	0	0	1	0
P08183	5243	ABCB1	Multidrug resistance protein 1	0	0	1	0
O95342	8647	ABCB11	Bile salt export pump	0	0	1	0
P21439	5244	ABCB4	Multidrug resistance protein 3	0	0	1	0
Q2M3G0	340273	ABCB5	ATP-binding cassette sub-family B member 5	0	0	1	0
Q9NP78	23457	ABCB9	ATP-binding cassette sub-family B member 9	0	0	1	0
P33527	4363	ABCC1	Multidrug resistance-associated protein 1	0	0	1	0
Q5T3U5	89845	ABCC10	Multidrug resistance-associated protein 7	0	0	1	0
Q96J66	85320	ABCC11	ATP-binding cassette sub-family C member 11	0	0	1	0
Q92887	1244	ABCC2	Canalicular multispecific organic anion transporter 1	0	0	1	0
O15438	8714	ABCC3	Canalicular multispecific organic anion transporter 2	0	0	1	0
O15439	10257	ABCC4	Multidrug resistance-associated protein 4	0	0	1	0
O15440	10057	ABCC5	Multidrug resistance-associated protein 5	0	0	1	0
O95255	368	ABCC6	Multidrug resistance-associated protein 6	0	0	1	0
Q09428	6833	ABCC8	ATP-binding cassette sub-family C member 8	0	0	1	0
O60706	10060	ABCC9	ATP-binding cassette sub-family C member 9	0	0	1	0
Q9UNQ0	9429	ABCG2	ATP-binding cassette sub-family G member 2	0	0	1	0
Q9H172	64137	ABCG4	ATP-binding cassette sub-family G member 4	0	0	1	0
Q9H222	64240	ABCG5	ATP-binding cassette sub-family G member 5	0	0	1	0
Q9H221	64241	ABCG8	ATP-binding cassette sub-family G member 8	0	0	1	0
Q12979	29	ABR	Active breakpoint cluster region-related protein	0	0	1	0
Q8N0Z2	137735	ABRA	Actin-binding Rho-activating protein	0	0	1	0
P12821	1636	ACE	Angiotensin-converting enzyme	0	0	1	0
Q9BYF1	59272	ACE2	Angiotensin-converting enzyme 2	0	0	1	0
O00590	1238	ACKR2	Atypical chemokine receptor 2	0	0	1	0
P25106	57007	ACKR3	Atypical chemokine receptor 3	0	0	1	0
Q9NPB9	51554	ACKR4	Atypical chemokine receptor 4	0	0	1	0
P15309	55	ACPP	Prostatic acid phosphatase	0	0	1	0
Q9UKU0	23305	ACSL6	Long-chain-fatty-acid--CoA ligase 6	0	0	1	0
O96019	86	ACTL6A	Actin-like protein 6A	0	0	1	0
P12814	87	ACTN1	Alpha-actinin-1	0	0	1	0
P36896	91	ACVR1B	Activin receptor type-1B	0	0	1	0
Q8NER5	130399	ACVR1C	Activin receptor type-1C	0	0	1	0
P27037	92	ACVR2A	Activin receptor type-2A	0	0	1	0
Q13705	93	ACVR2B	Activin receptor type-2B	0	0	1	0
O75078	4185	ADAM11	Disintegrin and metalloproteinase domain-containing protein 11	0	0	1	0
O43184	8038	ADAM12	Disintegrin and metalloproteinase domain-containing protein 12	0	0	1	0
Q13444	8751	ADAM15	Disintegrin and metalloproteinase domain-containing protein 15	0	0	1	1
P78536	6868	ADAM17	Disintegrin and metalloproteinase domain-containing protein 17	0	0	1	0
Q99965	2515	ADAM2	Disintegrin and metalloproteinase domain-containing protein 2	0	0	1	0
O43506	8748	ADAM20	Disintegrin and metalloproteinase domain-containing protein 20	0	0	1	0
Q9UKJ8	8747	ADAM21	Disintegrin and metalloproteinase domain-containing protein 21	0	0	1	0
Q9UKQ2	10863	ADAM28	Disintegrin and metalloproteinase domain-containing protein 28	0	0	1	0
Q9UKF2	11085	ADAM30	Disintegrin and metalloproteinase domain-containing protein 30	0	0	1	0
Q9H2U9	8756	ADAM7	Disintegrin and metalloproteinase domain-containing protein 7	0	0	1	0
P78325	101	ADAM8	Disintegrin and metalloproteinase domain-containing protein 8	0	0	1	0
O75689	11033	ADAP1	Arf-GAP with dual PH domain-containing protein 1	0	0	1	0
Q9NPF8	55803	ADAP2	Arf-GAP with dual PH domain-containing protein 2	0	0	1	0
Q96D53	79934	ADCK4	AarF domain-containing protein kinase 4	0	0	1	0
Q08828	107	ADCY1	Adenylate cyclase type 1	0	0	1	0
Q96PN6	55811	ADCY10	Adenylate cyclase type 10	0	0	1	0
Q08462	108	ADCY2	Adenylate cyclase type 2	0	0	1	0
O60266	109	ADCY3	Adenylate cyclase type 3	0	0	1	0
Q8NFM4	196883	ADCY4	Adenylate cyclase type 4	0	0	1	0
O95622	111	ADCY5	Adenylate cyclase type 5	0	0	1	0
O43306	112	ADCY6	Adenylate cyclase type 6	0	0	1	0
P51828	113	ADCY7	Adenylate cyclase type 7	0	0	1	0
P40145	114	ADCY8	Adenylate cyclase type 8	0	0	1	0
O60503	115	ADCY9	Adenylate cyclase type 9	0	0	1	0
P41586	117	ADCYAP1R1	Pituitary adenylate cyclase-activating polypeptide type I receptor	0	0	1	0
P35612	119	ADD2	Beta-adducin	0	0	1	0
Q9UEY8	120	ADD3	Gamma-adducin	0	0	1	0
Q9BV57	55256	ADI1	1,2-dihydroxy-3-keto-5-methylthiopentene dioxygenase	0	0	1	0
Q96A54	51094	ADIPOR1	Adiponectin receptor protein 1	0	0	1	0
Q86V24	79602	ADIPOR2	Adiponectin receptor protein 2	0	0	1	0
P29274	135	ADORA2A	Adenosine receptor A2a	0	0	1	0
P29275	136	ADORA2B	Adenosine receptor A2b	0	0	1	0
Q6P2N6	57413	ADORA3	Protein ADORA3, isoform 3	0	0	1	0
P35348	148	ADRA1A	Alpha-1A adrenergic receptor	0	0	1	0
P35368	147	ADRA1B	Alpha-1B adrenergic receptor	0	0	1	0
P25100	146	ADRA1D	Alpha-1D adrenergic receptor	0	0	1	0
P08913	150	ADRA2A	Alpha-2A adrenergic receptor	0	0	1	0
P18089	151	ADRA2B	Alpha-2B adrenergic receptor	0	0	1	0
P18825	152	ADRA2C	Alpha-2C adrenergic receptor	0	0	1	0
P08588	153	ADRB1	Beta-1 adrenergic receptor	0	0	1	0
P07550	154	ADRB2	Beta-2 adrenergic receptor	0	0	1	0
P13945	155	ADRB3	Beta-3 adrenergic receptor	0	0	1	0
P25098	156	ADRBK1	Beta-adrenergic receptor kinase 1	0	0	1	0
Q96IZ2	84830	ADTRP	Androgen-dependent TFPI-regulating protein	0	0	1	0
Q15109	177	AGER	Advanced glycosylation end product-specific receptor	0	0	1	0
O00468	375790	AGRN	Agrin	0	0	1	0
P30556	185	AGTR1	Type-1 angiotensin II receptor	0	0	1	0
P50052	186	AGTR2	Type-2 angiotensin II receptor	0	0	1	0
Q6RW13	57085	AGTRAP	Type-1 angiotensin II receptor-associated protein	0	0	1	0
Q09666	79026	AHNAK	Neuroblast differentiation-associated protein AHNAK	0	0	1	0
O00170	9049	AIP	AH receptor-interacting protein	0	0	1	0
Q96IF1	84962	AJUBA	LIM domain-containing protein ajuba	0	0	1	0
P00568	203	AK1	Adenylate kinase isoenzyme 1	0	0	1	0
P24588	9495	AKAP5	A-kinase anchor protein 5	0	0	1	0
O43687	9465	AKAP7	A-kinase anchor protein 7 isoforms alpha and beta	0	0	1	0
P31749	207	AKT1	RAC-alpha serine/threonine-protein kinase	0	0	1	0
P31751	208	AKT2	RAC-beta serine/threonine-protein kinase	0	0	1	0
Q9H8T0	64400	AKTIP	AKT-interacting protein	0	0	1	0
P43353	221	ALDH3B1	Aldehyde dehydrogenase family 3 member B1	0	0	1	0
Q5I7T1	144245	ALG10B	Putative Dol-P-Glc:Glc(2)Man(9)GlcNAc(2)-PP-Dol alpha-1,2-glucosyltransferase	0	0	1	0
P16050	246	ALOX15	Arachidonate 15-lipoxygenase	0	0	1	0
O15296	247	ALOX15B	Arachidonate 15-lipoxygenase B	0	0	1	0
P09923	248	ALPI	Intestinal-type alkaline phosphatase	0	0	1	0
P05186	249	ALPL	Alkaline phosphatase, tissue-nonspecific isozyme	0	0	1	0
P05187	250	ALPP	Alkaline phosphatase, placental type	0	0	1	0
P10696	251	ALPPL2	Alkaline phosphatase, placental-like	0	0	1	0
Q53RS6	66008	ALS2CR3	Trafficking kinesin-binding protein 2	0	0	1	0
P02760	259	AMBP	Protein AMBP	0	0	1	0
Q5JTC6	139285	AMER1	APC membrane recruitment protein 1	0	0	1	0
Q8N7J2	219287	AMER2	APC membrane recruitment protein 2	0	0	1	0
Q8N944	205147	AMER3	APC membrane recruitment protein 3	0	0	1	0
Q86YT9	120425	AMICA1	Junctional adhesion molecule-like	0	0	1	0
Q86WK6	57463	AMIGO1	Amphoterin-induced protein 1	0	0	1	0
Q86SJ2	347902	AMIGO2	Amphoterin-induced protein 2	0	0	1	0
Q9BXJ7	81693	AMN	Protein amnionless	0	0	1	0
Q15389	284	ANGPT1	Angiopoietin-1	0	0	1	0
O15123	285	ANGPT2	Angiopoietin-2	0	0	1	0
P16157	286	ANK1	Ankyrin-1	0	0	1	0
Q01484	287	ANK2	Ankyrin-2	0	0	1	0
Q9HCJ1	56172	ANKH	Progressive ankylosis protein homolog	0	0	1	0
Q86YJ7	124930	ANKRD13B	Ankyrin repeat domain-containing protein 13B	0	0	1	0
Q6ZTN6	338692	ANKRD13D	Ankyrin repeat domain-containing protein 13D	0	0	1	0
Q5TYW2	84210	ANKRD20A1	Ankyrin repeat domain-containing protein 20A1	0	0	1	0
Q8N8V4	257629	ANKS4B	Ankyrin repeat and SAM domain-containing protein 4B	0	0	1	0
Q5XXA6	55107	ANO1	Anoctamin-1	0	0	1	0
Q9NW15	55129	ANO10	Anoctamin-10	0	0	1	1
Q9NQ90	57101	ANO2	Anoctamin-2	0	0	1	0
Q9BYT9	63982	ANO3	Anoctamin-3	0	0	1	0
Q32M45	121601	ANO4	Anoctamin-4	0	0	1	0
Q75V66	203859	ANO5	Anoctamin-5	0	0	1	0
Q4KMQ2	196527	ANO6	Anoctamin-6	0	0	1	0
Q9HCE9	57719	ANO8	Anoctamin-8	0	0	1	0
A1A5B4	338440	ANO9	Anoctamin-9	0	0	1	0
P58335	118429	ANTXR2	Anthrax toxin receptor 2	0	0	1	0
P27216	312	ANXA13	Annexin A13	0	0	1	0
P12429	306	ANXA3	Annexin A3	0	0	1	0
P20073	310	ANXA7	Annexin A7	0	0	1	0
P13928	653145	ANXA8	Annexin A8	0	0	1	0
P19801	26	AOC1	Amiloride-sensitive amine oxidase [copper-containing]	0	0	1	0
O75106	314	AOC2	Retina-specific copper amine oxidase	0	0	1	0
Q16853	8639	AOC3	Membrane primary amine oxidase	0	0	1	0
O95782	160	AP2A1	AP-2 complex subunit alpha-1	0	0	1	0
O94973	161	AP2A2	AP-2 complex subunit alpha-2	0	0	1	0
P63010	163	AP2B1	AP-2 complex subunit beta	0	0	1	0
Q96CW1	1173	AP2M1	AP-2 complex subunit mu	0	0	1	0
P53680	1175	AP2S1	AP-2 complex subunit sigma	0	0	1	0
Q99767	321	APBA2	Amyloid beta A4 precursor protein-binding family A member 2	0	0	1	0
O00213	322	APBB1	Amyloid beta A4 precursor protein-binding family B member 1	0	0	1	0
Q7Z5R6	54518	APBB1IP	Amyloid beta A4 precursor protein-binding family B member 1-interacting protein	0	0	1	0
P25054	324	APC	Adenomatous polyposis coli protein	0	0	1	0
Q8WW43	83464	APH1B	Gamma-secretase subunit APH-1B	0	0	1	0
P35414	187	APLNR	Apelin receptor	0	0	1	0
Q06481	334	APLP2	Amyloid-like protein 2	0	0	1	1
P02647	335	APOA1	Apolipoprotein A-I	0	0	1	0
P04114	338	APOB	Apolipoprotein B-100	0	0	1	0
Q0VD83	55911	APOBR	Apolipoprotein B receptor	0	0	1	0
Q96LR9	81575	APOLD1	Apolipoprotein L domain-containing protein 1	0	0	1	0
P29972	358	AQP1	Aquaporin-1	0	0	1	0
Q96PS8	89872	AQP10	Aquaporin-10	0	0	1	0
Q92482	360	AQP3	Aquaporin-3	0	0	1	0
P55087	361	AQP4	Aquaporin-4	0	0	1	0
O14520	364	AQP7	Aquaporin-7	0	0	1	0
O94778	343	AQP8	Aquaporin-8	0	0	1	0
O43315	366	AQP9	Aquaporin-9	0	0	1	0
Q8WWN8	64411	ARAP3	Arf-GAP with Rho-GAP domain, ANK repeat and PH domain-containing protein 3	0	0	1	0
Q7LC44	23237	ARC	Activity-regulated cytoskeleton-associated protein	0	0	1	0
P84077	375	ARF1	ADP-ribosylation factor 1	0	0	1	0
P53365	23647	ARFIP2	Arfaptin-2	0	0	1	0
Q07960	392	ARHGAP1	Rho GTPase-activating protein 1	0	0	1	0
A1A4S6	79658	ARHGAP10	Rho GTPase-activating protein 10	0	0	1	0
O14559	115703	ARHGAP33	Rho GTPase-activating protein 33	0	0	1	0
Q92888	9138	ARHGEF1	Rho guanine nucleotide exchange factor 1	0	0	1	0
Q86VW2	115557	ARHGEF25	Rho guanine nucleotide exchange factor 25	0	0	1	0
Q8N1W1	64283	ARHGEF28	Rho guanine nucleotide exchange factor 28	0	0	1	0
Q8N4T4	84904	ARHGEF39	Rho guanine nucleotide exchange factor 39	0	0	1	0
P40617	10124	ARL4A	ADP-ribosylation factor-like protein 4A	0	0	1	0
P56559	10123	ARL4C	ADP-ribosylation factor-like protein 4C	0	0	1	0
P49703	379	ARL4D	ADP-ribosylation factor-like protein 4D	0	0	1	0
O15144	10109	ARPC2	Actin-related protein 2/3 complex subunit 2	0	0	1	0
P49407	408	ARRB1	Beta-arrestin-1	0	0	1	0
P32121	409	ARRB2	Beta-arrestin-2	0	0	1	0
Q8N5I2	92714	ARRDC1	Arrestin domain-containing protein 1	0	0	1	0
Q8TBH0	27106	ARRDC2	Arrestin domain-containing protein 2	0	0	1	0
Q96B67	57561	ARRDC3	Arrestin domain-containing protein 3	0	0	1	0
Q8NCT1	91947	ARRDC4	Arrestin domain-containing protein 4	0	0	1	0
P52961	417	ART1	GPI-linked NAD(P)(+)--arginine ADP-ribosyltransferase 1	0	0	1	0
Q93070	420	ART4	Ecto-ADP-ribosyltransferase 4	0	0	1	0
O00192	421	ARVCF	Armadillo repeat protein deleted in velo-cardio-facial syndrome	0	0	1	0
Q9NR71	56624	ASAH2	Neutral ceramidase	0	0	1	0
O43150	8853	ASAP2	Arf-GAP with SH3 domain, ANK repeat and PH domain-containing protein 2	0	0	1	0
P78348	41	ASIC1	Acid-sensing ion channel 1	0	0	1	0
Q16515	40	ASIC2	Acid-sensing ion channel 2	0	0	1	0
Q9UHC3	9311	ASIC3	Acid-sensing ion channel 3	0	0	1	0
Q9NY37	51802	ASIC5	Acid-sensing ion channel 5	0	0	1	0
Q12797	444	ASPH	Aspartyl/asparaginyl beta-hydroxylase	0	0	1	1
Q6HA08	431705	ASTL	Astacin-like metalloendopeptidase	0	0	1	0
P54707	479	ATP12A	Potassium-transporting ATPase alpha chain 2	0	0	1	0
P50993	477	ATP1A2	Sodium/potassium-transporting ATPase subunit alpha-2	0	0	1	0
Q13733	480	ATP1A4	Sodium/potassium-transporting ATPase subunit alpha-4	0	0	1	0
P05026	481	ATP1B1	Sodium/potassium-transporting ATPase subunit beta-1	0	0	1	0
P14415	482	ATP1B2	Sodium/potassium-transporting ATPase subunit beta-2	0	0	1	0
P54709	483	ATP1B3	Sodium/potassium-transporting ATPase subunit beta-3	0	0	1	1
P20020	490	ATP2B1	Plasma membrane calcium-transporting ATPase 1	0	0	1	0
Q16720	492	ATP2B3	Plasma membrane calcium-transporting ATPase 3	0	0	1	0
P23634	493	ATP2B4	Plasma membrane calcium-transporting ATPase 4	0	0	1	0
P20648	495	ATP4A	Potassium-transporting ATPase alpha chain 1	0	0	1	0
P51164	496	ATP4B	Potassium-transporting ATPase subunit beta	0	0	1	0
P25705	498	ATP5A1	ATP synthase subunit alpha, mitochondrial	0	0	1	0
P06576	506	ATP5B	ATP synthase subunit beta, mitochondrial	0	0	1	0
P48047	539	ATP5O	ATP synthase subunit O, mitochondrial	0	0	1	0
O75787	10159	ATP6AP2	Renin receptor	0	0	1	1
Q93050	535	ATP6V0A1	V-type proton ATPase 116 kDa subunit a isoform 1	0	0	1	1
Q9HBG4	50617	ATP6V0A4	V-type proton ATPase 116 kDa subunit a isoform 4	0	0	1	0
P38606	523	ATP6V1A	V-type proton ATPase catalytic subunit A	0	0	1	0
P21281	526	ATP6V1B2	V-type proton ATPase subunit B, brain isoform	0	0	1	1
P21283	528	ATP6V1C1	V-type proton ATPase subunit C 1	0	0	1	0
O75348	9550	ATP6V1G1	V-type proton ATPase subunit G 1	0	0	1	0
Q96LB4	127124	ATP6V1G3	V-type proton ATPase subunit G 3	0	0	1	0
Q9UI12	51606	ATP6V1H	V-type proton ATPase subunit H	0	0	1	0
P98198	57198	ATP8B2	Probable phospholipid-transporting ATPase ID	0	0	1	0
Q6UW56	51374	ATRAID	All-trans retinoic acid-induced differentiation factor	0	0	1	0
O75882	8455	ATRN	Attractin	0	0	1	0
P37288	552	AVPR1A	Vasopressin V1a receptor	0	0	1	0
P47901	553	AVPR1B	Vasopressin V1b receptor	0	0	1	0
Q9Y2T1	8313	AXIN2	Axin-2	0	0	1	0
P25311	563	AZGP1	Zinc-alpha-2-glycoprotein	0	0	1	0
P61769	567	B2M	Beta-2-microglobulin	0	0	1	0
Q00973	2583	B4GALNT1	Beta-1,4 N-acetylgalactosaminyltransferase 1	0	0	1	0
O95429	9530	BAG4	BAG family molecular chaperone regulator 4	0	0	1	0
O14514	575	BAI1	Brain-specific angiogenesis inhibitor 1	0	0	1	0
O60241	576	BAI2	Brain-specific angiogenesis inhibitor 2	0	0	1	0
S4R307	577	BAI3	Brain-specific angiogenesis inhibitor 3	0	0	1	0
Q9UQB8	10458	BAIAP2	Brain-specific angiogenesis inhibitor 1-associated protein 2	0	0	1	0
Q6UXY1	80115	BAIAP2L2	Brain-specific angiogenesis inhibitor 1-associated protein 2-like protein 2	0	0	1	0
Q13145	25805	BAMBI	BMP and activin membrane-bound inhibitor homolog	0	0	1	0
P50895	4059	BCAM	Basal cell adhesion molecule	0	0	1	0
P56945	9564	BCAR1	Breast cancer anti-estrogen resistance protein 1	0	0	1	0
O95999	8915	BCL10	B-cell lymphoma/leukemia 10	0	0	1	0
P11274	613	BCR	Breakpoint cluster region protein	0	0	1	0
P30411	624	BDKRB2	B2 bradykinin receptor	0	0	1	0
O76090	7439	BEST1	Bestrophin-1	0	0	1	0
Q8NFU1	54831	BEST2	Bestrophin-2	0	0	1	0
Q8N1M1	144453	BEST3	Bestrophin-3	0	0	1	0
Q8NFU0	266675	BEST4	Bestrophin-4	0	0	1	0
P51451	640	BLK	Tyrosine-protein kinase Blk	0	0	1	0
Q8WV28	29760	BLNK	B-cell linker protein	0	0	1	0
Q96LC9	90427	BMF	Bcl-2-modifying factor	0	0	1	0
P36894	657	BMPR1A	Bone morphogenetic protein receptor type-1A	0	0	1	0
O00238	658	BMPR1B	Bone morphogenetic protein receptor type-1B	0	0	1	0
Q13873	659	BMPR2	Bone morphogenetic protein receptor type-2	0	0	1	0
Q9BWV1	91653	BOC	Brother of CDO	0	0	1	0
P15056	673	BRAF	Serine/threonine-protein kinase B-raf	0	0	1	0
P38398	672	BRCA1	Breast cancer type 1 susceptibility protein	0	0	1	0
P32247	680	BRS3	Bombesin receptor subtype-3	0	0	1	0
P35613	682	BSG	Basigin	0	0	1	0
Q8WZ55	7809	BSND	Barttin	0	0	1	0
Q10588	683	BST1	ADP-ribosyl cyclase 2	0	0	1	0
Q10589	684	BST2	Bone marrow stromal antigen 2	0	0	1	0
A6NE02	388419	BTBD17	BTB/POZ domain-containing protein 17	0	0	1	0
P35070	685	BTC	Probetacellulin	0	0	1	0
Q06187	695	BTK	Tyrosine-protein kinase BTK	0	0	1	0
Q7Z6A9	151888	BTLA	B- and T-lymphocyte attenuator	0	0	1	0
O00481	11119	BTN3A1	Butyrophilin subfamily 3 member A1	0	0	1	0
P78410	11118	BTN3A2	Butyrophilin subfamily 3 member A2	0	0	1	0
O00478	10384	BTN3A3	Butyrophilin subfamily 3 member A3	0	0	1	0
Q8NE79	11149	BVES	Blood vessel epicardial substance	0	0	1	0
Q2M3C6	123591	C15orf27	Transmembrane protein C15orf27	0	0	1	0
Q07021	708	C1QBP	Complement component 1 Q subcomponent-binding protein, mitochondrial	0	0	1	0
O43822	755	C21orf2	Protein C21orf2	0	0	1	0
Q86YS7	9847	C2CD5	C2 domain-containing protein 5	0	0	1	0
Q9BSF0	84281	C2orf88	Small membrane A-kinase anchor protein	0	0	1	0
P01024	718	C3	Complement C3	0	0	1	0
Q16581	719	C3AR1	C3a anaphylatoxin chemotactic receptor	0	0	1	0
P0C0L4	720	C4A	Complement C4-A	0	0	1	0
P0C0L5	100293534	C4B	Complement C4-B	0	0	1	0
P04003	722	C4BPA	C4b-binding protein alpha chain	0	0	1	0
P20851	725	C4BPB	C4b-binding protein beta chain	0	0	1	0
P21730	728	C5AR1	C5a anaphylatoxin chemotactic receptor 1	0	0	1	0
Q9P296	27202	C5AR2	C5a anaphylatoxin chemotactic receptor 2	0	0	1	0
Q6UWU4	221477	C6orf89	Bombesin receptor-activated protein C6orf89	0	0	1	0
O43570	771	CA12	Carbonic anhydrase 12	0	0	1	0
Q9ULX7	23632	CA14	Carbonic anhydrase 14	0	0	1	0
P00918	760	CA2	Carbonic anhydrase 2	0	0	1	0
Q16790	768	CA9	Carbonic anhydrase 9	0	0	1	0
Q9NZU7	9478	CABP1	Calcium-binding protein 1	0	0	1	0
O00555	773	CACNA1A	Voltage-dependent P/Q-type calcium channel subunit alpha-1A	0	0	1	0
Q00975	774	CACNA1B	Voltage-dependent N-type calcium channel subunit alpha-1B	0	0	1	0
Q13936	775	CACNA1C	Voltage-dependent L-type calcium channel subunit alpha-1C	0	0	1	0
Q01668	776	CACNA1D	Voltage-dependent L-type calcium channel subunit alpha-1D	0	0	1	0
Q15878	777	CACNA1E	Voltage-dependent R-type calcium channel subunit alpha-1E	0	0	1	0
O43497	8913	CACNA1G	Voltage-dependent T-type calcium channel subunit alpha-1G	0	0	1	0
O95180	8912	CACNA1H	Voltage-dependent T-type calcium channel subunit alpha-1H	0	0	1	0
Q9P0X4	8911	CACNA1I	Voltage-dependent T-type calcium channel subunit alpha-1I	0	0	1	0
Q13698	779	CACNA1S	Voltage-dependent L-type calcium channel subunit alpha-1S	0	0	1	0
Q9NY47	9254	CACNA2D2	Voltage-dependent calcium channel subunit alpha-2/delta-2	0	0	1	0
O00305	785	CACNB4	Voltage-dependent L-type calcium channel subunit beta-4	0	0	1	0
Q9Y698	10369	CACNG2	Voltage-dependent calcium channel gamma-2 subunit	0	0	1	0
O60359	10368	CACNG3	Voltage-dependent calcium channel gamma-3 subunit	0	0	1	0
Q9UBN1	27092	CACNG4	Voltage-dependent calcium channel gamma-4 subunit	0	0	1	0
Q8WXS5	59283	CACNG8	Voltage-dependent calcium channel gamma-8 subunit	0	0	1	0
Q9BY67	23705	CADM1	Cell adhesion molecule 1	0	0	1	0
Q8N3J6	253559	CADM2	Cell adhesion molecule 2	0	0	1	0
Q8N126	57863	CADM3	Cell adhesion molecule 3	0	0	1	0
P30988	799	CALCR	Calcitonin receptor	0	0	1	0
P62158	801	CALM1	Calmodulin	0	0	1	0
Q96HY3	805	CALM2	Calmodulin 2 (Phosphorylase kinase, delta), isoform CRA_a	0	0	1	0
Q96NX5	57172	CAMK1G	Calcium/calmodulin-dependent protein kinase type 1G	0	0	1	0
Q9UQM7	815	CAMK2A	Calcium/calmodulin-dependent protein kinase type II subunit alpha	0	0	1	0
Q13554	816	CAMK2B	Calcium/calmodulin-dependent protein kinase type II subunit beta	0	0	1	0
Q13557	817	CAMK2D	Calcium/calmodulin-dependent protein kinase type II subunit delta	0	0	1	0
Q13555	818	CAMK2G	Calcium/calmodulin-dependent protein kinase type II subunit gamma	0	0	1	0
Q8NCB2	79012	CAMKV	CaM kinase-like vesicle-associated protein	0	0	1	0
Q01518	10487	CAP1	Adenylyl cyclase-associated protein 1	0	0	1	0
P40123	10486	CAP2	Adenylyl cyclase-associated protein 2	0	0	1	0
P07384	823	CAPN1	Calpain-1 catalytic subunit	0	0	1	0
Q9HC96	11132	CAPN10	Calpain-10	0	0	1	0
P20807	825	CAPN3	Calpain-3	0	0	1	0
P04632	826	CAPNS1	Calpain small subunit 1	0	0	1	0
Q96L46	84290	CAPNS2	Calpain small subunit 2	0	0	1	0
Q9BXL7	84433	CARD11	Caspase recruitment domain-containing protein 11	0	0	1	0
Q9BXL6	79092	CARD14	Caspase recruitment domain-containing protein 14	0	0	1	0
O14936	8573	CASK	Peripheral plasma membrane protein CASK	0	0	1	0
Q92851	843	CASP10	Caspase-10	0	0	1	0
P42574	836	CASP3	Caspase-3	0	0	1	0
P41180	846	CASR	Extracellular calcium-sensing receptor	0	0	1	0
Q7Z7H3	375307	CATIP	Ciliogenesis-associated TTC17-interacting protein	0	0	1	0
Q8NEC5	117144	CATSPER1	Cation channel sperm-associated protein 1	0	0	1	0
Q96P56	117155	CATSPER2	Cation channel sperm-associated protein 2	0	0	1	0
Q7RTX7	378807	CATSPER4	Cation channel sperm-associated protein 4	0	0	1	0
Q9H7T0	79820	CATSPERB	Cation channel sperm-associated protein subunit beta	0	0	1	0
Q86XM0	257062	CATSPERD	Cation channel sperm-associated protein subunit delta	0	0	1	0
Q6ZRH7	57828	CATSPERG	Cation channel sperm-associated protein subunit gamma	0	0	1	0
P22681	867	CBL	E3 ubiquitin-protein ligase CBL	0	0	1	0
Q13191	868	CBLB	E3 ubiquitin-protein ligase CBL-B	0	0	1	0
Q6NSX1	83446	CCDC70	Coiled-coil domain-containing protein 70	0	0	1	0
Q9H0W5	83987	CCDC8	Coiled-coil domain-containing protein 8	0	0	1	0
P32238	886	CCKAR	Cholecystokinin receptor type A	0	0	1	0
P32239	887	CCKBR	Gastrin/cholecystokinin type B receptor	0	0	1	0
Q8ND76	219771	CCNY	Cyclin-Y	0	0	1	0
P32246	1230	CCR1	C-C chemokine receptor type 1	0	0	1	0
P46092	2826	CCR10	C-C chemokine receptor type 10	0	0	1	0
P41597	729230	CCR2	C-C chemokine receptor type 2	0	0	1	0
P51677	1232	CCR3	C-C chemokine receptor type 3	0	0	1	0
P51679	1233	CCR4	C-C chemokine receptor type 4	0	0	1	0
P51681	1234	CCR5	C-C chemokine receptor type 5	0	0	1	0
P51684	1235	CCR6	C-C chemokine receptor type 6	0	0	1	0
P32248	1236	CCR7	C-C chemokine receptor type 7	0	0	1	0
P51685	1237	CCR8	C-C chemokine receptor type 8	0	0	1	0
P51686	10803	CCR9	C-C chemokine receptor type 9	0	0	1	0
O00421	9034	CCRL2	C-C chemokine receptor-like 2	0	0	1	0
Q93033	9398	CD101	Immunoglobulin superfamily member 2	0	0	1	0
Q6YHK3	135228	CD109	CD109 antigen	0	0	1	0
P08571	929	CD14	Monocyte differentiation antigen CD14	0	0	1	0
P48509	977	CD151	CD151 antigen	0	0	1	0
O95971	11126	CD160	CD160 antigen	0	0	1	0
Q86VB7	9332	CD163	Scavenger receptor cysteine-rich type 1 protein M130	0	0	1	0
Q9NR16	283316	CD163L1	Scavenger receptor cysteine-rich type 1 protein M160	0	0	1	0
Q04900	8763	CD164	Sialomucin core protein 24	0	0	1	0
Q8N6Q3	57126	CD177	CD177 antigen	0	0	1	0
Q99467	4064	CD180	CD180 antigen	0	0	1	0
P15391	930	CD19	B-lymphocyte antigen CD19	0	0	1	0
P29016	910	CD1B	T-cell surface glycoprotein CD1b	0	0	1	0
P29017	911	CD1C	T-cell surface glycoprotein CD1c	0	0	1	0
P06729	914	CD2	T-cell surface antigen CD2	0	0	1	0
P41217	4345	CD200	OX-2 membrane glycoprotein	0	0	1	0
Q8TD46	131450	CD200R1	Cell surface glycoprotein CD200 receptor 1	0	0	1	0
Q9UJ71	50489	CD207	C-type lectin domain family 4 member K	0	0	1	0
Q9NNX6	30835	CD209	CD209 antigen	0	0	1	0
Q15762	10666	CD226	CD226 antigen	0	0	1	0
P25063	100133941	CD24	Signal transducer CD24	0	0	1	0
Q9BZW8	51744	CD244	Natural killer cell receptor 2B4	0	0	1	0
P20963	919	CD247	T-cell surface glycoprotein CD3 zeta chain	0	0	1	0
Q9NZQ7	29126	CD274	Programmed cell death 1 ligand 1	0	0	1	0
P10747	940	CD28	T-cell-specific surface glycoprotein CD28	0	0	1	0
Q9Y5K6	23607	CD2AP	CD2-associated protein	0	0	1	0
Q9UGN4	11314	CD300A	CMRF35-like molecule 8	0	0	1	0
Q496F6	342510	CD300E	CMRF35-like molecule 2	0	0	1	0
A8K4G0	124599	CD300LB	CMRF35-like molecule 7	0	0	1	0
Q6UXZ3	100131439	CD300LD	CMRF35-like molecule 4	0	0	1	0
Q8TDQ1	146722	CD300LF	CMRF35-like molecule 1	0	0	1	0
P20138	945	CD33	Myeloid cell surface antigen CD33	0	0	1	0
P28906	947	CD34	Hematopoietic progenitor cell antigen CD34	0	0	1	0
P28907	952	CD38	ADP-ribosyl cyclase 1	0	0	1	0
P04234	915	CD3D	T-cell surface glycoprotein CD3 delta chain	0	0	1	0
P07766	916	CD3E	T-cell surface glycoprotein CD3 epsilon chain	0	0	1	0
P09693	917	CD3G	T-cell surface glycoprotein CD3 gamma chain	0	0	1	0
P01730	920	CD4	T-cell surface glycoprotein CD4	0	0	1	0
P25942	958	CD40	Tumor necrosis factor receptor superfamily member 5	0	0	1	0
P29965	959	CD40LG	CD40 ligand	0	0	1	0
P16070	960	CD44	CD44 antigen	0	0	1	0
Q08722	961	CD47	Leukocyte surface antigen CD47	0	0	1	0
P09326	962	CD48	CD48 antigen	0	0	1	0
P06127	921	CD5	T-cell surface glycoprotein CD5	0	0	1	0
P19397	963	CD53	Leukocyte surface antigen CD53	0	0	1	0
P08174	1604	CD55	Complement decay-accelerating factor	0	0	1	0
P19256	965	CD58	Lymphocyte function-associated antigen 3	0	0	1	0
P13987	966	CD59	CD59 glycoprotein	0	0	1	0
P08962	967	CD63	CD63 antigen	0	0	1	0
P34810	968	CD68	Macrosialin	0	0	1	0
P09564	924	CD7	T-cell antigen CD7	0	0	1	0
P32970	970	CD70	CD70 antigen	0	0	1	0
P21854	971	CD72	B-cell differentiation antigen CD72	0	0	1	0
P04233	972	CD74	HLA class II histocompatibility antigen gamma chain	0	0	1	0
P11912	973	CD79A	B-cell antigen receptor complex-associated protein alpha chain	0	0	1	0
P40259	974	CD79B	B-cell antigen receptor complex-associated protein beta chain	0	0	1	0
P33681	941	CD80	T-lymphocyte activation antigen CD80	0	0	1	0
P60033	975	CD81	CD81 antigen	0	0	1	0
P27701	3732	CD82	CD82 antigen	0	0	1	0
Q01151	9308	CD83	CD83 antigen	0	0	1	0
Q9UIB8	8832	CD84	SLAM family member 5	0	0	1	0
P42081	942	CD86	T-lymphocyte activation antigen CD86	0	0	1	0
P01732	925	CD8A	T-cell surface glycoprotein CD8 alpha chain	0	0	1	0
P10966	926	CD8B	T-cell surface glycoprotein CD8 beta chain	0	0	1	0
A6NJW9	927	CD8BP	Putative T-cell surface glycoprotein CD8 beta-2 chain	0	0	1	0
P21926	928	CD9	CD9 antigen	0	0	1	0
Q9NPY3	22918	CD93	Complement component C1q receptor	0	0	1	0
P40200	10225	CD96	T-cell surface protein tactile	0	0	1	0
P48960	976	CD97	CD97 antigen	0	0	1	0
P14209	4267	CD99	CD99 antigen	0	0	1	0
Q8TCZ2	83692	CD99L2	CD99 antigen-like protein 2	0	0	1	0
Q5JYX0	998	CDC42	Cell division control protein 42 homolog	0	0	1	0
Q9Y5S2	9578	CDC42BPB	Serine/threonine-protein kinase MRCK beta	0	0	1	0
O14613	10435	CDC42EP2	Cdc42 effector protein 2	0	0	1	0
Q6NZY7	148170	CDC42EP5	Cdc42 effector protein 5	0	0	1	0
Q9NRR8	56882	CDC42SE1	CDC42 small effector protein 1	0	0	1	0
Q9NRR3	56990	CDC42SE2	CDC42 small effector protein 2	0	0	1	0
Q9H5V8	64866	CDCP1	CUB domain-containing protein 1	0	0	1	0
Q9Y6N8	1008	CDH10	Cadherin-10	0	0	1	0
P55287	1009	CDH11	Cadherin-11	0	0	1	0
P55289	1010	CDH12	Cadherin-12	0	0	1	0
P55290	1012	CDH13	Cadherin-13	0	0	1	0
P55291	1013	CDH15	Cadherin-15	0	0	1	0
O75309	1014	CDH16	Cadherin-16	0	0	1	0
E7EN24	1015	CDH17	Cadherin-17	0	0	1	0
Q13634	1016	CDH18	Cadherin-18	0	0	1	0
Q9H159	28513	CDH19	Cadherin-19	0	0	1	0
P19022	1000	CDH2	Cadherin-2	0	0	1	0
Q9HBT6	28316	CDH20	Cadherin-20	0	0	1	0
Q9UJ99	64405	CDH22	Cadherin-22	0	0	1	0
R4GN92	64072	CDH23	Cadherin-23	0	0	1	0
Q86UP0	64403	CDH24	Cadherin-24	0	0	1	0
Q8IXH8	60437	CDH26	Cadherin-like protein 26	0	0	1	0
P22223	1001	CDH3	Cadherin-3	0	0	1	0
P55283	1002	CDH4	Cadherin-4	0	0	1	0
P33151	1003	CDH5	Cadherin-5	0	0	1	0
P55285	1004	CDH6	Cadherin-6	0	0	1	0
Q9ULB5	1005	CDH7	Cadherin-7	0	0	1	0
P55286	1006	CDH8	Cadherin-8	0	0	1	0
Q9ULB4	1007	CDH9	Cadherin-9	0	0	1	0
E7EN47	92211	CDHR1	Cadherin-related family member 1	0	0	1	0
Q6ZTQ4	222256	CDHR3	Cadherin-related family member 3	0	0	1	0
A6H8M9	389118	CDHR4	Cadherin-related family member 4	0	0	1	0
Q9HBB8	53841	CDHR5	Cadherin-related family member 5	0	0	1	0
O14735	10423	CDIPT	CDP-diacylglycerol--inositol 3-phosphatidyltransferase	0	0	1	0
O94921	5218	CDK14	Cyclin-dependent kinase 14	0	0	1	0
Q15078	8851	CDK5R1	Cyclin-dependent kinase 5 activator 1	0	0	1	0
Q13319	8941	CDK5R2	Cyclin-dependent kinase 5 activator 2	0	0	1	0
Q4KMG0	50937	CDON	Cell adhesion molecule-related/down-regulated by oncogenes	0	0	1	0
P13688	634	CEACAM1	Carcinoembryonic antigen-related cell adhesion molecule 1	0	0	1	0
P40199	4680	CEACAM6	Carcinoembryonic antigen-related cell adhesion molecule 6	0	0	1	0
Q14002	1087	CEACAM7	Carcinoembryonic antigen-related cell adhesion molecule 7	0	0	1	0
P31997	1088	CEACAM8	Carcinoembryonic antigen-related cell adhesion molecule 8	0	0	1	0
H0Y7R9	9620	CELSR1	Cadherin EGF LAG seven-pass G-type receptor 1	0	0	1	0
Q9HCU4	1952	CELSR2	Cadherin EGF LAG seven-pass G-type receptor 2	0	0	1	0
Q9NYQ7	1951	CELSR3	Cadherin EGF LAG seven-pass G-type receptor 3	0	0	1	0
Q8N8E3	201134	CEP112	Centrosomal protein of 112 kDa	0	0	1	0
Q5T4B2	51148	CERCAM	Probable inactive glycosyltransferase 25 family member 3	0	0	1	0
Q8TCT0	64781	CERK	Ceramide kinase	0	0	1	0
P00751	629	CFB	Complement factor B	0	0	1	0
P0CG37	55997	CFC1	Cryptic protein	0	0	1	0
P13569	1080	CFTR	Cystic fibrosis transmembrane conductance regulator	0	0	1	0
Q5VXU3	53344	CHIC1	Cysteine-rich hydrophobic domain 1 protein	0	0	1	0
Q9UKJ5	26511	CHIC2	Cysteine-rich hydrophobic domain 2 protein	0	0	1	0
O00533	10752	CHL1	Neural cell adhesion molecule L1-like protein	0	0	1	0
O43745	63928	CHP2	Calcineurin B homologous protein 2	0	0	1	0
P11229	1128	CHRM1	Muscarinic acetylcholine receptor M1	0	0	1	0
P08172	1129	CHRM2	Muscarinic acetylcholine receptor M2	0	0	1	0
P20309	1131	CHRM3	Muscarinic acetylcholine receptor M3	0	0	1	0
P08173	1132	CHRM4	Muscarinic acetylcholine receptor M4	0	0	1	0
P08912	1133	CHRM5	Muscarinic acetylcholine receptor M5	0	0	1	0
P02708	1134	CHRNA1	Acetylcholine receptor subunit alpha	0	0	1	0
Q15822	1135	CHRNA2	Neuronal acetylcholine receptor subunit alpha-2	0	0	1	0
P32297	1136	CHRNA3	Neuronal acetylcholine receptor subunit alpha-3	0	0	1	0
P43681	1137	CHRNA4	Neuronal acetylcholine receptor subunit alpha-4	0	0	1	0
P30532	1138	CHRNA5	Neuronal acetylcholine receptor subunit alpha-5	0	0	1	0
Q15825	8973	CHRNA6	Neuronal acetylcholine receptor subunit alpha-6	0	0	1	0
P36544	1139	CHRNA7	Neuronal acetylcholine receptor subunit alpha-7	0	0	1	0
Q9UGM1	55584	CHRNA9	Neuronal acetylcholine receptor subunit alpha-9	0	0	1	0
P17787	1141	CHRNB2	Neuronal acetylcholine receptor subunit beta-2	0	0	1	0
Q05901	1142	CHRNB3	Neuronal acetylcholine receptor subunit beta-3	0	0	1	0
P30926	1143	CHRNB4	Neuronal acetylcholine receptor subunit beta-4	0	0	1	0
Q07001	1144	CHRND	Acetylcholine receptor subunit delta	0	0	1	0
Q04844	1145	CHRNE	Acetylcholine receptor subunit epsilon	0	0	1	0
P07510	1146	CHRNG	Acetylcholine receptor subunit gamma	0	0	1	0
Q9NSE2	1154	CISH	Cytokine-inducible SH2-containing protein	0	0	1	0
O14578	11113	CIT	Citron Rho-interacting kinase	0	0	1	0
Q07065	10970	CKAP4	Cytoskeleton-associated protein 4	0	0	1	1
P35523	1180	CLCN1	Chloride channel protein 1	0	0	1	0
P51788	1181	CLCN2	Chloride channel protein 2	0	0	1	0
P51800	1187	CLCNKA	Chloride channel protein ClC-Ka	0	0	1	0
P51801	1188	CLCNKB	Chloride channel protein ClC-Kb	0	0	1	0
P78369	9071	CLDN10	Claudin-10	0	0	1	0
O75508	5010	CLDN11	Claudin-11	0	0	1	0
P56749	9069	CLDN12	Claudin-12	0	0	1	0
P56746	24146	CLDN15	Claudin-15	0	0	1	0
Q9Y5I7	10686	CLDN16	Claudin-16	0	0	1	0
P56750	26285	CLDN17	Claudin-17	0	0	1	0
P56856	51208	CLDN18	Claudin-18	0	0	1	0
P57739	9075	CLDN2	Claudin-2	0	0	1	0
P56880	49861	CLDN20	Claudin-20	0	0	1	0
Q8N7P3	53842	CLDN22	Claudin-22	0	0	1	0
Q96B33	137075	CLDN23	Claudin-23	0	0	1	0
D6RBY1	100132463	CLDN24	Claudin	0	0	1	0
C9JDP6	644672	CLDN25	Putative claudin-25	0	0	1	0
O14493	1364	CLDN4	Claudin-4	0	0	1	0
O00501	7122	CLDN5	Claudin-5	0	0	1	0
P56747	9074	CLDN6	Claudin-6	0	0	1	0
K7EP40	1366	CLDN7	Claudin	0	0	1	0
O95484	9080	CLDN9	Claudin-9	0	0	1	0
Q8IUN9	10462	CLEC10A	C-type lectin domain family 10 member A	0	0	1	0
Q5QGZ9	160364	CLEC12A	C-type lectin domain family 12 member A	0	0	1	0
Q2HXU8	387837	CLEC12B	C-type lectin domain family 12 member B	0	0	1	0
Q6UVW9	387836	CLEC2A	C-type lectin domain family 2 member A	0	0	1	0
Q9NY25	23601	CLEC5A	C-type lectin domain family 5 member A	0	0	1	0
Q8IZS7	160365	CLECL1	C-type lectin-like domain family 1	0	0	1	0
O00299	1192	CLIC1	Chloride intracellular channel protein 1	0	0	1	0
Q9Y696	25932	CLIC4	Chloride intracellular channel protein 4	0	0	1	0
Q96NY7	54102	CLIC6	Chloride intracellular channel protein 6	0	0	1	0
Q96DZ5	25999	CLIP3	CAP-Gly domain-containing linker protein 3	0	0	1	0
Q9H6B4	79827	CLMP	CXADR-like membrane protein	0	0	1	0
P54105	1207	CLNS1A	Methylosome subunit pICln	0	0	1	0
P58418	7401	CLRN1	Clarin-1	0	0	1	0
P09496	1211	CLTA	Clathrin light chain A	0	0	1	0
Q00610	1213	CLTC	Clathrin heavy chain 1	0	0	1	0
Q99788	1240	CMKLR1	Chemokine-like receptor 1	0	0	1	0
P29973	1259	CNGA1	cGMP-gated cation channel alpha-1	0	0	1	0
Q14028	1258	CNGB1	Cyclic nucleotide-gated cation channel beta-1	0	0	1	0
Q969H4	10256	CNKSR1	Connector enhancer of kinase suppressor of ras 1	0	0	1	0
Q9NRU3	26507	CNNM1	Metal transporter CNNM1	0	0	1	0
Q8NE01	26505	CNNM3	Metal transporter CNNM3	0	0	1	0
Q6P4Q7	26504	CNNM4	Metal transporter CNNM4	0	0	1	0
P09543	1267	CNP	2',3'-cyclic-nucleotide 3'-phosphodiesterase	0	0	1	0
P21554	1268	CNR1	Cannabinoid receptor 1	0	0	1	0
P34972	1269	CNR2	Cannabinoid receptor 2	0	0	1	0
P26992	1271	CNTFR	Ciliary neurotrophic factor receptor subunit alpha	0	0	1	0
Q12860	1272	CNTN1	Contactin-1	0	0	1	0
Q02246	6900	CNTN2	Contactin-2	0	0	1	0
Q9P232	5067	CNTN3	Contactin-3	0	0	1	0
Q8IWV2	152330	CNTN4	Contactin-4	0	0	1	0
O94779	53942	CNTN5	Contactin-5	0	0	1	0
Q9UQ52	27255	CNTN6	Contactin-6	0	0	1	0
Q9BZ76	79937	CNTNAP3	Contactin-associated protein-like 3	0	0	1	0
O75128	23242	COBL	Protein cordon-bleu	0	0	1	0
Q5TAT6	1305	COL13A1	Collagen alpha-1(XIII) chain	0	0	1	0
Q9UMD9	1308	COL17A1	Collagen alpha-1(XVII) chain	0	0	1	0
Q86Y22	91522	COL23A1	Collagen alpha-1(XXIII) chain	0	0	1	0
Q9BXS0	84570	COL25A1	Collagen alpha-1(XXV) chain	0	0	1	0
Q5KU26	81035	COLEC12	Collectin-12	0	0	1	0
P21964	1312	COMT	Catechol O-methyltransferase	0	0	1	1
P53618	1315	COPB1	Coatomer subunit beta	0	0	1	0
Q9Y5Q5	10699	CORIN	Atrial natriuretic peptide-converting enzyme	0	0	1	0
P31146	11151	CORO1A	Coronin-1A	0	0	1	0
Q9ULV4	23603	CORO1C	Coronin-1C	0	0	1	0
Q8IZJ3	27151	CPAMD8	C3 and PZP-like alpha-2-macroglobulin domain-containing protein 8	0	0	1	0
Q8WVH0	594855	CPLX3	Complexin-3	0	0	1	0
P14384	1368	CPM	Carboxypeptidase M	0	0	1	0
P17927	1378	CR1	Complement receptor type 1	0	0	1	0
P20023	1380	CR2	Complement receptor type 2	0	0	1	0
B7Z824	23418	CRB1	cDNA FLJ52407, highly similar to Crumbs homolog 1	0	0	1	0
Q5IJ48	286204	CRB2	Protein crumbs homolog 2	0	0	1	0
Q9BUF7	92359	CRB3	Protein crumbs homolog 3	0	0	1	0
O75575	27297	CRCP	DNA-directed RNA polymerase III subunit RPC9	0	0	1	0
P34998	104909134	CRHR1	Corticotropin-releasing factor receptor 1	0	0	1	0
Q9NZV1	51232	CRIM1	Cysteine-rich motor neuron 1 protein	0	0	1	0
P46108	1398	CRK	Adapter molecule crk	0	0	1	0
Q9HC73	64109	CRLF2	Cytokine receptor-like factor 2	0	0	1	0
O95727	56253	CRTAM	Cytotoxic and regulatory T-cell molecule	0	0	1	0
P09603	1435	CSF1	Macrophage colony-stimulating factor 1	0	0	1	0
P07333	1436	CSF1R	Macrophage colony-stimulating factor 1 receptor	0	0	1	0
P15509	1438	CSF2RA	Granulocyte-macrophage colony-stimulating factor receptor subunit alpha	0	0	1	0
P32927	1439	CSF2RB	Cytokine receptor common subunit beta	0	0	1	0
P41240	1445	CSK	Tyrosine-protein kinase CSK	0	0	1	0
Q7Z408	114784	CSMD2	CUB and sushi domain-containing protein 2	0	0	1	0
Q7Z407	114788	CSMD3	CUB and sushi domain-containing protein 3	0	0	1	0
P68400	1457	CSNK2A1	Casein kinase II subunit alpha	0	0	1	0
Q08345	780	DDR1	Epithelial discoidin domain-containing receptor 1	0	0	1	0
Q16832	4921	DDR2	Discoidin domain-containing receptor 2	0	0	1	0
Q9H4E7	50619	DEF6	Differentially expressed in FDCP 6 homolog	0	0	1	0
Q5VZ89	55667	DENND4C	DENN domain-containing protein 4C	0	0	1	0
P23743	1606	DGKA	Diacylglycerol kinase alpha	0	0	1	0
Q9Y6T7	1607	DGKB	Diacylglycerol kinase beta	0	0	1	0
Q16760	8527	DGKD	Diacylglycerol kinase delta	0	0	1	0
P52429	8526	DGKE	Diacylglycerol kinase epsilon	0	0	1	1
P49619	1608	DGKG	Diacylglycerol kinase gamma	0	0	1	0
Q86XP1	160851	DGKH	Diacylglycerol kinase eta	0	0	1	0
O75912	9162	DGKI	Diacylglycerol kinase iota	0	0	1	0
Q5KSL6	139189	DGKK	Diacylglycerol kinase kappa	0	0	1	0
P52824	1609	DGKQ	Diacylglycerol kinase theta	0	0	1	0
Q13574	8525	DGKZ	Diacylglycerol kinase zeta	0	0	1	0
O43323	50846	DHH	Desert hedgehog protein	0	0	1	0
P49895	1733	DIO1	Type I iodothyronine deiodinase	0	0	1	0
Q92813	1734	DIO2	Type II iodothyronine deiodinase	0	0	1	0
P55073	1735	DIO3	Type III iodothyronine deiodinase	0	0	1	0
O95057	148252	DIRAS1	GTP-binding protein Di-Ras1	0	0	1	0
Q96HU8	54769	DIRAS2	GTP-binding protein Di-Ras2	0	0	1	0
O95661	9077	DIRAS3	GTP-binding protein Di-Ras3	0	0	1	0
O94907	22943	DKK1	Dickkopf-related protein 1	0	0	1	0
Q15700	1740	DLG2	Disks large homolog 2	0	0	1	0
Q92796	1741	DLG3	Disks large homolog 3	0	0	1	0
Q8TDM6	9231	DLG5	Disks large homolog 5	0	0	1	0
O00548	28514	DLL1	Delta-like protein 1	0	0	1	0
Q9NR61	54567	DLL4	Delta-like protein 4	0	0	1	0
P11532	1756	DMD	Dystrophin	0	0	1	0
Q09013	1760	DMPK	Myotonin-protein kinase	0	0	1	0
Q08495	2039	DMTN	Dematin	0	0	1	0
Q9H3Z4	80331	DNAJC5	DnaJ homolog subfamily C member 5	0	0	1	0
O96015	10126	DNAL4	Dynein light chain 4, axonemal	0	0	1	0
Q8NFT8	92737	DNER	Delta and Notch-like epidermal growth factor-related receptor	0	0	1	0
P50570	1785	DNM2	Dynamin-2	0	0	1	0
Q14184	8447	DOC2B	Double C2-like domain-containing protein beta	0	0	1	0
Q7L591	79930	DOK3	Docking protein 3	0	0	1	0
Q18PE1	285489	DOK7	Protein Dok-7	0	0	1	0
P16444	1800	DPEP1	Dipeptidase 1	0	0	1	0
Q9H4A9	64174	DPEP2	Dipeptidase 2	0	0	1	0
P27487	1803	DPP4	Dipeptidyl peptidase 4	0	0	1	0
P21728	1812	DRD1	D(1A) dopamine receptor	0	0	1	0
P14416	1813	DRD2	D(2) dopamine receptor	0	0	1	0
P35462	1814	DRD3	D(3) dopamine receptor	0	0	1	0
P21917	1815	DRD4	D(4) dopamine receptor	0	0	1	0
P21918	1816	DRD5	D(1B) dopamine receptor	0	0	1	0
Q13474	1821	DRP2	Dystrophin-related protein 2	0	0	1	0
Q08554	1823	DSC1	Desmocollin-1	0	0	1	0
Q02487	1824	DSC2	Desmocollin-2	0	0	1	0
Q14574	1825	DSC3	Desmocollin-3	0	0	1	0
O60469	1826	DSCAM	Down syndrome cell adhesion molecule	0	0	1	0
Q8TD84	57453	DSCAML1	Down syndrome cell adhesion molecule-like protein 1	0	0	1	0
Q02413	1828	DSG1	Desmoglein-1	0	0	1	0
Q14126	1829	DSG2	Desmoglein-2	0	0	1	0
P32926	1830	DSG3	Desmoglein-3	0	0	1	0
Q86SJ6	147409	DSG4	Desmoglein-4	0	0	1	0
P15924	1832	DSP	Desmoplakin	0	0	1	0
Q9Y4J8	1837	DTNA	Dystrobrevin alpha	0	0	1	0
H0YNR5	53905	DUOX1	Dual oxidase 1	0	0	1	0
Q1HG43	90527	DUOXA1	Dual oxidase maturation factor 1	0	0	1	0
Q9H1R2	128853	DUSP15	Dual specificity protein phosphatase 15	0	0	1	0
O14641	1856	DVL2	Segment polarity protein dishevelled homolog DVL-2	0	0	1	0
P63167	8655	DYNLL1	Dynein light chain 1, cytoplasmic	0	0	1	0
Q96FJ2	140735	DYNLL2	Dynein light chain 2, cytoplasmic	0	0	1	0
O75923	8291	DYSF	Dysferlin	0	0	1	0
A2CJ06	391475	DYTN	Dystrotelin	0	0	1	0
Q14213	10148	EBI3	Interleukin-27 subunit beta	0	0	1	0
P42892	1889	ECE1	Endothelin-converting enzyme 1	0	0	1	1
Q19T08	641700	ECSCR	Endothelial cell-specific chemotaxis regulator	0	0	1	0
Q92838	1896	EDA	Ectodysplasin-A	0	0	1	0
Q9UNE0	10913	EDAR	Tumor necrosis factor receptor superfamily member EDAR	0	0	1	0
P25101	1909	EDNRA	Endothelin-1 receptor	0	0	1	0
P24530	1910	EDNRB	Endothelin B receptor	0	0	1	0
Q5JR01	1915	EEF1A1	Elongation factor 1-alpha 1	0	0	1	0
O43921	1943	EFNA2	Ephrin-A2	0	0	1	0
P52797	1944	EFNA3	Ephrin-A3	0	0	1	0
P52798	1945	EFNA4	Ephrin-A4	0	0	1	0
P52803	1946	EFNA5	Ephrin-A5	0	0	1	0
P98172	1947	EFNB1	Ephrin-B1	0	0	1	0
P52799	1948	EFNB2	Ephrin-B2	0	0	1	0
Q15768	1949	EFNB3	Ephrin-B3	0	0	1	0
Q14156	23167	EFR3A	Protein EFR3 homolog A	0	0	1	0
P01133	1950	EGF	Pro-epidermal growth factor	0	0	1	0
P00533	1956	EGFR	Epidermal growth factor receptor	0	0	1	0
Q9H4M9	10938	EHD1	EH domain-containing protein 1	0	0	1	0
Q9NZN4	30846	EHD2	EH domain-containing protein 2	0	0	1	0
Q9NZN3	30845	EHD3	EH domain-containing protein 3	0	0	1	0
Q14232	1967	EIF2B1	Translation initiation factor eIF-2B subunit alpha	0	0	1	0
Q92556	9844	ELMO1	Engulfment and cell motility protein 1	0	0	1	0
Q9HBW9	64123	ELTD1	EGF, latrophilin and seven transmembrane domain-containing protein 1	0	0	1	0
Q9ULC0	51705	EMCN	Endomucin	0	0	1	0
P54849	2012	EMP1	Epithelial membrane protein 1	0	0	1	0
Q9UHX3	30817	EMR2	EGF-like module-containing mucin-like hormone receptor-like 2	0	0	1	0
Q9BY15	84658	EMR3	EGF-like module-containing mucin-like hormone receptor-like 3	0	0	1	0
Q86SQ3	326342	EMR4P	Putative EGF-like module-containing mucin-like hormone receptor-like 4	0	0	1	0
P21128	8909	ENDOU	Poly(U)-specific endoribonuclease	0	0	1	0
P06733	2023	ENO1	Alpha-enolase	0	0	1	0
P09104	2026	ENO2	Gamma-enolase	0	0	1	0
Q8TC92	55068	ENOX1	Ecto-NOX disulfide-thiol exchanger 1	0	0	1	0
Q07075	2028	ENPEP	Glutamyl aminopeptidase	0	0	1	0
P22413	5167	ENPP1	Ectonucleotide pyrophosphatase/phosphodiesterase family member 1	0	0	1	0
Q13822	5168	ENPP2	Ectonucleotide pyrophosphatase/phosphodiesterase family member 2	0	0	1	0
Q9Y6X5	22875	ENPP4	Bis(5'-adenosyl)-triphosphatase ENPP4	0	0	1	0
Q9UJA9	59084	ENPP5	Ectonucleotide pyrophosphatase/phosphodiesterase family member 5	0	0	1	0
Q6UWR7	133121	ENPP6	Ectonucleotide pyrophosphatase/phosphodiesterase family member 6	0	0	1	0
P49961	953	ENTPD1	Ectonucleoside triphosphate diphosphohydrolase 1	0	0	1	0
Q9Y5L3	954	ENTPD2	Ectonucleoside triphosphate diphosphohydrolase 2	0	0	1	0
O75355	956	ENTPD3	Ectonucleoside triphosphate diphosphohydrolase 3	0	0	1	0
O75354	955	ENTPD6	Ectonucleoside triphosphate diphosphohydrolase 6	0	0	1	0
Q5MY95	377841	ENTPD8	Ectonucleoside triphosphate diphosphohydrolase 8	0	0	1	0
P11171	2035	EPB41	Protein 4.1	0	0	1	0
Q9H4G0	2036	EPB41L1	Band 4.1-like protein 1	0	0	1	0
O43491	2037	EPB41L2	Band 4.1-like protein 2	0	0	1	0
Q9Y2J2	23136	EPB41L3	Band 4.1-like protein 3	0	0	1	0
P16452	2038	EPB42	Erythrocyte membrane protein band 4.2	0	0	1	0
P16422	4072	EPCAM	Epithelial cell adhesion molecule	0	0	1	0
P29317	1969	EPHA2	Ephrin type-A receptor 2	0	0	1	0
P54756	2044	EPHA5	Ephrin type-A receptor 5	0	0	1	0
Q9Y6I3	29924	EPN1	Epsin-1	0	0	1	0
P42566	2060	EPS15	Epidermal growth factor receptor substrate 15	0	0	1	0
Q9UBC2	58513	EPS15L1	Epidermal growth factor receptor substrate 15-like 1	0	0	1	0
Q9NQ60	54586	EQTN	Equatorin	0	0	1	0
Q7Z444	3266	ERAS	GTPase ERas	0	0	1	0
P04626	2064	ERBB2	Receptor tyrosine-protein kinase erbB-2	0	0	1	0
Q96RT1	55914	ERBB2IP	Protein LAP2	0	0	1	0
P21860	2065	ERBB3	Receptor tyrosine-protein kinase erbB-3	0	0	1	0
Q15303	2066	ERBB4	Receptor tyrosine-protein kinase erbB-4	0	0	1	0
Q01844	2130	EWSR1	RNA-binding protein EWS	0	0	1	1
Q9NV70	55763	EXOC1	Exocyst complex component 1	0	0	1	0
Q96KP1	55770	EXOC2	Exocyst complex component 2	0	0	1	0
Q96A65	60412	EXOC4	Exocyst complex component 4	0	0	1	0
Q8TAG9	54536	EXOC6	Exocyst complex component 6	0	0	1	0
Q9UPT5	23265	EXOC7	Exocyst complex component 7	0	0	1	0
Q8IYI6	149371	EXOC8	Exocyst complex component 8	0	0	1	0
P00742	2159	F10	Coagulation factor X	0	0	1	0
P03951	2160	F11	Coagulation factor XI	0	0	1	0
Q9Y624	50848	F11R	Junctional adhesion molecule A	0	0	1	0
P00748	2161	F12	Coagulation factor XII	0	0	1	0
P00734	2147	F2	Prothrombin	0	0	1	0
O00254	2151	F2RL2	Proteinase-activated receptor 3	0	0	1	0
Q96RI0	9002	F2RL3	Proteinase-activated receptor 4	0	0	1	0
P13726	2152	F3	Tissue factor	0	0	1	0
P12259	2153	F5	Coagulation factor V	0	0	1	0
P08709	2155	F7	Coagulation factor VII	0	0	1	0
P00451	2157	F8	Coagulation factor VIII	0	0	1	0
P00740	2158	F9	Coagulation factor IX	0	0	1	0
Q9NZB2	23196	FAM120A	Constitutive coactivator of PPAR-gamma-like protein 1	0	0	1	0
O15255	8933	FAM127A	CAAX box protein 1	0	0	1	0
A1KXE4	130074	FAM168B	Myelin-associated neurite-outgrowth inhibitor	0	0	1	0
Q9Y4E1	253725	FAM21C	WASH complex subunit FAM21C	0	0	1	0
Q8TBR7	79850	FAM57A	Protein FAM57A	0	0	1	0
Q96KN1	157638	FAM84B	Protein FAM84B	0	0	1	1
P25445	355	FAS	Tumor necrosis factor receptor superfamily member 6	0	0	1	0
Q14517	2195	FAT1	Protocadherin Fat 1	0	0	1	0
Q9NYQ8	2196	FAT2	Protocadherin Fat 2	0	0	1	0
Q8TDW7	120114	FAT3	Protocadherin Fat 3	0	0	1	0
Q6V0I7	79633	FAT4	Protocadherin Fat 4	0	0	1	0
Q8WWV6	83953	FCAMR	High affinity immunoglobulin alpha and immunoglobulin mu Fc receptor	0	0	1	0
P12319	2205	FCER1A	High affinity immunoglobulin epsilon receptor subunit alpha	0	0	1	0
P30273	2207	FCER1G	High affinity immunoglobulin epsilon receptor subunit gamma	0	0	1	0
P06734	2208	FCER2	Low affinity immunoglobulin epsilon Fc receptor	0	0	1	0
P12314	2209	FCGR1A	High affinity immunoglobulin gamma Fc receptor I	0	0	1	0
Q92637	2210	FCGR1B	High affinity immunoglobulin gamma Fc receptor IB	0	0	1	0
A6NKC4	100132417	FCGR1C	Putative high affinity immunoglobulin gamma Fc receptor IC	0	0	1	0
P12318	2212	FCGR2A	Low affinity immunoglobulin gamma Fc region receptor II-a	0	0	1	0
P31994	2213	FCGR2B	Low affinity immunoglobulin gamma Fc region receptor II-b	0	0	1	0
P31995	2213	FCGR2C	Low affinity immunoglobulin gamma Fc region receptor II-c	0	0	1	0
P08637	2214	FCGR3A	Low affinity immunoglobulin gamma Fc region receptor III-A	0	0	1	0
O75015	2215	FCGR3B	Low affinity immunoglobulin gamma Fc region receptor III-B	0	0	1	0
P55899	2217	FCGRT	IgG receptor FcRn large subunit p51	0	0	1	0
O14526	23149	FCHO1	FCH domain only protein 1	0	0	1	0
Q0JRZ9	115548	FCHO2	FCH domain only protein 2	0	0	1	0
Q96LA6	115350	FCRL1	Fc receptor-like protein 1	0	0	1	0
Q96LA5	79368	FCRL2	Fc receptor-like protein 2	0	0	1	0
Q96P31	115352	FCRL3	Fc receptor-like protein 3	0	0	1	0
Q96PJ5	83417	FCRL4	Fc receptor-like protein 4	0	0	1	0
Q96RD9	83416	FCRL5	Fc receptor-like protein 5	0	0	1	0
A0AVI2	90342	FER1L5	Fer-1-like protein 5	0	0	1	0
Q99689	9638	FEZ1	Fasciculation and elongation protein zeta-1	0	0	1	0
O14842	2864	FFAR1	Free fatty acid receptor 1	0	0	1	0
O15552	2867	FFAR2	Free fatty acid receptor 2	0	0	1	0
O14843	2865	FFAR3	Free fatty acid receptor 3	0	0	1	0
Q5NUL3	338557	FFAR4	Free fatty acid receptor 4	0	0	1	0
P02671	2243	FGA	Fibrinogen alpha chain	0	0	1	0
P02675	2244	FGB	Fibrinogen beta chain	0	0	1	0
O15520	2255	FGF10	Fibroblast growth factor 10	0	0	1	0
Q92913	2258	FGF13	Fibroblast growth factor 13	0	0	1	0
Q14512	9982	FGFBP1	Fibroblast growth factor-binding protein 1	0	0	1	0
P11362	2260	FGFR1	Fibroblast growth factor receptor 1	0	0	1	0
Q8N441	53834	FGFRL1	Fibroblast growth factor receptor-like 1	0	0	1	0
P02679	2266	FGG	Fibrinogen gamma chain	0	0	1	0
P09769	2268	FGR	Tyrosine-protein kinase Fgr	0	0	1	0
Q13642	2273	FHL1	Four and a half LIM domains protein 1	0	0	1	0
P21333	2316	FLNA	Filamin-A	0	0	1	0
Q14254	2319	FLOT2	Flotillin-2	0	0	1	0
P17948	2321	FLT1	Vascular endothelial growth factor receptor 1	0	0	1	0
P35916	2324	FLT4	Vascular endothelial growth factor receptor 3	0	0	1	0
Q9Y5Y0	28982	FLVCR1	Feline leukemia virus subgroup C receptor-related protein 1	0	0	1	1
Q9UPI3	55640	FLVCR2	Feline leukemia virus subgroup C receptor-related protein 2	0	0	1	0
Q68DA7	342184	FMN1	Formin-1	0	0	1	0
Q9NZ56	56776	FMN2	Formin-2	0	0	1	0
O95466	752	FMNL1	Formin-like protein 1	0	0	1	0
Q96RU3	23048	FNBP1	Formin-binding protein 1	0	0	1	0
Q5T0N5	54874	FNBP1L	Formin-binding protein 1-like	0	0	1	0
Q4ZHG4	84624	FNDC1	Fibronectin type III domain-containing protein 1	0	0	1	0
P15328	2348	FOLR1	Folate receptor alpha	0	0	1	0
P21462	2357	FPR1	fMet-Leu-Phe receptor	0	0	1	0
P25090	2358	FPR2	N-formyl peptide receptor 2	0	0	1	0
P25089	2359	FPR3	N-formyl peptide receptor 3	0	0	1	0
Q86XX4	80144	FRAS1	Extracellular matrix protein FRAS1	0	0	1	0
Q5SZK8	341640	FREM2	FRAS1-related extracellular matrix protein 2	0	0	1	0
P42685	2444	FRK	Tyrosine-protein kinase FRK	0	0	1	0
Q96NE9	122786	FRMD6	FERM domain-containing protein 6	0	0	1	0
Q5SYB0	22844	FRMPD1	FERM and PDZ domain-containing protein 1	0	0	1	0
Q9P0K9	23732	FRRS1L	DOMON domain-containing protein FRRS1L	0	0	1	0
Q8WU20	10818	FRS2	Fibroblast growth factor receptor substrate 2	0	0	1	0
O43559	10817	FRS3	Fibroblast growth factor receptor substrate 3	0	0	1	0
P23945	2492	FSHR	Follicle-stimulating hormone receptor	0	0	1	0
P09958	5045	FURIN	Furin	0	0	1	0
O00168	5348	FXYD1	Phospholemman	0	0	1	0
P54710	486	FXYD2	Sodium/potassium-transporting ATPase subunit gamma	0	0	1	0
Q14802	5349	FXYD3	FXYD domain-containing ion transport regulator 3	0	0	1	0
P59646	53828	FXYD4	FXYD domain-containing ion transport regulator 4	0	0	1	0
Q9H0Q3	53826	FXYD6	FXYD domain-containing ion transport regulator 6	0	0	1	0
P58549	53822	FXYD7	FXYD domain-containing ion transport regulator 7	0	0	1	0
P06241	2534	FYN	Tyrosine-protein kinase Fyn	0	0	1	0
Q9UP38	8321	FZD1	Frizzled-1	0	0	1	0
Q9ULW2	11211	FZD10	Frizzled-10	0	0	1	0
Q14332	2535	FZD2	Frizzled-2	0	0	1	0
Q9NPG1	7976	FZD3	Frizzled-3	0	0	1	0
Q9ULV1	8322	FZD4	Frizzled-4	0	0	1	0
Q13467	7855	FZD5	Frizzled-5	0	0	1	0
O60353	8323	FZD6	Frizzled-6	0	0	1	0
O75084	8324	FZD7	Frizzled-7	0	0	1	0
O00144	8326	FZD9	Frizzled-9	0	0	1	0
Q13283	10146	G3BP1	Ras GTPase-activating protein-binding protein 1	0	0	1	0
Q9UQC2	9846	GAB2	GRB2-associated-binding protein 2	0	0	1	0
Q9UBS5	2550	GABBR1	Gamma-aminobutyric acid type B receptor subunit 1	0	0	1	0
O75899	9568	GABBR2	Gamma-aminobutyric acid type B receptor subunit 2	0	0	1	0
P14867	2554	GABRA1	Gamma-aminobutyric acid receptor subunit alpha-1	0	0	1	0
P47869	2555	GABRA2	Gamma-aminobutyric acid receptor subunit alpha-2	0	0	1	0
P34903	2556	GABRA3	Gamma-aminobutyric acid receptor subunit alpha-3	0	0	1	0
P48169	2557	GABRA4	Gamma-aminobutyric acid receptor subunit alpha-4	0	0	1	0
P31644	2558	GABRA5	Gamma-aminobutyric acid receptor subunit alpha-5	0	0	1	0
Q16445	2559	GABRA6	Gamma-aminobutyric acid receptor subunit alpha-6	0	0	1	0
P18505	2560	GABRB1	Gamma-aminobutyric acid receptor subunit beta-1	0	0	1	0
P47870	2561	GABRB2	Gamma-aminobutyric acid receptor subunit beta-2	0	0	1	0
P28472	2562	GABRB3	Gamma-aminobutyric acid receptor subunit beta-3	0	0	1	0
E7ET93	2564	GABRE	Gamma-aminobutyric acid receptor subunit epsilon	0	0	1	0
P18507	2566	GABRG2	Gamma-aminobutyric acid receptor subunit gamma-2	0	0	1	0
Q99928	2567	GABRG3	Gamma-aminobutyric acid receptor subunit gamma-3	0	0	1	0
E7EWG0	2568	GABRP	Gamma-aminobutyric acid receptor subunit pi	0	0	1	0
P24046	2569	GABRR1	Gamma-aminobutyric acid receptor subunit rho-1	0	0	1	0
P28476	2570	GABRR2	Gamma-aminobutyric acid receptor subunit rho-2	0	0	1	0
A8MPY1	200959	GABRR3	Gamma-aminobutyric acid receptor subunit rho-3	0	0	1	0
Q99259	2571	GAD1	Glutamate decarboxylase 1	0	0	1	0
Q05329	2572	GAD2	Glutamate decarboxylase 2	0	0	1	0
P47211	2587	GALR1	Galanin receptor type 1	0	0	1	0
O43603	8811	GALR2	Galanin receptor type 2	0	0	1	0
O60755	8484	GALR3	Galanin receptor type 3	0	0	1	0
P17677	2596	GAP43	Neuromodulin	0	0	1	0
Q8N292	202309	GAPT	Protein GAPT	0	0	1	0
Q9H706	64762	GAREM	GRB2-associated and regulator of MAPK protein	0	0	1	0
P54826	2619	GAS1	Growth arrest-specific protein 1	0	0	1	0
Q9HCG7	57704	GBA2	Non-lysosomal glucosylceramidase	0	0	1	0
P01275	2641	GCG	Glucagon	0	0	1	0
P47871	2642	GCGR	Glucagon receptor	0	0	1	0
Q8N6F7	257144	GCSAM	Germinal center-associated signaling and motility protein	0	0	1	0
P43026	8200	GDF5	Growth/differentiation factor 5	0	0	1	0
Q9HCC8	54857	GDPD2	Glycerophosphoinositol inositolphosphodiesterase GDPD2	0	0	1	0
P56159	2674	GFRA1	GDNF family receptor alpha-1	0	0	1	0
O00451	2675	GFRA2	GDNF family receptor alpha-2	0	0	1	0
Q9GZZ7	64096	GFRA4	GDNF family receptor alpha-4	0	0	1	0
Q6UXV0	389400	GFRAL	GDNF family receptor alpha-like	0	0	1	0
P19440	2678	GGT1	Gamma-glutamyltranspeptidase 1	0	0	1	0
P36269	2687	GGT5	Gamma-glutamyltransferase 5	0	0	1	0
P10912	2690	GHR	Growth hormone receptor	0	0	1	0
Q9HB45	2692	GHRHR	GHRH receptor splice variant 1	0	0	1	0
Q92847	2693	GHSR	Growth hormone secretagogue receptor type 1	0	0	1	0
P48546	2696	GIPR	Gastric inhibitory polypeptide receptor	0	0	1	0
Q969M2	84694	GJA10	Gap junction alpha-10 protein	0	0	1	0
P29033	2706	GJB2	Gap junction beta-2 protein	0	0	1	0
P36383	10052	GJC1	Gap junction gamma-1 protein	0	0	1	0
Q9UKL4	57369	GJD2	Gap junction delta-2 protein	0	0	1	0
Q6ZMI3	342035	GLDN	Gliomedin	0	0	1	0
Q92896	2734	GLG1	Golgi apparatus protein 1	0	0	1	1
P48060	11010	GLIPR1	Glioma pathogenesis-related protein 1	0	0	1	0
P43220	2740	GLP1R	Glucagon-like peptide 1 receptor	0	0	1	0
O95838	9340	GLP2R	Glucagon-like peptide 2 receptor	0	0	1	0
P23415	2741	GLRA1	Glycine receptor subunit alpha-1	0	0	1	0
P23416	2742	GLRA2	Glycine receptor subunit alpha-2	0	0	1	0
O75311	8001	GLRA3	Glycine receptor subunit alpha-3	0	0	1	0
P48167	2743	GLRB	Glycine receptor subunit beta	0	0	1	0
Q8IVK1	644076	GLYCAM1	Putative glycosylation-dependent cell adhesion molecule 1	0	0	1	0
Q99445	2765	GML	Glycosyl-phosphatidylinositol-anchored molecule-like protein	0	0	1	0
P29992	2767	GNA11	Guanine nucleotide-binding protein subunit alpha-11	0	0	1	0
Q03113	2768	GNA12	Guanine nucleotide-binding protein subunit alpha-12	0	0	1	0
Q14344	10672	GNA13	Guanine nucleotide-binding protein subunit alpha-13	0	0	1	0
O95837	9630	GNA14	Guanine nucleotide-binding protein subunit alpha-14	0	0	1	0
P30679	2769	GNA15	Guanine nucleotide-binding protein subunit alpha-15	0	0	1	0
P04899	2771	GNAI2	Guanine nucleotide-binding protein G(i) subunit alpha-2	0	0	1	0
P38405	2774	GNAL	Guanine nucleotide-binding protein G(olf) subunit alpha	0	0	1	0
P09471	2775	GNAO1	Guanine nucleotide-binding protein G(o) subunit alpha	0	0	1	0
P50148	2776	GNAQ	Guanine nucleotide-binding protein G(q) subunit alpha	0	0	1	0
P84996	2778	GNAS	Protein ALEX	0	0	1	0
P11488	2779	GNAT1	Guanine nucleotide-binding protein G(t) subunit alpha-1	0	0	1	0
P19087	2780	GNAT2	Guanine nucleotide-binding protein G(t) subunit alpha-2	0	0	1	0
A8MTJ3	346562	GNAT3	Guanine nucleotide-binding protein G(t) subunit alpha-3	0	0	1	0
P62873	2782	GNB1	Guanine nucleotide-binding protein G(I)/G(S)/G(T) subunit beta-1	0	0	1	0
P62879	2783	GNB2	Guanine nucleotide-binding protein G(I)/G(S)/G(T) subunit beta-2	0	0	1	0
P16520	2784	GNB3	Guanine nucleotide-binding protein G(I)/G(S)/G(T) subunit beta-3	0	0	1	0
Q9HAV0	59345	GNB4	Guanine nucleotide-binding protein subunit beta-4	0	0	1	0
O14775	10681	GNB5	Guanine nucleotide-binding protein subunit beta-5	0	0	1	0
P50151	2790	GNG10	Guanine nucleotide-binding protein G(I)/G(S)/G(O) subunit gamma-10	0	0	1	0
P61952	2791	GNG11	Guanine nucleotide-binding protein G(I)/G(S)/G(O) subunit gamma-11	0	0	1	0
Q9UBI6	55970	GNG12	Guanine nucleotide-binding protein G(I)/G(S)/G(O) subunit gamma-12	0	0	1	0
Q9P2W3	51764	GNG13	Guanine nucleotide-binding protein G(I)/G(S)/G(O) subunit gamma-13	0	0	1	0
P59768	54331	GNG2	Guanine nucleotide-binding protein G(I)/G(S)/G(O) subunit gamma-2	0	0	1	0
P63215	2785	GNG3	Guanine nucleotide-binding protein G(I)/G(S)/G(O) subunit gamma-3	0	0	1	0
P50150	2786	GNG4	Guanine nucleotide-binding protein G(I)/G(S)/G(O) subunit gamma-4	0	0	1	0
P63218	2787	GNG5	Guanine nucleotide-binding protein G(I)/G(S)/G(O) subunit gamma-5	0	0	1	0
O60262	2788	GNG7	Guanine nucleotide-binding protein G(I)/G(S)/G(O) subunit gamma-7	0	0	1	0
Q9UK08	94235	GNG8	Guanine nucleotide-binding protein G(I)/G(S)/G(O) subunit gamma-8	0	0	1	0
P63211	2792	GNGT1	Guanine nucleotide-binding protein G(T) subunit gamma-T1	0	0	1	0
O14610	2793	GNGT2	Guanine nucleotide-binding protein G(I)/G(S)/G(O) subunit gamma-T2	0	0	1	0
P30968	2798	GNRHR	Gonadotropin-releasing hormone receptor	0	0	1	0
Q96P88	114814	GNRHR2	Putative gonadotropin-releasing hormone II receptor	0	0	1	0
Q9H4A6	64083	GOLPH3	Golgi phosphoprotein 3	0	0	1	0
P00505	2806	GOT2	Aspartate aminotransferase, mitochondrial	0	0	1	0
P07359	2811	GP1BA	Platelet glycoprotein Ib alpha chain	0	0	1	0
P13224	2812	GP1BB	Platelet glycoprotein Ib beta chain	0	0	1	0
P40197	2814	GP5	Platelet glycoprotein V	0	0	1	0
Q9HCN6	51206	GP6	Platelet glycoprotein VI	0	0	1	0
P14770	2815	GP9	Platelet glycoprotein IX	0	0	1	0
Q9HCL2	57678	GPAM	Glycerol-3-phosphate acyltransferase 1, mitochondrial	0	0	1	0
Q8TDU6	151306	GPBAR1	G-protein coupled bile acid receptor 1	0	0	1	0
P35052	2817	GPC1	Glypican-1	0	0	1	0
P51654	2719	GPC3	Glypican-3	0	0	1	0
O75487	2239	GPC4	Glypican-4	0	0	1	0
P78333	2262	GPC5	Glypican-5	0	0	1	0
Q9Y625	10082	GPC6	Glypican-6	0	0	1	0
Q8N335	23171	GPD1L	Glycerol-3-phosphate dehydrogenase 1-like protein	0	0	1	0
Q9NQX3	10243	GPHN	Gephyrin	0	0	1	0
P51674	2823	GPM6A	Neuronal membrane glycoprotein M6-a	0	0	1	0
Q13491	2824	GPM6B	Neuronal membrane glycoprotein M6-b	0	0	1	0
Q96P66	83550	GPR101	Probable G-protein coupled receptor 101	0	0	1	0
Q5T601	266977	GPR110	Probable G-protein coupled receptor 110	0	0	1	0
Q8IZF7	222611	GPR111	Probable G-protein coupled receptor 111	0	0	1	0
Q8IZF6	139378	GPR112	Probable G-protein coupled receptor 112	0	0	1	0
Q8IZF5	165082	GPR113	Probable G-protein coupled receptor 113	0	0	1	0
Q8IZF4	221188	GPR114	Probable G-protein coupled receptor 114	0	0	1	0
Q8IZF3	221393	GPR115	Probable G-protein coupled receptor 115	0	0	1	0
Q8IZF2	221395	GPR116	Probable G-protein coupled receptor 116	0	0	1	0
Q8TDV5	139760	GPR119	Glucose-dependent insulinotropic receptor	0	0	1	0
Q86SQ6	84435	GPR123	Probable G-protein coupled receptor 123	0	0	1	0
Q96PE1	25960	GPR124	G-protein coupled receptor 124	0	0	1	0
Q86SQ4	57211	GPR126	G-protein coupled receptor 126	0	0	1	0
Q96K78	84873	GPR128	Probable G-protein coupled receptor 128	0	0	1	0
Q9UNW8	29933	GPR132	Probable G-protein coupled receptor 132	0	0	1	0
Q6QNK2	283383	GPR133	Probable G-protein coupled receptor 133	0	0	1	0
Q8IZ08	64582	GPR135	Probable G-protein coupled receptor 135	0	0	1	0
Q6DWJ6	124274	GPR139	Probable G-protein coupled receptor 139	0	0	1	0
Q7Z602	353345	GPR141	Probable G-protein coupled receptor 141	0	0	1	0
Q7Z7M1	347088	GPR144	Probable G-protein coupled receptor 144	0	0	1	0
Q96CH1	115330	GPR146	Probable G-protein coupled receptor 146	0	0	1	0
Q8TDV2	344561	GPR148	Probable G-protein coupled receptor 148	0	0	1	0
Q86SP6	344758	GPR149	Probable G-protein coupled receptor 149	0	0	1	0
Q8NGU9	285601	GPR150	Probable G-protein coupled receptor 150	0	0	1	0
Q8TDV0	134391	GPR151	Probable G-protein coupled receptor 151	0	0	1	0
Q8TDT2	390212	GPR152	Probable G-protein coupled receptor 152	0	0	1	0
Q6NV75	387509	GPR153	Probable G-protein coupled receptor 153	0	0	1	0
Q8NFN8	165829	GPR156	Probable G-protein coupled receptor 156	0	0	1	0
Q5UAW9	80045	GPR157	Probable G-protein coupled receptor 157	0	0	1	0
Q5T848	57512	GPR158	Probable G-protein coupled receptor 158	0	0	1	0
Q9UJ42	26996	GPR160	Probable G-protein coupled receptor 160	0	0	1	0
Q16538	27239	GPR162	Probable G-protein coupled receptor 162	0	0	1	0
Q13304	2840	GPR17	Uracil nucleotide/cysteinyl leukotriene receptor	0	0	1	0
O14626	29909	GPR171	Probable G-protein coupled receptor 171	0	0	1	0
Q9NS66	54328	GPR173	Probable G-protein coupled receptor 173	0	0	1	0
Q9BXC1	84636	GPR174	Probable G-protein coupled receptor 174	0	0	1	0
Q6PRD1	440435	GPR179	Probable G-protein coupled receptor 179	0	0	1	0
Q14330	2841	GPR18	N-arachidonyl glycine receptor	0	0	1	0
O15218	11318	GPR182	G-protein coupled receptor 182	0	0	1	0
P32249	1880	GPR183	G-protein coupled receptor 183	0	0	1	0
Q8NDV2	2849	GPR26	G-protein coupled receptor 26	0	0	1	0
Q9NS67	2850	GPR27	Probable G-protein coupled receptor 27	0	0	1	0
O00270	2853	GPR31	12-(S)-hydroxy-5,8,10,14-eicosatetraenoic acid receptor	0	0	1	0
Q49SQ1	2856	GPR33	Probable G-protein coupled receptor 33	0	0	1	0
O60883	9283	GPR37L1	Prosaposin receptor GPR37L1	0	0	1	0
O43194	2863	GPR39	G-protein coupled receptor 39	0	0	1	0
P46093	2828	GPR4	G-protein coupled receptor 4	0	0	1	0
Q9Y5Y3	11250	GPR45	Probable G-protein coupled receptor 45	0	0	1	0
Q9Y2T6	9290	GPR55	G-protein coupled receptor 55	0	0	1	0
F5H144	9289	GPR56	G-protein-coupled receptor 56	0	0	1	0
Q9BZJ8	83873	GPR61	Probable G-protein coupled receptor 61	0	0	1	0
Q9BZJ7	118442	GPR62	Probable G-protein coupled receptor 62	0	0	1	0
Q9BZJ6	81491	GPR63	Probable G-protein coupled receptor 63	0	0	1	0
Q14CE0	10149	GPR64	G-protein-coupled receptor 64	0	0	1	0
Q8IYL9	8477	GPR65	Psychosine receptor	0	0	1	0
Q15743	8111	GPR68	Ovarian cancer G-protein coupled receptor 1	0	0	1	0
Q96P69	27201	GPR78	G-protein coupled receptor 78	0	0	1	0
Q96P67	27197	GPR82	Probable G-protein coupled receptor 82	0	0	1	0
Q9NYM4	10888	GPR83	Probable G-protein coupled receptor 83	0	0	1	0
Q9NQS5	53831	GPR84	G-protein coupled receptor 84	0	0	1	0
P60893	54329	GPR85	Probable G-protein coupled receptor 85	0	0	1	0
Q9BY21	53836	GPR87	G-protein coupled receptor 87	0	0	1	0
Q9GZN0	54112	GPR88	Probable G-protein coupled receptor 88	0	0	1	0
Q86Y34	222487	GPR97	Probable G-protein coupled receptor 97	0	0	1	0
Q8WXG9	84059	GPR98	G-protein coupled receptor 98	0	0	1	0
Q9NZH0	51704	GPRC5B	G-protein coupled receptor family C group 5 member B	0	0	1	0
Q9NZD1	55507	GPRC5D	G-protein coupled receptor family C group 5 member D	0	0	1	0
Q5T6X5	222545	GPRC6A	G-protein coupled receptor family C group 6 member A	0	0	1	0
Q7Z2K8	114787	GPRIN1	G protein-regulated inducer of neurite outgrowth 1	0	0	1	0
Q86YR5	26086	GPSM1	G-protein-signaling modulator 1	0	0	1	0
F8VRX5	160622	GRASP	General receptor for phosphoinositides 1-associated scaffold protein	0	0	1	0
Q13322	2887	GRB10	Growth factor receptor-bound protein 10	0	0	1	0
Q14449	2888	GRB14	Growth factor receptor-bound protein 14	0	0	1	0
Q14451	2886	GRB7	Growth factor receptor-bound protein 7	0	0	1	0
P42261	2890	GRIA1	Glutamate receptor 1	0	0	1	0
P42263	2892	GRIA3	Glutamate receptor 3	0	0	1	0
P48058	2893	GRIA4	Glutamate receptor 4	0	0	1	0
O43424	2895	GRID2	Glutamate receptor ionotropic, delta-2	0	0	1	0
P39086	2897	GRIK1	Glutamate receptor ionotropic, kainate 1	0	0	1	0
Q13002	2898	GRIK2	Glutamate receptor ionotropic, kainate 2	0	0	1	0
Q13003	2899	GRIK3	Glutamate receptor ionotropic, kainate 3	0	0	1	0
Q16099	2900	GRIK4	Glutamate receptor ionotropic, kainate 4	0	0	1	0
Q13224	2904	GRIN2B	Glutamate receptor ionotropic, NMDA 2B	0	0	1	0
Q14957	2905	GRIN2C	Glutamate receptor ionotropic, NMDA 2C	0	0	1	0
O15399	2906	GRIN2D	Glutamate receptor ionotropic, NMDA 2D	0	0	1	0
Q9C0E4	80852	GRIP2	Glutamate receptor-interacting protein 2	0	0	1	0
P34947	2869	GRK5	G protein-coupled receptor kinase 5	0	0	1	0
Q13255	2911	GRM1	Metabotropic glutamate receptor 1	0	0	1	0
Q14416	2912	GRM2	Metabotropic glutamate receptor 2	0	0	1	0
Q14832	2913	GRM3	Metabotropic glutamate receptor 3	0	0	1	0
Q14833	2914	GRM4	Metabotropic glutamate receptor 4	0	0	1	0
P41594	2915	GRM5	Metabotropic glutamate receptor 5	0	0	1	0
O15303	2916	GRM6	Metabotropic glutamate receptor 6	0	0	1	0
Q14831	2917	GRM7	Metabotropic glutamate receptor 7	0	0	1	0
O00222	2918	GRM8	Metabotropic glutamate receptor 8	0	0	1	0
P30550	2925	GRPR	Gastrin-releasing peptide receptor	0	0	1	0
Q6UXU4	146395	GSG1L	Germ cell-specific gene 1-like protein	0	0	1	0
P49841	2932	GSK3B	Glycogen synthase kinase-3 beta	0	0	1	0
P25092	2984	GUCY2C	Heat-stable enterotoxin receptor	0	0	1	0
P02724	2993	GYPA	Glycophorin-A	0	0	1	0
P06028	2994	GYPB	Glycophorin-B	0	0	1	0
P04921	2995	GYPC	Glycophorin-C	0	0	1	0
P15421	2996	GYPE	Glycophorin-E	0	0	1	0
Q92839	3036	HAS1	Hyaluronan synthase 1	0	0	1	0
O00219	3038	HAS3	Hyaluronan synthase 3	0	0	1	0
Q9BXC0	27198	HCAR1	Hydroxycarboxylic acid receptor 1	0	0	1	0
Q8TDS4	338442	HCAR2	Hydroxycarboxylic acid receptor 2	0	0	1	0
P49019	8843	HCAR3	Hydroxycarboxylic acid receptor 3	0	0	1	0
O60741	348980	HCN1	Potassium/sodium hyperpolarization-activated cyclic nucleotide-gated channel 1	0	0	1	0
Q9UL51	610	HCN2	Potassium/sodium hyperpolarization-activated cyclic nucleotide-gated channel 2	0	0	1	0
Q9P1Z3	57657	HCN3	Potassium/sodium hyperpolarization-activated cyclic nucleotide-gated channel 3	0	0	1	0
Q9Y3Q4	10021	HCN4	Potassium/sodium hyperpolarization-activated cyclic nucleotide-gated channel 4	0	0	1	0
O43613	3061	HCRTR1	Orexin receptor type 1	0	0	1	0
O43614	3062	HCRTR2	Orexin receptor type 2	0	0	1	0
Q9UBK5	10870	HCST	Hematopoietic cell signal transducer	0	0	1	0
Q96DB2	79885	HDAC11	Histone deacetylase 11	0	0	1	0
Q00341	3069	HDLBP	Vigilin	0	0	1	0
Q9BQS7	9843	HEPH	Hephaestin	0	0	1	0
Q30201	3077	HFE	Hereditary hemochromatosis protein	0	0	1	0
Q6ZVN8	148738	HFE2	Hemojuvelin	0	0	1	0
Q96MC6	64645	HIAT1	Hippocampus abundant transcript 1 protein	0	0	1	0
Q5SR56	84641	HIATL1	Hippocampus abundant transcript-like protein 1	0	0	1	0
Q09160	3105	HLA-A	HLA class I histocompatibility antigen, A-80 alpha chain	0	0	1	0
Q95365	3106	HLA-B	HLA class I histocompatibility antigen, B-38 alpha chain	0	0	1	1
Q9TNN7	3107	HLA-C	HLA class I histocompatibility antigen, Cw-5 alpha chain	0	0	1	0
P06340	3111	HLA-DOA	HLA class II histocompatibility antigen, DO alpha chain	0	0	1	0
P20036	3113	HLA-DPA1	HLA class II histocompatibility antigen, DP alpha 1 chain	0	0	1	0
P04440	3115	HLA-DPB1	HLA class II histocompatibility antigen, DP beta 1 chain	0	0	1	0
P01909	3117	HLA-DQA1	HLA class II histocompatibility antigen, DQ alpha 1 chain	0	0	1	0
P01906	3118	HLA-DQA2	HLA class II histocompatibility antigen, DQ alpha 2 chain	0	0	1	0
P01920	3119	HLA-DQB1	HLA class II histocompatibility antigen, DQ beta 1 chain	0	0	1	0
P05538	3120	HLA-DQB2	HLA class II histocompatibility antigen, DQ beta 2 chain	0	0	1	0
P01903	3122	HLA-DRA	HLA class II histocompatibility antigen, DR alpha chain	0	0	1	0
Q9TQE0	3123	HLA-DRB1	HLA class II histocompatibility antigen, DRB1-9 beta chain	0	0	1	0
P79483	3125	HLA-DRB3	HLA class II histocompatibility antigen, DR beta 3 chain	0	0	1	0
P13762	3126	HLA-DRB4	HLA class II histocompatibility antigen, DR beta 4 chain	0	0	1	0
Q30154	3127	HLA-DRB5	HLA class II histocompatibility antigen, DR beta 5 chain	0	0	1	0
Q6DU44	3133	HLA-E	HLA class I histocompatibility antigen, alpha chain E	0	0	1	0
P17693	3135	HLA-G	HLA class I histocompatibility antigen, alpha chain G	0	0	1	0
O75330	3161	HMMR	Hyaluronan mediated motility receptor	0	0	1	0
P30519	3163	HMOX2	Heme oxygenase 2	0	0	1	0
P05981	3249	HPN	Serine protease hepsin	0	0	1	0
Q8WWQ2	60495	HPSE2	Inactive heparanase-2	0	0	1	0
P04196	3273	HRG	Histidine-rich glycoprotein	0	0	1	0
P35367	3269	HRH1	Histamine H1 receptor	0	0	1	0
P25021	3274	HRH2	Histamine H2 receptor	0	0	1	0
Q9Y5N1	11255	HRH3	Histamine H3 receptor	0	0	1	0
Q9H3N8	59340	HRH4	Histamine H4 receptor	0	0	1	0
P56937	51478	HSD17B7	3-keto-steroid reductase	0	0	1	0
Q92506	7923	HSD17B8	Estradiol 17-beta-dehydrogenase 8	0	0	1	0
P07900	3320	HSP90AA1	Heat shock protein HSP 90-alpha	0	0	1	0
P11142	3312	HSPA8	Heat shock cognate 71 kDa protein	0	0	1	0
P04792	3315	HSPB1	Heat shock protein beta-1	0	0	1	0
P10809	3329	HSPD1	60 kDa heat shock protein, mitochondrial	0	0	1	0
P98160	3339	HSPG2	Basement membrane-specific heparan sulfate proteoglycan core protein	0	0	1	0
P08908	3350	HTR1A	5-hydroxytryptamine receptor 1A	0	0	1	0
P28222	3351	HTR1B	5-hydroxytryptamine receptor 1B	0	0	1	0
P28221	3352	HTR1D	5-hydroxytryptamine receptor 1D	0	0	1	0
P28566	3354	HTR1E	5-hydroxytryptamine receptor 1E	0	0	1	0
P30939	3355	HTR1F	5-hydroxytryptamine receptor 1F	0	0	1	0
P28223	3356	HTR2A	5-hydroxytryptamine receptor 2A	0	0	1	0
P41595	3357	HTR2B	5-hydroxytryptamine receptor 2B	0	0	1	0
P28335	3358	HTR2C	5-hydroxytryptamine receptor 2C	0	0	1	0
P46098	3359	HTR3A	5-hydroxytryptamine receptor 3A	0	0	1	0
O95264	9177	HTR3B	5-hydroxytryptamine receptor 3B	0	0	1	0
Q8WXA8	170572	HTR3C	5-hydroxytryptamine receptor 3C	0	0	1	0
Q70Z44	200909	HTR3D	5-hydroxytryptamine receptor 3D	0	0	1	0
A5X5Y0	285242	HTR3E	5-hydroxytryptamine receptor 3E	0	0	1	0
Q13639	3360	HTR4	5-hydroxytryptamine receptor 4	0	0	1	0
P50406	3362	HTR6	5-hydroxytryptamine receptor 6	0	0	1	0
P34969	3363	HTR7	5-hydroxytryptamine receptor 7	0	0	1	0
Q96D96	84329	HVCN1	Voltage-gated hydrogen channel 1	0	0	1	0
I3L3M4	–	I3L3M4	Claudin	0	0	1	0
P05362	3383	ICAM1	Intercellular adhesion molecule 1	0	0	1	0
P13598	3384	ICAM2	Intercellular adhesion molecule 2	0	0	1	0
P32942	3385	ICAM3	Intercellular adhesion molecule 3	0	0	1	0
Q14773	3386	ICAM4	Intercellular adhesion molecule 4	0	0	1	0
Q9UMF0	7087	ICAM5	Intercellular adhesion molecule 5	0	0	1	0
Q9Y6W8	29851	ICOS	Inducible T-cell costimulator	0	0	1	0
O75144	102723996	ICOSLG	ICOS ligand	0	0	1	0
P14735	3416	IDE	Insulin-degrading enzyme	0	0	1	0
P09912	2537	IFI6	Interferon alpha-inducible protein 6	0	0	1	0
P13164	8519	IFITM1	Interferon-induced transmembrane protein 1	0	0	1	0
A6NMD0	402778	IFITM10	Interferon-induced transmembrane protein 10	0	0	1	0
Q01629	10581	IFITM2	Interferon-induced transmembrane protein 2	0	0	1	0
Q01628	10410	IFITM3	Interferon-induced transmembrane protein 3	0	0	1	0
A6NNB3	387733	IFITM5	Interferon-induced transmembrane protein 5	0	0	1	0
P17181	3454	IFNAR1	Interferon alpha/beta receptor 1	0	0	1	0
P48551	3455	IFNAR2	Interferon alpha/beta receptor 2	0	0	1	0
Q8TDY8	57722	IGDCC4	Immunoglobulin superfamily DCC subclass member 4	0	0	1	0
P05019	3479	IGF1	Insulin-like growth factor I	0	0	1	0
P08069	3480	IGF1R	Insulin-like growth factor 1 receptor	0	0	1	0
P01344	3481	IGF2	Insulin-like growth factor II	0	0	1	0
Q9H665	79713	IGFLR1	IGF-like family receptor 1	0	0	1	0
P01880	3495	IGHD	Ig delta chain C region	0	0	1	0
P01871	3507	IGHM	Ig mu chain C region	0	0	1	0
P01834	3514	IGKC	Ig kappa chain C region	0	0	1	0
P01602	28299	IGKV1-5	Ig kappa chain V-I region HK102	0	0	1	0
P06312	28908	IGKV4-1	Ig kappa chain V-IV region	0	0	1	0
P0CG04	3537	IGLC1	Ig lambda-1 chain C regions	0	0	1	0
P0CG05	3538	IGLC2	Ig lambda-2 chain C regions	0	0	1	0
P0CG06	3539	IGLC3	Ig lambda-3 chain C regions	0	0	1	0
P0CF74	3542	IGLC6	Ig lambda-6 chain C region	0	0	1	0
A0M8Q6	28834	IGLC7	Ig lambda-7 chain C region	0	0	1	0
Q5DX21	152404	IGSF11	Immunoglobulin superfamily member 11	0	0	1	0
Q9NSI5	150084	IGSF5	Immunoglobulin superfamily member 5	0	0	1	0
Q969P0	93185	IGSF8	Immunoglobulin superfamily member 8	0	0	1	0
Q9P2J2	57549	IGSF9	Protein turtle homolog A	0	0	1	0
Q9UPX0	22997	IGSF9B	Protein turtle homolog B	0	0	1	0
Q14623	3549	IHH	Indian hedgehog protein	0	0	1	0
Q13651	3587	IL10RA	Interleukin-10 receptor subunit alpha	0	0	1	0
Q08334	3588	IL10RB	Interleukin-10 receptor subunit beta	0	0	1	0
P78552	3597	IL13RA1	Interleukin-13 receptor subunit alpha-1	0	0	1	0
Q13261	3601	IL15RA	Interleukin-15 receptor subunit alpha	0	0	1	0
Q8NAC3	84818	IL17RC	Interleukin-17 receptor C	0	0	1	0
Q8NFM7	54756	IL17RD	Interleukin-17 receptor D	0	0	1	0
Q8NFR9	132014	IL17RE	Interleukin-17 receptor E	0	0	1	0
Q13478	8809	IL18R1	Interleukin-18 receptor 1	0	0	1	0
P14778	3554	IL1R1	Interleukin-1 receptor type 1	0	0	1	0
P27930	7850	IL1R2	Interleukin-1 receptor type 2	0	0	1	0
Q9NPH3	3556	IL1RAP	Interleukin-1 receptor accessory protein	0	0	1	0
Q9NZN1	11141	IL1RAPL1	Interleukin-1 receptor accessory protein-like 1	0	0	1	0
P18510	3557	IL1RN	Interleukin-1 receptor antagonist protein	0	0	1	0
P01589	3559	IL2RA	Interleukin-2 receptor subunit alpha	0	0	1	0
P14784	3560	IL2RB	Interleukin-2 receptor subunit beta	0	0	1	0
P31785	3561	IL2RG	Cytokine receptor common subunit gamma	0	0	1	0
Q8NI17	133396	IL31RA	Interleukin-31 receptor subunit alpha	0	0	1	0
P26951	3563	IL3RA	Interleukin-3 receptor subunit alpha	0	0	1	0
Q01344	3568	IL5RA	Interleukin-5 receptor subunit alpha	0	0	1	0
P08887	3570	IL6R	Interleukin-6 receptor subunit alpha	0	0	1	0
P40189	3572	IL6ST	Interleukin-6 receptor subunit beta	0	0	1	0
P16871	3575	IL7R	Interleukin-7 receptor subunit alpha	0	0	1	0
Q86SU0	286676	ILDR1	Immunoglobulin-like domain-containing receptor 1	0	0	1	0
Q13418	3611	ILK	Integrin-linked protein kinase	0	0	1	0
Q8NI35	10207	INADL	InaD-like protein	0	0	1	0
Q14642	3632	INPP5A	Type I inositol 1,4,5-trisphosphate 5-phosphatase	0	0	1	0
Q15735	27124	INPP5J	Phosphatidylinositol 4,5-bisphosphate 5-phosphatase A	0	0	1	0
O15357	3636	INPPL1	Phosphatidylinositol 3,4,5-trisphosphate 5-phosphatase 2	0	0	1	0
P06213	3643	INSR	Insulin receptor	0	0	1	0
Q8WWN9	26034	IPCEF1	Interactor protein for cytohesin exchange factors 1	0	0	1	0
P46940	8826	IQGAP1	Ras GTPase-activating-like protein IQGAP1	0	0	1	0
P51617	3654	IRAK1	Interleukin-1 receptor-associated kinase 1	0	0	1	0
O43187	3656	IRAK2	Interleukin-1 receptor-associated kinase-like 2	0	0	1	0
Q9NWZ3	51135	IRAK4	Interleukin-1 receptor-associated kinase 4	0	0	1	0
P35568	3667	IRS1	Insulin receptor substrate 1	0	0	1	0
Q9Y4H2	8660	IRS2	Insulin receptor substrate 2	0	0	1	0
O14654	8471	IRS4	Insulin receptor substrate 4	0	0	1	0
Q6UXK2	57611	ISLR2	Immunoglobulin superfamily containing leucine-rich repeat protein 2	0	0	1	0
Q96J02	83737	ITCH	E3 ubiquitin-protein ligase Itchy homolog	0	0	1	0
P56199	3672	ITGA1	Integrin alpha-1	0	0	1	0
O75578	8515	ITGA10	Integrin alpha-10	0	0	1	0
[truncated: 1,545 more rows]

## Sheet: 2e. Soluble ER proteins
UniProt Accession ID	Entrez ID	Gene names	Protein name	In ERM proteome
P15848	411	ARSB	Arylsulfatase B	0
Q14993	1310	COL19A1	Collagen alpha-1(XIX) chain	0
Q32P28	64175	P3H1	Prolyl 3-hydroxylase 1	1
P34130	4909	NTF4	Neurotrophin-4	0
P29400	1287	COL4A5	Collagen alpha-5(IV) chain	0
P27797	811	CALR	Calreticulin	0
P07237	5034	P4HB	Protein disulfide-isomerase	1
P10768	2098	ESD	S-formylglutathione hydrolase	0
P25067	1296	COL8A2	Collagen alpha-2(VIII) chain	0
Q8NBS9	81567	TXNDC5	Thioredoxin domain-containing protein 5	1
Q14554	10954	PDIA5	Protein disulfide-isomerase A5	1
Q8NBL1	56983	POGLUT1	Protein O-glucosyltransferase 1	0
Q8NBK3	285362	SUMF1	Sulfatase-modifying factor 1	0
Q8NBJ5	79709	COLGALT1	Procollagen galactosyltransferase 1	0
P39060	80781	COL18A1	Collagen alpha-1(XVIII) chain	0
P39059	1306	COL15A1	Collagen alpha-1(XV) chain	0
P00451	2157	F8	Coagulation factor VIII	0
P20849	1297	COL9A1	Collagen alpha-1(IX) chain	0
P05997	1290	COL5A2	Collagen alpha-2(V) chain	0
Q9H1J7	81029	WNT5B	Protein Wnt-5b	0
P08123	1278	COL1A2	Collagen alpha-2(I) chain	0
Q07092	1307	COL16A1	Collagen alpha-1(XVI) chain	0
P01308	3630	INS	Insulin	0
Q96AY3	60681	FKBP10	Peptidyl-prolyl cis-trans isomerase FKBP10	1
O00748	8824	CES2	Cocaine esterase	0
P53634	1075	CTSC	Dipeptidyl peptidase 1	0
P01275	2641	GCG	Glucagon	0
P08709	2155	F7	Coagulation factor VII	0
P14625	7184	HSP90B1	Endoplasmin	1
Q9P218	57642	COL20A1	Collagen alpha-1(XX) chain	0
P50454	871	SERPINH1	Serpin H1	0
Q969H8	56005	MYDGF	Myeloid-derived growth factor	0
Q96P44	81578	COL21A1	Collagen alpha-1(XXI) chain	0
Q9BS26	23071	ERP44	Endoplasmic reticulum resident protein 44	1
P35354	5743	PTGS2	Prostaglandin G/H synthase 2	0
Q2UY09	340267	COL28A1	Collagen alpha-1(XXVIII) chain	0
P55157	4547	MTTP	Microsomal triglyceride transfer protein large subunit	0
Q7Z4N8	283208	P4HA3	Prolyl 4-hydroxylase subunit alpha-3	0
Q92781	5959	RDH5	11-cis retinol dehydrogenase	0
Q7Z4H8	143888	KDELC2	KDEL motif-containing protein 2	1
P04070	5624	PROC	Vitamin K-dependent protein C	0
P13674	5033	P4HA1	Prolyl 4-hydroxylase subunit alpha-1	1
O14656	1861	TOR1A	Torsin-1A	0
Q8TAV3	54905	CYP2W1	Cytochrome P450 2W1	0
Q96DZ1	27248	ERLEC1	Endoplasmic reticulum lectin 1	0
O00584	8635	RNASET2	Ribonuclease T2	0
Q6UY14	54507	ADAMTSL4	ADAMTS-like protein 4	0
Q8IYK4	23127	COLGALT2	Procollagen galactosyltransferase 2	0
Q15293	5954	RCN1	Reticulocalbin-1	0
Q6UW63	79070	KDELC1	KDEL motif-containing protein 1	0
P23141	1066	CES1	Liver carboxylesterase 1	0
Q92538	8729	GBF1	Golgi-specific brefeldin A-resistance guanine nucleotide exchange facto	0
Q8IVL5	55214	P3H2	Prolyl 3-hydroxylase 2	0
Q86VP3	23241	PACS2	Phosphofurin acidic cluster sorting protein 2	0
P53420	1286	COL4A4	Collagen alpha-4(IV) chain	0
P01009	5265	SERPINA1	Alpha-1-antitrypsin	0
Q99715	1303	COL12A1	Collagen alpha-1(XII) chain	0
Q8NFW1	169044	COL22A1	Collagen alpha-1(XXII) chain	0
P11150	3990	LIPC	Hepatic triacylglycerol lipase	0
P27658	1295	COL8A1	Collagen alpha-1(VIII) chain	0
Q8WU39	51237	MZB1	Marginal zone B- and B1-cell-specific protein	0
Q8IZC6	85301	COL27A1	Collagen alpha-1(XXVII) chain	0
Q6UWW8	23491	CES3	Carboxylesterase 3	0
Q8IWF2	80020	FOXRED2	FAD-dependent oxidoreductase domain-containing protein 2	0
Q9HCB6	10418	SPON1	Spondin-1	0
Q15084	10130	PDIA6	Protein disulfide-isomerase A6	1
Q03692	1300	COL10A1	Collagen alpha-1(X) chain	0
P61769	567	B2M	Beta-2-microglobulin	0
P06727	337	APOA4	Apolipoprotein A-IV	0
P01127	5155	PDGFB	Platelet-derived growth factor subunit B	0
Q8N6G6	92949	ADAMTSL1	ADAMTS-like protein 1	0
Q14393	2621	GAS6	Growth arrest-specific protein 6	0
Q14257	5955	RCN2	Reticulocalbin-2	1
P15289	410	ARSA	Arylsulfatase A	0
Q9UNW1	9562	MINPP1	Multiple inositol polyphosphate phosphatase 1	0
P30101	2923	PDIA3	Protein disulfide-isomerase A3	0
Q5FYB1	340075	ARSI	Arylsulfatase I	0
Q5FYB0	79642	ARSJ	Arylsulfatase J	0
Q14055	1298	COL9A2	Collagen alpha-2(IX) chain	0
Q14050	1299	COL9A3	Collagen alpha-3(IX) chain	0
Q14031	1288	COL4A6	Collagen alpha-6(IV) chain	0
P02462	1282	COL4A1	Collagen alpha-1(IV) chain	0
P02461	1281	COL3A1	Collagen alpha-1(III) chain	0
P02458	1280	COL2A1	Collagen alpha-1(II) chain	0
P02452	1277	COL1A1	Collagen alpha-1(I) chain	0
P07996	7057	THBS1	Thrombospondin-1	0
Q9NRA1	56034	PDGFC	Platelet-derived growth factor C	0
P22891	8858	PROZ	Vitamin K-dependent protein Z	0
Q9NYU1	55757	UGGT2	UDP-glucose:glycoprotein glucosyltransferase 2	0
Q01955	1285	COL4A3	Collagen alpha-3(IV) chain	0
P09681	2695	GIP	Gastric inhibitory polypeptide	0
P14314	5589	PRKCSH	Glucosidase 2 subunit beta	1
Q96SL4	2882	GPX7	Glutathione peroxidase 7	0
P04085	5154	PDGFA	Platelet-derived growth factor subunit A	0
Q9BV94	55741	EDEM2	ER degradation-enhancing alpha-mannosidase-like protein 2	0
Q13217	5611	DNAJC3	DnaJ homolog subfamily C member 3	0
Q9UNA0	11096	ADAMTS5	A disintegrin and metalloproteinase with thrombospondin motifs 5	0
Q96L12	125972	CALR3	Calreticulin-3	0
P00740	2158	F9	Coagulation factor IX	0
P00734	2147	F2	Prothrombin	0
P12111	1293	COL6A3	Collagen alpha-3(VI) chain	0
P12110	1292	COL6A2	Collagen alpha-2(VI) chain	0
P27918	5199	CFP	Properdin	0
P12109	1291	COL6A1	Collagen alpha-1(VI) chain	0
P12107	1301	COL11A1	Collagen alpha-1(XI) chain	0
Q9UKP4	11173	ADAMTS7	A disintegrin and metalloproteinase with thrombospondin motifs 7	0
Q5NDL2	285203	EOGT	EGF domain-specific O-linked N-acetylglucosamine transferase	0
P56704	89780	WNT3A	Protein Wnt-3a	0
Q02388	1294	COL7A1	Collagen alpha-1(VII) chain	0
Q13087	64714	PDIA2	Protein disulfide-isomerase A2	0
Q9BT09	10695	CNPY3	Protein canopy homolog 3	0
P02652	336	APOA2	Apolipoprotein A-II	0
P02647	335	APOA1	Apolipoprotein A-I	0
O15460	8974	P4HA2	Prolyl 4-hydroxylase subunit alpha-2	0
P02818	632	BGLAP	Osteocalcin	0
Q9GZP0	80310	PDGFD	Platelet-derived growth factor D	0
Q01740	2326	FMO1	Dimethylaniline monooxygenase [N-oxide-forming] 1	0
Q9NWM8	55033	FKBP14	Peptidyl-prolyl cis-trans isomerase FKBP14	0
Q5T4B2	51148	CERCAM	Probable inactive glycosyltransferase 25 family member 3	0
P12259	2153	F5	Coagulation factor V	0
O60613	9403	SEP15	15 kDa selenoprotein	0
Q9BZQ6	80267	EDEM3	ER degradation-enhancing alpha-mannosidase-like protein 3	0
Q03405	5329	PLAUR	Urokinase plasminogen activator surface recepto	0
Q9H497	64222	TOR3A	Torsin-3A	0
P11021	3309	HSPA5	78 kDa glucose-regulated protein	0
P20908	1289	COL5A1	Collagen alpha-1(V) chain	0
Q96EG1	22901	ARSG	Arylsulfatase G	0
Q96D15	57333	RCN3	Reticulocalbin-3	0
Q96DN0	121506	ERP27	Endoplasmic reticulum resident protein 27	0
O95479	9563	H6PD	GDH/6PGL endoplasmic bifunctional protein	0
P25940	50509	COL5A3	Collagen alpha-3(V) chain	0
Q96HE7	30001	ERO1A	ERO1-like protein alpha	1

## Sheet: 2f. Cytosolic proteins
UniProt Accession ID	Entrez ID	Gene names	Protein name	In ERM proteome
P01023	2	A2M	Alpha-2-macroglobulin	0
A6NIZ1	643752	A6NIZ1	Ras-related protein Rap-1b-like protein	0
Q86V21	65985	AACS	Acetoacetyl-CoA synthetase	0
Q6PD74	79719	AAGAB	Alpha- and gamma-adaptin-binding protein p34	0
Q16613	15	AANAT	Serotonin N-acetyltransferase	0
P49588	16	AARS	Alanine--tRNA ligase, cytoplasmic	0
Q9NRN7	60496	AASDHPPT	L-aminoadipate-semialdehyde dehydrogenase-phosphopantetheinyl transferase	0
Q9NUJ1	55347	ABHD10	Mycophenolic acid acyl-glucuronide esterase, mitochondrial	0
Q96IU4	84836	ABHD14B	Alpha/beta hydrolase domain-containing protein 14B	0
Q8WTS1	51099	ABHD5	1-acylglycerol-3-phosphate O-acyltransferase ABHD5	0
Q8IZP0	10006	ABI1	Abl interactor 1	0
Q9NYB9	10152	ABI2	Abl interactor 2	0
P00519	25	ABL1	Tyrosine-protein kinase ABL1	0
P42684	27	ABL2	Abelson tyrosine-protein kinase 2	0
Q12979	29	ABR	Active breakpoint cluster region-related protein	0
Q13085	31	ACACA	Acetyl-CoA carboxylase 1	0
Q9UKV3	22985	ACIN1	Apoptotic chromatin condensation inducer in the nucleus	0
P53396	47	ACLY	ATP-citrate synthase	0
P21399	48	ACO1	Cytoplasmic aconitate hydratase	0
Q86TX2	641371	ACOT1	Acyl-coenzyme A thioesterase 1	0
Q8WYK0	134526	ACOT12	Acyl-coenzyme A thioesterase 12	0
Q3I5F7	641372	ACOT6	Putative acyl-coenzyme A thioesterase 6	0
O00154	11332	ACOT7	Cytosolic acyl coenzyme A thioester hydrolase	0
P13686	54	ACP5	Tartrate-resistant acid phosphatase type 5	0
Q5FVE4	81616	ACSBG2	Long-chain-fatty-acid--CoA ligase ACSBG2	0
P68133	58	ACTA1	Actin, alpha skeletal muscle	0
P62736	59	ACTA2	Actin, aortic smooth muscle	0
P60709	60	ACTB	Actin, cytoplasmic 1	0
P68032	70	ACTC1	Actin, alpha cardiac muscle 1	0
P63261	71	ACTG1	Actin, cytoplasmic 2	0
P63267	72	ACTG2	Actin, gamma-enteric smooth muscle	0
P12814	87	ACTN1	Alpha-actinin-1	0
P35609	88	ACTN2	Alpha-actinin-2	0
Q08043	89	ACTN3	Alpha-actinin-3	0
P61163	10121	ACTR1A	Alpha-centractin	0
P42025	10120	ACTR1B	Beta-centractin	0
P61160	10097	ACTR2	Actin-related protein 2	0
P61158	10096	ACTR3	Actin-related protein 3	0
Q03154	95	ACY1	Aminoacylase-1	0
P00813	100	ADA	Adenosine deaminase	0
Q6DHV7	161823	ADAL	Adenosine deaminase-like protein	0
Q96A70	113451	ADC	Arginine decarboxylase	0
P35611	118	ADD1	Alpha-adducin	0
P07327	124	ADH1A	Alcohol dehydrogenase 1A	0
P00325	125	ADH1B	Alcohol dehydrogenase 1B	0
P00326	126	ADH1C	Alcohol dehydrogenase 1C	0
P08319	127	ADH4	Alcohol dehydrogenase 4	0
P28332	130	ADH6	Alcohol dehydrogenase 6	0
P40394	131	ADH7	Alcohol dehydrogenase class 4 mu/sigma chain	0
Q9BV57	55256	ADI1	1,2-dihydroxy-3-keto-5-methylthiopentene dioxygenase	0
P55263	132	ADK	Adenosine kinase	0
P25098	156	ADRBK1	Beta-adrenergic receptor kinase 1	0
P30566	158	ADSL	Adenylosuccinate lyase	0
P30520	159	ADSS	Adenylosuccinate synthetase isozyme 2	0
Q8N142	122622	ADSSL1	Adenylosuccinate synthetase isozyme 1	0
Q63HM1	125061	AFMID	Kynurenine formamidase	0
Q6ULP2	54812	AFTPH	Aftiphilin	0
Q96MI9	123624	AGBL1	Cytosolic carboxypeptidase 4	0
Q5U5Z8	79841	AGBL2	Cytosolic carboxypeptidase 2	0
Q8NEM8	340351	AGBL3	Cytosolic carboxypeptidase 3	0
Q5VU57	84871	AGBL4	Cytosolic carboxypeptidase 6	0
Q8NDL9	60509	AGBL5	Cytosolic carboxypeptidase-like protein 5	0
P35573	178	AGL	Glycogen debranching enzyme	0
Q9UL18	26523	AGO1	Protein argonaute-1	0
Q9UKV8	27161	AGO2	Protein argonaute-2	0
Q9H9G7	192669	AGO3	Protein argonaute-3	0
Q9HCK5	192670	AGO4	Protein argonaute-4	0
Q9UPW5	23287	AGTPBP1	Cytosolic carboxypeptidase 1	0
Q8WYP5	25909	AHCTF1	Protein ELYS	1
P23526	191	AHCY	Adenosylhomocysteinase	0
Q09666	79026	AHNAK	Neuroblast differentiation-associated protein AHNAK	0
O95433	10598	AHSA1	Activator of 90 kDa heat shock protein ATPase homolog 1	0
P55008	199	AIF1	Allograft inflammatory factor 1	0
O14862	9447	AIM2	Interferon-inducible protein AIM2	0
Q12904	9255	AIMP1	Aminoacyl tRNA synthase complex-interacting multifunctional protein 1	0
Q13155	7965	AIMP2	Aminoacyl tRNA synthase complex-interacting multifunctional protein 2	0
O00170	9049	AIP	AH receptor-interacting protein	0
Q96IF1	84962	AJUBA	LIM domain-containing protein ajuba	0
P00568	203	AK1	Adenylate kinase isoenzyme 1	0
P54819	204	AK2	Adenylate kinase 2, mitochondrial	1
Q9Y6K8	26289	AK5	Adenylate kinase isoenzyme 5	0
Q96M32	122481	AK7	Adenylate kinase 7	0
Q96MA6	158067	AK8	Adenylate kinase 8	0
O43572	11216	AKAP10	A-kinase anchor protein 10, mitochondrial	0
Q12802	11214	AKAP13	A-kinase anchor protein 13	0
P24588	9495	AKAP5	A-kinase anchor protein 5	0
Q9P0M2	9465	AKAP7	A-kinase anchor protein 7 isoform gamma	0
Q99996	10142	AKAP9	A-kinase anchor protein 9	0
P15121	231	AKR1B1	Aldose reductase	0
O60218	57016	AKR1B10	Aldo-keto reductase family 1 member B10	0
Q04828	1645	AKR1C1	Aldo-keto reductase family 1 member C1	0
P42330	8644	AKR1C3	Aldo-keto reductase family 1 member C3	0
P17516	1109	AKR1C4	Aldo-keto reductase family 1 member C4	0
P51857	6718	AKR1D1	3-oxo-5-beta-steroid 4-dehydrogenase	0
O95154	22977	AKR7A3	Aflatoxin B1 aldehyde reductase member 3	0
P31749	207	AKT1	RAC-alpha serine/threonine-protein kinase	0
Q96B36	84335	AKT1S1	Proline-rich AKT1 substrate 1	0
P31751	208	AKT2	RAC-beta serine/threonine-protein kinase	0
P13716	210	ALAD	Delta-aminolevulinic acid dehydratase	0
P00352	216	ALDH1A1	Retinal dehydrogenase 1	0
O94788	8854	ALDH1A2	Retinal dehydrogenase 2	1
P30838	218	ALDH3A1	Aldehyde dehydrogenase, dimeric NADP-preferring	0
P49419	501	ALDH7A1	Alpha-aminoadipic semialdehyde dehydrogenase	0
P49189	223	ALDH9A1	4-trimethylaminobutyraldehyde dehydrogenase	0
P04075	226	ALDOA	Fructose-bisphosphate aldolase A	0
P05062	229	ALDOB	Fructose-bisphosphate aldolase B	0
P09972	230	ALDOC	Fructose-bisphosphate aldolase C	0
Q96BT7	91801	ALKBH8	Alkylated DNA repair protein alkB homolog 8	0
Q8TCU4	7840	ALMS1	Alstrom syndrome protein 1	0
P18054	239	ALOX12	Arachidonate 12-lipoxygenase, 12S-type	0
O75342	242	ALOX12B	Arachidonate 12-lipoxygenase, 12R-type	0
P16050	246	ALOX15	Arachidonate 15-lipoxygenase	0
O15296	247	ALOX15B	Arachidonate 15-lipoxygenase B	0
P09917	240	ALOX5	Arachidonate 5-lipoxygenase	0
Q96Q42	57679	ALS2	Alsin	0
Q86V81	10189	ALYREF	THO complex subunit 4	0
P17707	262	AMD1	S-adenosylmethionine decarboxylase proenzyme	0
Q96NU7	144193	AMDHD1	Probable imidazolonepropionase	0
Q5JTC6	139285	AMER1	APC membrane recruitment protein 1	0
Q4VCS5	154796	AMOT	Angiomotin	0
Q8IY63	154810	AMOTL1	Angiomotin-like protein 1	0
Q9Y2J4	51421	AMOTL2	Angiomotin-like protein 2	0
P23109	270	AMPD1	AMP deaminase 1	0
Q01433	271	AMPD2	AMP deaminase 2	0
Q01432	272	AMPD3	AMP deaminase 3	0
Q9H1A4	64682	ANAPC1	Anaphase-promoting complex subunit 1	0
Q9UM13	10393	ANAPC10	Anaphase-promoting complex subunit 10	0
Q9NYG5	51529	ANAPC11	Anaphase-promoting complex subunit 11	0
Q9UJX6	29882	ANAPC2	Anaphase-promoting complex subunit 2	0
Q9UJX5	29945	ANAPC4	Anaphase-promoting complex subunit 4	0
Q9UJX4	51433	ANAPC5	Anaphase-promoting complex subunit 5	0
Q9UJX3	51434	ANAPC7	Anaphase-promoting complex subunit 7	0
Q01484	287	ANK2	Ankyrin-2	0
Q9H9E1	57763	ANKRA2	Ankyrin repeat family A protein 2	0
Q15327	27063	ANKRD1	Ankyrin repeat domain-containing protein 1	0
Q9GZV1	26287	ANKRD2	Ankyrin repeat domain-containing protein 2	0
P20073	310	ANXA7	Annexin A7	0
P13928	653145	ANXA8	Annexin A8	0
O76027	8416	ANXA9	Annexin A9	0
Q06278	316	AOX1	Aldehyde oxidase	0
Q10567	162	AP1B1	AP-1 complex subunit beta-1	0
O43747	164	AP1G1	AP-1 complex subunit gamma-1	0
Q9BXS5	8907	AP1M1	AP-1 complex subunit mu-1	0
Q9Y6Q5	10053	AP1M2	AP-1 complex subunit mu-2	0
P61966	1174	AP1S1	AP-1 complex subunit sigma-1A	0
P56377	8905	AP1S2	AP-1 complex subunit sigma-2	0
Q96PC3	130340	AP1S3	AP-1 complex subunit sigma-3	0
O95782	160	AP2A1	AP-2 complex subunit alpha-1	0
O94973	161	AP2A2	AP-2 complex subunit alpha-2	0
P63010	163	AP2B1	AP-2 complex subunit beta	0
Q96CW1	1173	AP2M1	AP-2 complex subunit mu	0
P53680	1175	AP2S1	AP-2 complex subunit sigma	0
Q9H0R1	55745	AP5M1	AP-5 complex subunit mu-1	0
Q9NUS5	55317	AP5S1	AP-5 complex subunit sigma-1	0
O14727	317	APAF1	Apoptotic protease-activating factor 1	0
Q7Z5R6	54518	APBB1IP	Amyloid beta A4 precursor protein-binding family B member 1-interacting protein	0
P25054	324	APC	Adenomatous polyposis coli protein	0
Q96GX9	51074	APIP	Methylthioribulose-1-phosphate dehydratase	0
Q8N2Z9	100526739	APITD1	Centromere protein S	0
Q8IW19	200558	APLF	Aprataxin and PNK-like factor	0
P02647	335	APOA1	Apolipoprotein A-I	0
P02652	336	APOA2	Apolipoprotein A-II	0
P06727	337	APOA4	Apolipoprotein A-IV	0
Q9HC16	60489	APOBEC3G	DNA dC->dU-editing enzyme APOBEC-3G	0
Q9UKG1	26060	APPL1	DCC-interacting protein 13-alpha	0
P07741	353	APRT	Adenine phosphoribosyltransferase	0
Q96P48	116985	ARAP1	Arf-GAP with Rho-GAP domain, ANK repeat and PH domain-containing protein 1	0
Q8WZ64	116984	ARAP2	Arf-GAP with Rho-GAP domain, ANK repeat and PH domain-containing protein 2	0
Q8WWN8	64411	ARAP3	Arf-GAP with Rho-GAP domain, ANK repeat and PH domain-containing protein 3	0
P48444	372	ARCN1	Coatomer subunit delta	0
P84077	375	ARF1	ADP-ribosylation factor 1	0
P18085	378	ARF4	ADP-ribosylation factor 4	0
Q8N6T3	55738	ARFGAP1	ADP-ribosylation factor GTPase-activating protein 1	1
Q9NP61	26286	ARFGAP3	ADP-ribosylation factor GTPase-activating protein 3	0
Q9Y6D6	10565	ARFGEF1	Brefeldin A-inhibited guanine nucleotide-exchange protein 1	0
Q9Y6D5	10564	ARFGEF2	Brefeldin A-inhibited guanine nucleotide-exchange protein 2	0
P53367	27236	ARFIP1	Arfaptin-1	0
P05089	383	ARG1	Arginase-1	0
Q07960	392	ARHGAP1	Rho GTPase-activating protein 1	0
A1A4S6	79658	ARHGAP10	Rho GTPase-activating protein 10	0
Q6P4F7	9824	ARHGAP11A	Rho GTPase-activating protein 11A	0
Q3KRB8	89839	ARHGAP11B	Rho GTPase-activating protein 11B	0
Q8IWW6	94134	ARHGAP12	Rho GTPase-activating protein 12	0
Q53QZ3	55843	ARHGAP15	Rho GTPase-activating protein 15	0
Q68EM7	55114	ARHGAP17	Rho GTPase-activating protein 17	0
Q8N392	93663	ARHGAP18	Rho GTPase-activating protein 18	0
Q14CB8	84986	ARHGAP19	Rho GTPase-activating protein 19	0
Q9P2F6	57569	ARHGAP20	Rho GTPase-activating protein 20	0
Q7Z5H3	58504	ARHGAP22	Rho GTPase-activating protein 22	0
Q9P227	57636	ARHGAP23	Rho GTPase-activating protein 23	0
Q8N264	83478	ARHGAP24	Rho GTPase-activating protein 24	0
P42331	9938	ARHGAP25	Rho GTPase-activating protein 25	0
Q9UNA1	23092	ARHGAP26	Rho GTPase-activating protein 26	0
Q9P2N2	79822	ARHGAP28	Rho GTPase-activating protein 28	0
Q52LW3	9411	ARHGAP29	Rho GTPase-activating protein 29	0
Q7Z6I6	257106	ARHGAP30	Rho GTPase-activating protein 30	0
Q2M1Z3	57514	ARHGAP31	Rho GTPase-activating protein 31	0
A7KAX9	9743	ARHGAP32	Rho GTPase-activating protein 32	0
O14559	115703	ARHGAP33	Rho GTPase-activating protein 33	0
Q9NRY4	2909	ARHGAP35	Rho GTPase-activating protein 35	0
Q9C0H5	80728	ARHGAP39	Rho GTPase-activating protein 39	0
P98171	393	ARHGAP4	Rho GTPase-activating protein 4	0
Q5TG30	343578	ARHGAP40	Rho GTPase-activating protein 40	0
Q17R89	9912	ARHGAP44	Rho GTPase-activating protein 44	0
Q13017	394	ARHGAP5	Rho GTPase-activating protein 5	0
O43182	395	ARHGAP6	Rho GTPase-activating protein 6	0
P85298	23779	ARHGAP8	Rho GTPase-activating protein 8	0
Q9BRR9	64333	ARHGAP9	Rho GTPase-activating protein 9	0
P52565	396	ARHGDIA	Rho GDP-dissociation inhibitor 1	0
P52566	397	ARHGDIB	Rho GDP-dissociation inhibitor 2	0
Q99819	398	ARHGDIG	Rho GDP-dissociation inhibitor 3	0
Q92888	9138	ARHGEF1	Rho guanine nucleotide exchange factor 1	0
O15013	9639	ARHGEF10	Rho guanine nucleotide exchange factor 10	0
O15085	9826	ARHGEF11	Rho guanine nucleotide exchange factor 11	0
Q9NZN5	23365	ARHGEF12	Rho guanine nucleotide exchange factor 12	0
Q5VV41	27237	ARHGEF16	Rho guanine nucleotide exchange factor 16	0
Q96PE2	9828	ARHGEF17	Rho guanine nucleotide exchange factor 17	0
Q6ZSZ5	23370	ARHGEF18	Rho guanine nucleotide exchange factor 18	0
Q92974	9181	ARHGEF2	Rho guanine nucleotide exchange factor 2	0
Q86VW2	115557	ARHGEF25	Rho guanine nucleotide exchange factor 25	0
Q9NR81	50650	ARHGEF3	Rho guanine nucleotide exchange factor 3	0
Q9NR80	50649	ARHGEF4	Rho guanine nucleotide exchange factor 4	0
Q15052	9459	ARHGEF6	Rho guanine nucleotide exchange factor 6	0
Q14155	8874	ARHGEF7	Rho guanine nucleotide exchange factor 7	0
O43307	23229	ARHGEF9	Rho guanine nucleotide exchange factor 9	0
Q9Y4X5	25820	ARIH1	E3 ubiquitin-protein ligase ARIH1	0
Q92747	10552	ARPC1A	Actin-related protein 2/3 complex subunit 1A	0
O15144	10109	ARPC2	Actin-related protein 2/3 complex subunit 2	0
O15145	10094	ARPC3	Actin-related protein 2/3 complex subunit 3	0
P59998	10093	ARPC4	Actin-related protein 2/3 complex subunit 4	0
O15511	10092	ARPC5	Actin-related protein 2/3 complex subunit 5	0
P49407	408	ARRB1	Beta-arrestin-1	0
P32121	409	ARRB2	Beta-arrestin-2	0
Q9HBK9	57412	AS3MT	Arsenite methyltransferase	0
P04424	435	ASL	Argininosuccinate lyase	0
P46597	438	ASMT	Acetylserotonin O-methyltransferase	0
P08243	440	ASNS	Asparagine synthetase [glutamine-hydrolyzing]	0
Q9BZE9	79058	ASPSCR1	Tether containing UBX domain for GLUT4	0
P00966	445	ASS1	Argininosuccinate synthase	0
O75143	9776	ATG13	Autophagy-related protein 13	0
Q9NT62	64422	ATG3	Ubiquitin-like-conjugating enzyme ATG3	0
Q96DT6	84938	ATG4C	Cysteine protease ATG4C	0
P31939	471	ATIC	Bifunctional purine biosynthesis protein PURH	0
O00244	475	ATOX1	Copper transport protein ATOX1	0
P38606	523	ATP6V1A	V-type proton ATPase catalytic subunit A	0
P15313	525	ATP6V1B1	V-type proton ATPase subunit B, kidney isoform	0
P21281	526	ATP6V1B2	V-type proton ATPase subunit B, brain isoform	1
P21283	528	ATP6V1C1	V-type proton ATPase subunit C 1	0
Q8NEY4	245973	ATP6V1C2	V-type proton ATPase subunit C 2	0
Q9Y5K8	51382	ATP6V1D	V-type proton ATPase subunit D	0
P36543	529	ATP6V1E1	V-type proton ATPase subunit E 1	0
Q96A05	90423	ATP6V1E2	V-type proton ATPase subunit E 2	0
Q16864	9296	ATP6V1F	V-type proton ATPase subunit F	0
O75348	9550	ATP6V1G1	V-type proton ATPase subunit G 1	0
O95670	534	ATP6V1G2	V-type proton ATPase subunit G 2	0
Q96LB4	127124	ATP6V1G3	V-type proton ATPase subunit G 3	0
Q9UI12	51606	ATP6V1H	V-type proton ATPase subunit H	0
Q9UBB4	25814	ATXN10	Ataxin-10	0
O14965	6790	AURKA	Aurora kinase A	0
Q96GD4	9212	AURKB	Aurora kinase B	0
P01185	551	AVP	Vasopressin-neurophysin 2-copeptin	0
O15169	8312	AXIN1	Axin-1	0
Q9UPN4	22994	AZI1	5-azacytidine-induced protein 1	0
O14977	51582	AZIN1	Antizyme inhibitor 1	0
Q9BPU9	80776	B9D2	B9 domain-containing protein 2	0
Q14032	570	BAAT	Bile acid-CoA:amino acid N-acyltransferase	0
O14867	571	BACH1	Transcription regulator protein BACH1	0
Q92934	572	BAD	Bcl2 antagonist of cell death	0
O95817	9531	BAG3	BAG family molecular chaperone regulator 3	0
O95429	9530	BAG4	BAG family molecular chaperone regulator 4	0
P46379	7917	BAG6	Large proline-rich protein BAG6	0
Q9UQB8	10458	BAIAP2	Brain-specific angiogenesis inhibitor 1-associated protein 2	0
Q9UHR4	55971	BAIAP2L1	Brain-specific angiogenesis inhibitor 1-associated protein 2-like protein 1	0
O75531	8815	BANF1	Barrier-to-autointegration factor	0
Q9BXH1	27113	BBC3	Bcl-2-binding component 3	0
O75936	8424	BBOX1	Gamma-butyrobetaine dioxygenase	0
P56945	9564	BCAR1	Breast cancer anti-estrogen resistance protein 1	0
P54687	586	BCAT1	Branched-chain-amino-acid aminotransferase, cytosolic	0
O95999	8915	BCL10	B-cell lymphoma/leukemia 10	0
O43521	10018	BCL2L11	Bcl-2-like protein 11	0
Q9BZR8	79370	BCL2L14	Apoptosis facilitator Bcl-2-like protein 14	0
Q5TBC7	440603	BCL2L15	Bcl-2-like protein 15	0
Q9HAY6	53630	BCMO1	Beta,beta-carotene 15,15'-monooxygenase	0
P11274	613	BCR	Breakpoint cluster region protein	0
Q93088	635	BHMT	Betaine--homocysteine S-methyltransferase 1	0
Q96G01	636	BICD1	Protein bicaudal D homolog 1	0
P55957	637	BID	BH3-interacting domain death agonist	0
Q13490	329	BIRC2	Baculoviral IAP repeat-containing protein 2	0
Q13489	330	BIRC3	Baculoviral IAP repeat-containing protein 3	0
O15392	332	BIRC5	Baculoviral IAP repeat-containing protein 5	0
Q13867	642	BLMH	Bleomycin hydrolase	0
Q8WV28	29760	BLNK	B-cell linker protein	0
P78537	2647	BLOC1S1	Biogenesis of lysosome-related organelles complex 1 subunit 1	0
Q6QNY0	388552	BLOC1S3	Biogenesis of lysosome-related organelles complex 1 subunit 3	0
Q9NUP1	55330	BLOC1S4	Biogenesis of lysosome-related organelles complex 1 subunit 4	0
Q9UL45	26258	BLOC1S6	Biogenesis of lysosome-related organelles complex 1 subunit 6	0
P53004	644	BLVRA	Biliverdin reductase A	0
P30043	645	BLVRB	Flavin reductase (NADPH)	0
Q96LC9	90427	BMF	Bcl-2-modifying factor	0
P51813	660	BMX	Cytoplasmic tyrosine-protein kinase BMX	0
Q12982	663	BNIP2	BCL2/adenovirus E1B 19 kDa protein-interacting protein 2	1
Q7Z465	149428	BNIPL	Bcl-2/adenovirus E1B 19 kDa-interacting protein 2-like protein	0
Q6PGQ7	79866	BORA	Protein aurora borealis	0
O95861	10380	BPNT1	3'(2'),5'-bisphosphate nucleotidase 1	0
P15056	673	BRAF	Serine/threonine-protein kinase B-raf	0
Q8WUW1	55845	BRK1	Protein BRICK1	0
Q9ULD4	27154	BRPF3	Bromodomain and PHD finger-containing protein 3	0
Q9Y2F9	22903	BTBD3	BTB/POZ domain-containing protein 3	0
Q06187	695	BTK	Tyrosine-protein kinase BTK	0
Q9Y297	8945	BTRC	F-box/WD repeat-containing protein 1A	0
O43683	699	BUB1	Mitotic checkpoint serine/threonine-protein kinase BUB1	0
O60566	701	BUB1B	Mitotic checkpoint serine/threonine-protein kinase BUB1 beta	0
O43684	9184	BUB3	Mitotic checkpoint protein BUB3	0
Q53FT3	51501	C11orf73	Protein Hikeshi	0
Q07021	708	C1QBP	Complement component 1 Q subcomponent-binding protein, mitochondrial	0
P57076	56683	C21orf59	UPF0769 protein C21orf59	0
P00915	759	CA1	Carbonic anhydrase 1	0
Q8N1Q1	377677	CA13	Carbonic anhydrase 13	0
P00918	760	CA2	Carbonic anhydrase 2	0
P07451	761	CA3	Carbonic anhydrase 3	0
P43166	766	CA7	Carbonic anhydrase 7	0
Q9Y376	51719	CAB39	Calcium-binding protein 39	0
Q9H9S4	81617	CAB39L	Calcium-binding protein 39-like	0
Q8TDN4	91768	CABLES1	CDK5 and ABL1 enzyme substrate 1	0
Q9NZU7	9478	CABP1	Calcium-binding protein 1	0
P57796	57010	CABP4	Calcium-binding protein 4	0
Q9NP86	56344	CABP5	Calcium-binding protein 5	0
P54284	784	CACNB3	Voltage-dependent L-type calcium channel subunit beta-3	0
O00305	785	CACNB4	Voltage-dependent L-type calcium channel subunit beta-4	0
P27708	790	CAD	CAD protein	0
Q9ULU8	8618	CADPS	Calcium-dependent secretion activator 1	0
P05937	793	CALB1	Calbindin	0
Q05682	800	CALD1	Caldesmon	0
P62158	801	CALM1	Calmodulin	0
P27797	811	CALR	Calreticulin	0
Q9UQM7	815	CAMK2A	Calcium/calmodulin-dependent protein kinase type II subunit alpha	0
Q13554	816	CAMK2B	Calcium/calmodulin-dependent protein kinase type II subunit beta	0
Q13557	817	CAMK2D	Calcium/calmodulin-dependent protein kinase type II subunit delta	0
Q13555	818	CAMK2G	Calcium/calmodulin-dependent protein kinase type II subunit gamma	0
Q96S95	94032	CAMK2N2	Calcium/calmodulin-dependent protein kinase II inhibitor 2	0
Q16566	814	CAMK4	Calcium/calmodulin-dependent protein kinase type IV	0
Q8N5S9	84254	CAMKK1	Calcium/calmodulin-dependent protein kinase kinase 1	0
P07384	823	CAPN1	Calpain-1 catalytic subunit	0
Q9HC96	11132	CAPN10	Calpain-10	0
P17655	824	CAPN2	Calpain-2 catalytic subunit	0
P20807	825	CAPN3	Calpain-3	0
P04632	826	CAPNS1	Calpain small subunit 1	0
Q14444	4076	CAPRIN1	Caprin-1	0
P52907	829	CAPZA1	F-actin-capping protein subunit alpha-1	0
P47755	830	CAPZA2	F-actin-capping protein subunit alpha-2	0
P47756	832	CAPZB	F-actin-capping protein subunit beta	0
Q9BXL7	84433	CARD11	Caspase recruitment domain-containing protein 11	0
Q9Y2V2	23589	CARHSP1	Calcium-regulated heat stable protein 1	0
Q86X55	10498	CARM1	Histone-arginine methyltransferase CARM1	0
P49589	833	CARS	Cysteine--tRNA ligase, cytoplasmic	0
Q9HA77	79587	CARS2	Probable cysteine--tRNA ligase, mitochondrial	0
O15234	22794	CASC3	Protein CASC3	0
Q8NG31	57082	CASC5	Protein CASC5	0
O14936	8573	CASK	Peripheral plasma membrane protein CASK	0
P29466	834	CASP1	Caspase-1	0
Q92851	843	CASP10	Caspase-10	0
P42575	835	CASP2	Caspase-2	0
P42574	836	CASP3	Caspase-3	0
P55212	839	CASP6	Caspase-6	0
Q14790	841	CASP8	Caspase-8	0
P20810	831	CAST	Calpastatin	0
P04040	847	CAT	Catalase	0
P22681	867	CBL	E3 ubiquitin-protein ligase CBL	0
Q13191	868	CBLB	E3 ubiquitin-protein ligase CBL-B	0
P16152	873	CBR1	Carbonyl reductase [NADPH] 1	0
O75828	874	CBR3	Carbonyl reductase [NADPH] 3	0
P35520	102724560	CBS	Cystathionine beta-synthase	0
Q16773	883	CCBL1	Kynurenine--oxoglutarate transaminase 1	0
Q3V6T2	55704	CCDC88A	Girdin	0
P10147	6348	CCL3	C-C motif chemokine 3	0
P78396	8900	CCNA1	Cyclin-A1	0
P14635	891	CCNB1	G2/mitotic-specific cyclin-B1	0
O95067	9133	CCNB2	G2/mitotic-specific cyclin-B2	0
P24385	595	CCND1	G1/S-specific cyclin-D1	0
P30279	894	CCND2	G1/S-specific cyclin-D2	0
P24864	898	CCNE1	G1/S-specific cyclin-E1	0
O96020	9134	CCNE2	G1/S-specific cyclin-E2	0
O43303	9738	CCP110	Centriolar coiled-coil protein of 110 kDa	0
O14618	9973	CCS	Copper chaperone for superoxide dismutase	0
P78371	10576	CCT2	T-complex protein 1 subunit beta	0
P49368	7203	CCT3	T-complex protein 1 subunit gamma	0
P50991	10575	CCT4	T-complex protein 1 subunit delta	0
P48643	22948	CCT5	T-complex protein 1 subunit epsilon	0
P40227	908	CCT6A	T-complex protein 1 subunit zeta	0
Q99832	10574	CCT7	T-complex protein 1 subunit eta	0
P50990	10694	CCT8	T-complex protein 1 subunit theta	0
P32320	978	CDA	Cytidine deaminase	0
Q13042	8881	CDC16	Cell division cycle protein 16 homolog	0
Q12834	991	CDC20	Cell division cycle protein 20 homolog	0
Q9UJX2	8697	CDC23	Cell division cycle protein 23 homolog	0
P30304	993	CDC25A	M-phase inducer phosphatase 1	0
P30305	994	CDC25B	M-phase inducer phosphatase 2	0
P30307	995	CDC25C	M-phase inducer phosphatase 3	0
Q8NHZ8	246184	CDC26	Anaphase-promoting complex subunit CDC26	0
P30260	996	CDC27	Cell division cycle protein 27 homolog	0
Q16543	11140	CDC37	Hsp90 co-chaperone Cdc37	0
P60953	998	CDC42	Cell division control protein 42 homolog	0
Q99741	990	CDC6	Cell division control protein 6 homolog	0
Q99618	83461	CDCA3	Cell division cycle-associated protein 3	0
Q96FF9	113130	CDCA5	Sororin	0
Q53HL2	55143	CDCA8	Borealin	0
P06493	983	CDK1	Cyclin-dependent kinase 1	0
O94921	5218	CDK14	Cyclin-dependent kinase 14	0
P24941	1017	CDK2	Cyclin-dependent kinase 2	0
P11802	1019	CDK4	Cyclin-dependent kinase 4	0
Q00535	1020	CDK5	Cyclin-dependent kinase 5	0
Q15078	8851	CDK5R1	Cyclin-dependent kinase 5 activator 1	0
Q96SN8	55755	CDK5RAP2	CDK5 regulatory subunit-associated protein 2	0
Q00534	1021	CDK6	Cyclin-dependent kinase 6	0
P38936	1026	CDKN1A	Cyclin-dependent kinase inhibitor 1	0
P46527	1027	CDKN1B	Cyclin-dependent kinase inhibitor 1B	0
P42771	1029	CDKN2A	Cyclin-dependent kinase inhibitor 2A, isoforms 1/2/3	0
P42772	1030	CDKN2B	Cyclin-dependent kinase 4 inhibitor B	0
P42773	1031	CDKN2C	Cyclin-dependent kinase 4 inhibitor C	0
P55273	1032	CDKN2D	Cyclin-dependent kinase 4 inhibitor D	0
Q16878	1036	CDO1	Cysteine dioxygenase type 1	0
Q9H211	81620	CDT1	DNA replication factor Cdt1	0
P19835	1056	CEL	Bile salt-activated lipase	0
P49450	1058	CENPA	Histone H3-like centromeric protein A	0
Q03188	1060	CENPC	Centromere protein C	0
Q02224	1062	CENPE	Centromere-associated protein E	0
P49454	1063	CENPF	Centromere protein F	0
Q9H3R5	64946	CENPH	Centromere protein H	0
Q92674	2491	CENPI	Centromere protein I	0
Q9HC77	55835	CENPJ	Centromere protein J	0
Q9BS16	64105	CENPK	Centromere protein K	0
Q8N0S6	91687	CENPL	Centromere protein L	0
Q9NSP4	79019	CENPM	Centromere protein M	0
Q96H22	55839	CENPN	Centromere protein N	0
Q9BU64	79172	CENPO	Centromere protein O	0
Q6IPU0	401541	CENPP	Centromere protein P	0
Q7L2Z9	55166	CENPQ	Centromere protein Q	0
Q96BT3	80152	CENPT	Centromere protein T	0
Q71F23	79682	CENPU	Centromere protein U	0
Q66GS9	9662	CEP135	Centrosomal protein of 135 kDa	0
O94986	22995	CEP152	Centrosomal protein of 152 kDa	0
Q9UPV0	22897	CEP164	Centrosomal protein of 164 kDa	0
Q8TEP8	55125	CEP192	Centrosomal protein of 192 kDa	0
Q9BV73	11190	CEP250	Centrosome-associated protein CEP250	0
O15078	80184	CEP290	Centrosomal protein of 290 kDa	0
Q9BYV8	95681	CEP41	Centrosomal protein of 41 kDa	0
Q86XR8	9702	CEP57	Centrosomal protein of 57 kDa	0
Q96MT8	80254	CEP63	Centrosomal protein of 63 kDa	0
Q8NHQ1	80321	CEP70	Centrosomal protein of 70 kDa	0
Q9P209	55722	CEP72	Centrosomal protein of 72 kDa	0
Q8TAP6	79959	CEP76	Centrosomal protein of 76 kDa	0
Q5JTW2	84131	CEP78	Centrosomal protein of 78 kDa	0
Q96ST8	84902	CEP89	Centrosomal protein of 89 kDa	0
P41208	1069	CETN2	Centrin-2	0
O15519	8837	CFLAR	CASP8 and FADD-like apoptosis regulator	0
Q9BUX1	79094	CHAC1	Cation transport regulator-like protein 1	0
Q13112	8208	CHAF1B	Chromatin assembly factor 1 subunit B	0
P28329	1103	CHAT	Choline O-acetyltransferase	0
O14757	1111	CHEK1	Serine/threonine-protein kinase Chk1	0
P35790	1119	CHKA	Choline kinase alpha	0
Q9Y259	1120	CHKB	Choline/ethanolamine kinase	0
P24386	1121	CHM	Rab proteins geranylgeranyltransferase component A 1	0
P26374	1122	CHML	Rab proteins geranylgeranyltransferase component A 2	0
Q7LBR1	57132	CHMP1B	Charged multivesicular body protein 1b	0
O43633	27243	CHMP2A	Charged multivesicular body protein 2a	0
Q9UQN3	25978	CHMP2B	Charged multivesicular body protein 2b	0
Q9Y3E7	100526767	CHMP3	Charged multivesicular body protein 3	0
Q9BY43	29082	CHMP4A	Charged multivesicular body protein 4a	0
Q9H444	128866	CHMP4B	Charged multivesicular body protein 4b	0
Q96CF2	92421	CHMP4C	Charged multivesicular body protein 4c	0
Q9NZZ3	51510	CHMP5	Charged multivesicular body protein 5	0
Q96FZ7	79643	CHMP6	Charged multivesicular body protein 6	0
Q8WUX9	91782	CHMP7	Charged multivesicular body protein 7	0
P15882	1123	CHN1	N-chimaerin	0
P52757	1124	CHN2	Beta-chimaerin	0
Q99653	11261	CHP1	Calcineurin B homologous protein 1	0
O15111	1147	CHUK	Inhibitor of nuclear factor kappa-B kinase subunit alpha	0
Q9UHD4	27141	CIDEB	Cell death activator CIDE-B	0
Q96AQ7	63924	CIDEC	Cell death activator CIDE-3	0
Q9NSE2	1154	CISH	Cytokine-inducible SH2-containing protein	0
Q99966	4435	CITED1	Cbp/p300-interacting transactivator 1	0
Q14008	9793	CKAP5	Cytoskeleton-associated protein 5	0
P12277	1152	CKB	Creatine kinase B-type	0
P06732	1158	CKM	Creatine kinase M-type	0
Q7Z460	23332	CLASP1	CLIP-associating protein 1	0
O75122	23122	CLASP2	CLIP-associating protein 2	0
Q05315	1178	CLC	Galectin-10	0
Q14677	9685	CLINT1	Clathrin interactor 1	0
P30622	6249	CLIP1	CAP-Gly domain-containing linker protein 1	0
P54105	1207	CLNS1A	Methylosome subunit pICln	0
O15516	9575	CLOCK	Circadian locomoter output cycles protein kaput	0
P09496	1211	CLTA	Clathrin light chain A	0
Q00610	1213	CLTC	Clathrin heavy chain 1	0
P10909	1191	CLU	Clusterin	0
Q96DG6	134147	CMBL	Carboxymethylenebutenolidase homolog	0
P30085	51727	CMPK1	UMP-CMP kinase	0
P62633	7555	CNBP	Cellular nucleic acid-binding protein	0
Q96KP4	55748	CNDP2	Cytosolic non-specific dipeptidase	0
Q9H9A5	25904	CNOT10	CCR4-NOT transcription complex subunit 10	0
Q9UKZ1	55571	CNOT11	CCR4-NOT transcription complex subunit 11	0
Q9NZN8	4848	CNOT2	CCR4-NOT transcription complex subunit 2	0
O75175	4849	CNOT3	CCR4-NOT transcription complex subunit 3	0
O95628	4850	CNOT4	CCR4-NOT transcription complex subunit 4	0
Q9ULM6	57472	CNOT6	CCR4-NOT transcription complex subunit 6	0
Q96LI5	246175	CNOT6L	CCR4-NOT transcription complex subunit 6-like	0
Q9UIV1	29883	CNOT7	CCR4-NOT transcription complex subunit 7	0
Q9UFF9	9337	CNOT8	CCR4-NOT transcription complex subunit 8	0
Q7Z7A1	11064	CNTRL	Centriolin	0
Q14746	22796	COG2	Conserved oligomeric Golgi complex subunit 2	0
Q9UP83	10466	COG5	Conserved oligomeric Golgi complex subunit 5	1
Q9Y5P4	10087	COL4A3BP	Collagen type IV alpha-3-binding protein	0
P53621	1314	COPA	Coatomer subunit alpha	0
P53618	1315	COPB1	Coatomer subunit beta	0
P35606	9276	COPB2	Coatomer subunit beta'	0
O14579	11316	COPE	Coatomer subunit epsilon	0
Q9Y678	22820	COPG1	Coatomer subunit gamma-1	0
Q9UBF2	26958	COPG2	Coatomer subunit gamma-2	0
P61923	22818	COPZ1	Coatomer subunit zeta-1	0
P57737	79585	CORO7	Coronin-7	0
Q49B96	90639	COX19	Cytochrome c oxidase assembly protein COX19	0
O14810	10815	CPLX1	Complexin-1	0
Q6PUV4	10814	CPLX2	Complexin-2	0
Q8WVH0	594855	CPLX3	Complexin-3	0
O75131	8895	CPNE3	Copine-3	0
P29762	1381	CRABP1	Cellular retinoic acid-binding protein 1	0
P46108	1398	CRK	Adapter molecule crk	0
P46109	1399	CRKL	Crk-like protein	0
Q14194	1400	CRMP1	Dihydropyrimidinase-related protein 1	0
P02511	1410	CRYAB	Alpha-crystallin B chain	0
Q9Y2S2	51084	CRYL1	Lambda-crystallin homolog	0
Q08257	1429	CRYZ	Quinone oxidoreductase	0
O95825	9946	CRYZL1	Quinone oxidoreductase-like protein 1	0
P41240	1445	CSK	Tyrosine-protein kinase CSK	0
P48729	1452	CSNK1A1	Casein kinase I isoform alpha	0
P48730	1453	CSNK1D	Casein kinase I isoform delta	0
P49674	102800317	CSNK1E	Casein kinase I isoform epsilon	0
P78368	1455	CSNK1G2	Casein kinase I isoform gamma-2	0
P68400	1457	CSNK2A1	Casein kinase II subunit alpha	0
P19784	1459	CSNK2A2	Casein kinase II subunit alpha'	0
P67870	1460	CSNK2B	Casein kinase II subunit beta	0
Q13363	1487	CTBP1	C-terminal-binding protein 1	0
P29279	1490	CTGF	Connective tissue growth factor	0
P32929	1491	CTH	Cystathionine gamma-lyase	0
P35221	1495	CTNNA1	Catenin alpha-1	0
P26232	1496	CTNNA2	Catenin alpha-2	0
Q9UBT7	8727	CTNNAL1	Alpha-catulin	0
P35222	1499	CTNNB1	Catenin beta-1	0
Q9NSA3	56998	CTNNBIP1	Beta-catenin-interacting protein 1	0
O60716	1500	CTNND1	Catenin delta-1	0
P17812	1503	CTPS1	CTP synthase 1	0
Q9NRF8	56474	CTPS2	CTP synthase 2	0
P09668	1512	CTSH	Pro-cathepsin H	0
Q7Z7A3	90353	CTU1	Cytoplasmic tRNA 2-thiolation protein 1	0
O60494	8029	CUBN	Cubilin	0
Q13616	8454	CUL1	Cullin-1	0
Q13617	8453	CUL2	Cullin-2	0
Q93034	8065	CUL5	Cullin-5	0
Q14999	9820	CUL7	Cullin-7	0
P99999	54205	CYCS	Cytochrome c	1
Q96F07	26999	CYFIP2	Cytoplasmic FMR1-interacting protein 2	0
Q9NQC7	1540	CYLD	Ubiquitin carboxyl-terminal hydrolase CYLD	0
Q15438	9267	CYTH1	Cytohesin-1	0
O43739	9265	CYTH3	Cytohesin-3	0
Q9Y4D1	23002	DAAM1	Disheveled-associated activator of morphogenesis 1	0
O75553	1600	DAB1	Disabled homolog 1	0
Q3LXA3	26007	DAK	Bifunctional ATP-dependent dihydroxyacetone kinase/FAD-AMP lyase (cyclizing)	0
P14920	1610	DAO	D-amino-acid oxidase	0
Q9UN19	27071	DAPP1	Dual adapter for phosphotyrosine and 3-phosphotyrosine and 3-phosphoinositide	0
P14868	1615	DARS	Aspartate--tRNA ligase, cytoplasmic	0
Q9UER7	1616	DAXX	Death domain-associated protein 6	0
Q9UJU6	28988	DBNL	Drebrin-like protein	0
P27707	1633	DCK	Deoxycytidine kinase	0
Q9NPI6	55802	DCP1A	mRNA-decapping enzyme 1A	0
Q8IZD4	196513	DCP1B	mRNA-decapping enzyme 1B	0
Q8IU60	167227	DCP2	m7GpppN-mRNA hydrolase	0
Q96C86	28960	DCPS	m7GpppX diphosphatase	0
P32321	1635	DCTD	Deoxycytidylate deaminase	0
Q14203	1639	DCTN1	Dynactin subunit 1	0
Q13561	10540	DCTN2	Dynactin subunit 2	0
O75935	11258	DCTN3	Dynactin subunit 3	0
Q9UJW0	51164	DCTN4	Dynactin subunit 4	0
Q9BTE1	84516	DCTN5	Dynactin subunit 5	0
O00399	10671	DCTN6	Dynactin subunit 6	0
Q9H773	79077	DCTPP1	dCTP pyrophosphatase 1	0
O43602	1641	DCX	Neuronal migration protein doublecortin	0
P20711	1644	DDC	Aromatic-L-amino-acid decarboxylase	0
O94830	23259	DDHD2	Phospholipase DDHD2	0
Q9NX09	54541	DDIT4	DNA damage-inducible transcript 4 protein	0
Q9UHI6	11218	DDX20	Probable ATP-dependent RNA helicase DDX20	0
Q9UJV9	51428	DDX41	Probable ATP-dependent RNA helicase DDX41	0
O95786	23586	DDX58	Probable ATP-dependent RNA helicase DDX58	0
P26196	1656	DDX6	Probable ATP-dependent RNA helicase DDX6	0
Q8IV53	79958	DENND1C	DENN domain-containing protein 1C	0
Q5VZ89	55667	DENND4C	DENN domain-containing protein 4C	0
Q8WUY9	55789	DEPDC1B	DEP domain-containing protein 1B	0
O75140	9681	DEPDC5	DEP domain-containing protein 5	0
Q96QD5	91614	DEPDC7	DEP domain-containing protein 7	0
P17661	1674	DES	Desmin	0
O00273	1676	DFFA	DNA fragmentation factor subunit alpha	0
O76075	1677	DFFB	DNA fragmentation factor subunit beta	0
P23743	1606	DGKA	Diacylglycerol kinase alpha	0
P52824	1609	DGKQ	Diacylglycerol kinase theta	0
Q16854	1716	DGUOK	Deoxyguanosine kinase, mitochondrial	0
P00374	1719	DHFR	Dihydrofolate reductase	0
P49366	1725	DHPS	Deoxyhypusine synthase	0
Q9H2U1	170506	DHX36	Probable ATP-dependent RNA helicase DHX36	0
Q08211	1660	DHX9	ATP-dependent RNA helicase A	0
O60879	1730	DIAPH2	Protein diaphanous homolog 2	0
Q9NSV4	81624	DIAPH3	Protein diaphanous homolog 3	0
Q9UPY3	23405	DICER1	Endoribonuclease Dicer	0
Q9Y2L1	22894	DIS3	Exosome complex exonuclease RRP44	0
Q155Q3	85458	DIXDC1	Dixin	0
Q96QB1	10395	DLC1	Rho GTPase-activating protein 7	0
Q12959	1739	DLG1	Disks large homolog 1	0
P11532	1756	DMD	Dystrophin	0
Q08495	2039	DMTN	Dematin	0
P31689	3301	DNAJA1	DnaJ homolog subfamily A member 1	0
O60884	10294	DNAJA2	DnaJ homolog subfamily A member 2	0
Q96EY1	9093	DNAJA3	DnaJ homolog subfamily A member 3, mitochondrial	0
Q8WW22	55466	DNAJA4	DnaJ homolog subfamily A member 4	0
P25685	3337	DNAJB1	DnaJ homolog subfamily B member 1	0
P25686	3300	DNAJB2	DnaJ homolog subfamily B member 2	0
Q9UDY4	11080	DNAJB4	DnaJ homolog subfamily B member 4	0
O75190	10049	DNAJB6	DnaJ homolog subfamily B member 6	0
Q8NHS0	165721	DNAJB8	DnaJ homolog subfamily B member 8	0
Q99543	27000	DNAJC2	DnaJ homolog subfamily C member 2	0
O75061	9829	DNAJC6	Putative tyrosine-protein phosphatase auxilin	0
O00429	10059	DNM1L	Dynamin-1-like protein	0
P50570	1785	DNM2	Dynamin-2	0
Q9UJW3	29947	DNMT3L	DNA (cytosine-5)-methyltransferase 3-like	0
Q14185	1793	DOCK1	Dedicator of cytokinesis protein 1	0
Q5JSL3	139818	DOCK11	Dedicator of cytokinesis protein 11	0
Q92608	1794	DOCK2	Dedicator of cytokinesis protein 2	0
Q8N1I0	9732	DOCK4	Dedicator of cytokinesis protein 4	0
Q96HP0	57572	DOCK6	Dedicator of cytokinesis protein 6	1
Q8NF50	81704	DOCK8	Dedicator of cytokinesis protein 8	0
Q9BZ29	23348	DOCK9	Dedicator of cytokinesis protein 9	0
Q9BU89	83475	DOHH	Deoxyhypusine hydroxylase	0
Q99704	1796	DOK1	Docking protein 1	0
O60496	9046	DOK2	Docking protein 2	0
Q9UHL4	29952	DPP7	Dipeptidyl peptidase 2	0
Q86TI2	91039	DPP9	Dipeptidyl peptidase 9	0
Q12882	1806	DPYD	Dihydropyrimidine dehydrogenase [NADP(+)]	0
Q14117	1807	DPYS	Dihydropyrimidinase	0
Q16555	1808	DPYSL2	Dihydropyrimidinase-related protein 2	0
Q14195	1809	DPYSL3	Dihydropyrimidinase-related protein 3	0
O14531	10570	DPYSL4	Dihydropyrimidinase-related protein 4	0
Q9BPU6	56896	DPYSL5	Dihydropyrimidinase-related protein 5	0
Q9H410	79980	DSN1	Kinetochore-associated protein DSN1 homolog	0
Q96EV8	84062	DTNBP1	Dysbindin	0
Q86Y01	1840	DTX1	E3 ubiquitin-protein ligase DTX1	0
Q9Y2E6	23220	DTX4	E3 ubiquitin-protein ligase DTX4	0
P23919	1841	DTYMK	Thymidylate kinase	0
Q9BVJ7	54935	DUSP23	Dual specificity protein phosphatase 23	0
P51452	1845	DUSP3	Dual specificity protein phosphatase 3	0
Q16828	1848	DUSP6	Dual specificity protein phosphatase 6	0
Q16829	1849	DUSP7	Dual specificity protein phosphatase 7	0
Q99956	1852	DUSP9	Dual specificity protein phosphatase 9	0
O14640	1855	DVL1	Segment polarity protein dishevelled homolog DVL-1	0
O14641	1856	DVL2	Segment polarity protein dishevelled homolog DVL-2	0
Q14204	1778	DYNC1H1	Cytoplasmic dynein 1 heavy chain 1	0
O14576	1780	DYNC1I1	Cytoplasmic dynein 1 intermediate chain 1	0
Q13409	1781	DYNC1I2	Cytoplasmic dynein 1 intermediate chain 2	0
O43237	1783	DYNC1LI2	Cytoplasmic dynein 1 light intermediate chain 2	0
Q8NCM8	79659	DYNC2H1	Cytoplasmic dynein 2 heavy chain 1	0
Q8TCX1	51626	DYNC2LI1	Cytoplasmic dynein 2 light intermediate chain 1	0
P63167	8655	DYNLL1	Dynein light chain 1, cytoplasmic	0
Q96FJ2	140735	DYNLL2	Dynein light chain 2, cytoplasmic	0
Q9NTX5	55862	ECHDC1	Ethylmalonyl-CoA decarboxylase	0
Q9H8V3	1894	ECT2	Protein ECT2	0
Q96F86	80153	EDC3	Enhancer of mRNA-decapping protein 3	0
Q6P2E9	23644	EDC4	Enhancer of mRNA-decapping protein 4	0
Q15075	8411	EEA1	Early endosome antigen 1	0
P68104	1915	EEF1A1	Elongation factor 1-alpha 1	0
P24534	1933	EEF1B2	Elongation factor 1-beta	0
P29692	1936	EEF1D	Elongation factor 1-delta	0
O43324	9521	EEF1E1	Eukaryotic translation elongation factor 1 epsilon-1	0
P26641	1937	EEF1G	Elongation factor 1-gamma	0
P13639	1938	EEF2	Elongation factor 2	0
O00418	101930123	EEF2K	Eukaryotic elongation factor 2 kinase	0
Q9GZT9	54583	EGLN1	Egl nine homolog 1	0
Q96KS0	112398	EGLN2	Egl nine homolog 2	0
Q9H6Z9	112399	EGLN3	Egl nine homolog 3	0
Q08426	1962	EHHADH	Peroxisomal bifunctional enzyme	0
P47813	1964	EIF1AX	Eukaryotic translation initiation factor 1A, X-chromosomal	0
P19525	5610	EIF2AK2	Interferon-induced, double-stranded RNA-activated protein kinase	0
Q14232	1967	EIF2B1	Translation initiation factor eIF-2B subunit alpha	0
P49770	8892	EIF2B2	Translation initiation factor eIF-2B subunit beta	0
Q9NR50	8891	EIF2B3	Translation initiation factor eIF-2B subunit gamma	0
Q9UI10	8890	EIF2B4	Translation initiation factor eIF-2B subunit delta	0
Q13144	8893	EIF2B5	Translation initiation factor eIF-2B subunit epsilon	0
P05198	1965	EIF2S1	Eukaryotic translation initiation factor 2 subunit 1	0
P20042	8894	EIF2S2	Eukaryotic translation initiation factor 2 subunit 2	0
P41091	1968	EIF2S3	Eukaryotic translation initiation factor 2 subunit 3	0
Q14152	8661	EIF3A	Eukaryotic translation initiation factor 3 subunit A	0
P55884	8662	EIF3B	Eukaryotic translation initiation factor 3 subunit B	0
Q99613	8663	EIF3C	Eukaryotic translation initiation factor 3 subunit C	0
O15371	8664	EIF3D	Eukaryotic translation initiation factor 3 subunit D	0
P60228	3646	EIF3E	Eukaryotic translation initiation factor 3 subunit E	0
O00303	8665	EIF3F	Eukaryotic translation initiation factor 3 subunit F	0
O75821	8666	EIF3G	Eukaryotic translation initiation factor 3 subunit G	0
O15372	8667	EIF3H	Eukaryotic translation initiation factor 3 subunit H	0
Q13347	8668	EIF3I	Eukaryotic translation initiation factor 3 subunit I	0
O75822	8669	EIF3J	Eukaryotic translation initiation factor 3 subunit J	0
Q9UBQ5	27335	EIF3K	Eukaryotic translation initiation factor 3 subunit K	0
P60842	1973	EIF4A1	Eukaryotic initiation factor 4A-I	0
Q14240	1974	EIF4A2	Eukaryotic initiation factor 4A-II	0
P38919	9775	EIF4A3	Eukaryotic initiation factor 4A-III	0
P23588	1975	EIF4B	Eukaryotic translation initiation factor 4B	0
P06730	1977	EIF4E	Eukaryotic translation initiation factor 4E	0
O60573	9470	EIF4E2	Eukaryotic translation initiation factor 4E type 2	0
Q8N5X7	317649	EIF4E3	Eukaryotic translation initiation factor 4E type 3	0
Q13541	1978	EIF4EBP1	Eukaryotic translation initiation factor 4E-binding protein 1	0
Q9NRA8	56478	EIF4ENIF1	Eukaryotic translation initiation factor 4E transporter	0
Q04637	1981	EIF4G1	Eukaryotic translation initiation factor 4 gamma 1	0
P78344	1982	EIF4G2	Eukaryotic translation initiation factor 4 gamma 2	0
O43432	8672	EIF4G3	Eukaryotic translation initiation factor 4 gamma 3	0
Q15056	7458	EIF4H	Eukaryotic translation initiation factor 4H	0
P55010	1983	EIF5	Eukaryotic translation initiation factor 5	0
P63241	1984	EIF5A	Eukaryotic translation initiation factor 5A-1	0
Q9GZV4	56648	EIF5A2	Eukaryotic translation initiation factor 5A-2	0
O60841	9669	EIF5B	Eukaryotic translation initiation factor 5B	0
Q9H777	55520	ELAC1	Zinc phosphodiesterase ELAC protein 1	0
Q15717	1994	ELAVL1	ELAV-like protein 1	0
Q92556	9844	ELMO1	Engulfment and cell motility protein 1	0
Q96JJ3	63916	ELMO2	Engulfment and cell motility protein 2	0
Q8N8S7	55740	ENAH	Protein enabled homolog	0
Q8NFI3	64772	ENGASE	Cytosolic endo-beta-N-acetylglucosaminidase	0
P06733	2023	ENO1	Alpha-enolase	0
P09104	2026	ENO2	Gamma-enolase	0
P13929	2027	ENO3	Beta-enolase	0
Q9UHY7	58478	ENOPH1	Enolase-phosphatase E1	0
Q16206	10495	ENOX2	Ecto-NOX disulfide-thiol exchanger 2	0
Q96N21	146705	ENTHD2	AP-4 complex accessory subunit tepsin	0
Q99814	2034	EPAS1	Endothelial PAS domain-containing protein 1	0
Q9H4G0	2036	EPB41L1	Band 4.1-like protein 1	0
P34913	2053	EPHX2	Bifunctional epoxide hydrolase 2	0
O95278	7957	EPM2A	Laforin	0
P07814	2058	EPRS	Bifunctional glutamate/proline--tRNA ligase	0
P42566	2060	EPS15	Epidermal growth factor receptor substrate 15	0
Q2NKX8	54821	ERCC6L	DNA excision repair protein ERCC-6-like	0
P50548	2077	ERF	ETS domain-containing transcription factor ERF	0
Q14674	9700	ESPL1	Separin	0
P62495	2107	ETF1	Eukaryotic peptide chain release factor subunit 1	0
Q9NVF9	55224	ETNK2	Ethanolamine kinase 2	0
Q9UI08	51466	EVL	Ena/VASP-like protein	0
Q9H790	64789	EXO5	Exonuclease V	0
O00471	10640	EXOC5	Exocyst complex component 5	0
Q9UPT5	23265	EXOC7	Exocyst complex component 7	0
Q9Y3B2	51013	EXOSC1	Exosome complex component CSL4	0
Q13868	23404	EXOSC2	Exosome complex component RRP4	0
Q9NQT5	51010	EXOSC3	Exosome complex component RRP40	0
Q9NPD3	54512	EXOSC4	Exosome complex component RRP41	0
Q9NQT4	56915	EXOSC5	Exosome complex component RRP46	0
Q5RKV6	118460	EXOSC6	Exosome complex component MTR3	0
Q15024	23016	EXOSC7	Exosome complex component RRP42	0
Q96B26	11340	EXOSC8	Exosome complex component RRP43	0
Q06265	5393	EXOSC9	Exosome complex component RRP45	0
P15311	7430	EZR	Ezrin	0
P07148	2168	FABP1	Fatty acid-binding protein, liver	0
P51161	2172	FABP6	Gastrotropin	0
Q13158	8772	FADD	FAS-associated death domain protein	0
Q9UNN5	11124	FAF1	FAS-associated factor 1	0
P16930	2184	FAH	Fumarylacetoacetase	0
Q6P587	81889	FAHD1	Acylpyruvase FAHD1, mitochondrial	0
Q96TA1	64855	FAM129B	Niban-like protein 1	0
O94988	10144	FAM13A	Protein FAM13A	0
Q9NYF5	51306	FAM13B	Protein FAM13B	0
Q8TBF2	127281	FAM213B	Prostamide/prostaglandin F synthase	0
Q00597	2176	FANCC	Fanconi anemia group C protein	0
Q9Y4F1	10160	FARP1	FERM, RhoGEF and pleckstrin domain-containing protein 1	0
O94887	9855	FARP2	FERM, RhoGEF and pleckstrin domain-containing protein 2	0
Q9Y285	2193	FARSA	Phenylalanine--tRNA ligase alpha subunit	0
Q9NSD9	10056	FARSB	Phenylalanine--tRNA ligase beta subunit	0
P49327	2194	FASN	Fatty acid synthase	0
P62861	2197	FAU	40S ribosomal protein S30	0
Q8WUP2	54751	FBLIM1	Filamin-binding LIM protein 1	0
P09467	2203	FBP1	Fructose-1,6-bisphosphatase 1	0
O00757	8789	FBP2	Fructose-1,6-bisphosphatase isozyme 2	0
Q9UKT6	26223	FBXL21	F-box/LRR-repeat protein 21	0
Q9UKT7	26224	FBXL3	F-box/LRR-repeat protein 3	0
Q9UK22	26232	FBXO2	F-box only protein 2	0
Q9UKT4	26271	FBXO5	F-box only protein 5	0
Q9Y3I1	25793	FBXO7	F-box only protein 7	0
Q9UKB1	23291	FBXW11	F-box/WD repeat-containing protein 11	0
P16591	2241	FER	Tyrosine-protein kinase Fer	0
Q9BQL6	55612	FERMT1	Fermitin family homolog 1	0
Q96AC1	10979	FERMT2	Fermitin family homolog 2	0
P07332	2242	FES	Tyrosine-protein kinase Fes/Fps	0
P98174	2245	FGD1	FYVE, RhoGEF and PH domain-containing protein 1	0
Q7Z6J4	221472	FGD2	FYVE, RhoGEF and PH domain-containing protein 2	0
Q5JSP0	89846	FGD3	FYVE, RhoGEF and PH domain-containing protein 3	0
Q96M96	121512	FGD4	FYVE, RhoGEF and PH domain-containing protein 4	0
P05230	2246	FGF1	Fibroblast growth factor 1	0
P09038	2247	FGF2	Fibroblast growth factor 2	0
O95684	11116	FGFR1OP	FGFR1 oncogene partner	0
Q9NVK5	26127	FGFR1OP2	FGFR1 oncogene partner 2	0
P49789	2272	FHIT	Bis(5'-adenosyl)-triphosphatase	0
Q13642	2273	FHL1	Four and a half LIM domains protein 1	0
P62942	2280	FKBP1A	Peptidyl-prolyl cis-trans isomerase FKBP1A	0
P68106	2281	FKBP1B	Peptidyl-prolyl cis-trans isomerase FKBP1B	0
Q02790	2288	FKBP4	Peptidyl-prolyl cis-trans isomerase FKBP4	0
O75344	8468	FKBP6	Inactive peptidyl-prolyl cis-trans isomerase FKBP6	0
Q8NFF5	80308	FLAD1	FAD synthase	0
P21333	2316	FLNA	Filamin-A	0
O75369	2317	FLNB	Filamin-B	0
Q14315	2318	FLNC	Filamin-C	0
Q9NZ56	56776	FMN2	Formin-2	0
O95466	752	FMNL1	Formin-like protein 1	0
P49354	2339	FNTA	Protein farnesyltransferase/geranylgeranyltransferase type-1 subunit alpha	0
P49356	100529261	FNTB	Protein farnesyltransferase subunit beta	0
P01100	2353	FOS	Proto-oncogene c-Fos	0
P15407	8061	FOSL1	Fos-related antigen 1	0
Q12778	2308	FOXO1	Forkhead box protein O1	0
O43524	2309	FOXO3	Forkhead box protein O3	0
P98177	4303	FOXO4	Forkhead box protein O4	0
Q05932	2356	FPGS	Folylpolyglutamate synthase, mitochondrial	0
Q5SYB0	22844	FRMPD1	FERM and PDZ domain-containing protein 1	0
Q16658	6624	FSCN1	Fascin	0
O95954	10841	FTCD	Formimidoyltransferase-cyclodeaminase	0
P02794	2495	FTH1	Ferritin heavy chain	0
P02792	2512	FTL	Ferritin light chain	0
Q16595	2395	FXN	Frataxin, mitochondrial	0
O15117	2533	FYB	FYN-binding protein	0
P06241	2534	FYN	Tyrosine-protein kinase Fyn	0
Q9UM11	51343	FZR1	Fizzy-related protein homolog	0
Q13283	10146	G3BP1	Ras GTPase-activating protein-binding protein 1	0
P11413	2539	G6PD	Glucose-6-phosphate 1-dehydrogenase	0
Q13480	2549	GAB1	GRB2-associated-binding protein 1	0
Q9UQC2	9846	GAB2	GRB2-associated-binding protein 2	0
P60520	11345	GABARAPL2	Gamma-aminobutyric acid receptor-associated protein-like 2	0
Q05329	2572	GAD2	Glutamate decarboxylase 2	0
Q14376	2582	GALE	UDP-glucose 4-epimerase	0
P51570	2584	GALK1	Galactokinase	0
P07902	2592	GALT	Galactose-1-phosphate uridylyltransferase	0
Q14353	2593	GAMT	Guanidinoacetate N-methyltransferase	0
P04406	2597	GAPDH	Glyceraldehyde-3-phosphate dehydrogenase	0
O14556	26330	GAPDHS	Glyceraldehyde-3-phosphate dehydrogenase, testis-specific	0
Q14C86	26130	GAPVD1	GTPase-activating protein and VPS9 domain-containing protein 1	0
P41250	2617	GARS	Glycine--tRNA ligase	0
P22102	2618	GART	Trifunctional purine biosynthetic protein adenosine-3	0
O43903	2620	GAS2	Growth arrest-specific protein 2	0
Q9H227	57733	GBA3	Cytosolic beta-glucosidase	0
Q04446	2632	GBE1	1,4-alpha-glucan-branching enzyme	0
P32455	2633	GBP1	Interferon-induced guanylate-binding protein 1	0
P32456	2634	GBP2	Interferon-induced guanylate-binding protein 2	0
P02774	2638	GC	Vitamin D-binding protein	0
P30793	2643	GCH1	GTP cyclohydrolase 1	0
P30047	2644	GCHFR	GTP cyclohydrolase 1 feedback regulatory protein	0
P35557	2645	GCK	Glucokinase	0
Q14397	2646	GCKR	Glucokinase regulatory protein	0
P48506	2729	GCLC	Glutamate--cysteine ligase catalytic subunit	0
P48507	2730	GCLM	Glutamate--cysteine ligase regulatory subunit	0
Q9Y2T3	9615	GDA	Guanine deaminase	0
P31150	2664	GDI1	Rab GDP dissociation inhibitor alpha	0
P50395	2665	GDI2	Rab GDP dissociation inhibitor beta	0
O14893	8487	GEMIN2	Gem-associated protein 2	0
P57678	50628	GEMIN4	Gem-associated protein 4	0
Q8TEQ6	25929	GEMIN5	Gem-associated protein 5	0
Q8WXD5	79833	GEMIN6	Gem-associated protein 6	0
Q9H840	79760	GEMIN7	Gem-associated protein 7	0
Q9NWZ8	54960	GEMIN8	Gem-associated protein 8	0
Q7L5D6	51608	GET4	Golgi to ER traffic protein 4 homolog	0
P14136	2670	GFAP	Glial fibrillary acidic protein	0
Q06210	2673	GFPT1	Glutamine--fructose-6-phosphate aminotransferase [isomerizing] 1	0
O94808	9945	GFPT2	Glutamine--fructose-6-phosphate aminotransferase [isomerizing] 2	0
O75223	79017	GGCT	Gamma-glutamylcyclotransferase	0
Q92820	8836	GGH	Gamma-glutamyl hydrolase	0
O95749	9453	GGPS1	Geranylgeranyl pyrophosphate synthase	0
Q9NUV9	55303	GIMAP4	GTPase IMAP family member 4	0
Q6P9H5	474344	GIMAP6	GTPase IMAP family member 6	0
Q8ND71	155038	GIMAP8	GTPase IMAP family member 8	0
O14908	10755	GIPC1	PDZ domain-containing protein GIPC1	0
P32189	2710	GK	Glycerol kinase	1
P08151	2735	GLI1	Zinc finger protein GLI1	0
P10071	2737	GLI3	Transcriptional activator GLI3	0
P35754	2745	GLRX	Glutaredoxin-1	0
O94925	2744	GLS	Glutaminase kidney isoform, mitochondrial	0
Q5TA50	80772	GLTPD1	Ceramide-1-phosphate transfer protein	0
P15104	2752	GLUL	Glutamine synthetase	0
Q9P107	51291	GMIP	GEM-interacting protein	0
O75496	51053	GMNN	Geminin	0
P36959	2766	GMPR	GMP reductase 1	0
Q9P2T1	51292	GMPR2	GMP reductase 2	0
P49915	8833	GMPS	GMP synthase [glutamine-hydrolyzing]	0
P04899	2771	GNAI2	Guanine nucleotide-binding protein G(i) subunit alpha-2	0
Q5JWF2	2778	GNAS	Guanine nucleotide-binding protein G(s) subunit alpha isoforms XLas	0
P11488	2779	GNAT1	Guanine nucleotide-binding protein G(t) subunit alpha-1	0
P19086	2781	GNAZ	Guanine nucleotide-binding protein G(z) subunit alpha	0
P63244	10399	GNB2L1	Guanine nucleotide-binding protein subunit beta-2-like 1	0
Q9Y223	10020	GNE	Bifunctional UDP-N-acetylglucosamine 2-epimerase/N-acetylmannosamine kinase	0
P36915	2794	GNL1	Guanine nucleotide-binding protein-like 1	0
Q96EK6	64841	GNPNAT1	Glucosamine 6-phosphate N-acetyltransferase	0
Q08378	2802	GOLGA3	Golgin subfamily A member 3	1
Q9H4A6	64083	GOLPH3	Golgi phosphoprotein 3	0
P17174	2805	GOT1	Aspartate aminotransferase, cytoplasmic	0
Q9NPB8	56261	GPCPD1	Glycerophosphocholine phosphodiesterase GPCPD1	0
P21695	2819	GPD1	Glycerol-3-phosphate dehydrogenase [NAD(+)], cytoplasmic	0
Q8N335	23171	GPD1L	Glycerol-3-phosphate dehydrogenase 1-like protein	0
P06744	2821	GPI	Glucose-6-phosphate isomerase	0
Q86YR5	26086	GPSM1	G-protein-signaling modulator 1	0
P24298	2875	GPT	Alanine aminotransferase 1	0
P07203	2876	GPX1	Glutathione peroxidase 1	0
P18283	2877	GPX2	Glutathione peroxidase 2	0
P36969	2879	GPX4	Phospholipid hydroperoxide glutathione peroxidase, mitochondrial	0
Q13588	10750	GRAP	GRB2-related adapter protein	0
O75791	9402	GRAP2	GRB2-related adapter protein 2	0
Q13322	2887	GRB10	Growth factor receptor-bound protein 10	0
Q14449	2888	GRB14	Growth factor receptor-bound protein 14	0
P62993	2885	GRB2	Growth factor receptor-bound protein 2	0
Q14451	2886	GRB7	Growth factor receptor-bound protein 7	0
Q9UBQ7	9380	GRHPR	Glyoxylate reductase/hydroxypyruvate reductase	0
Q9Y3R0	23426	GRIP1	Glutamate receptor-interacting protein 1	0
Q9C0E4	80852	GRIP2	Glutamate receptor-interacting protein 2	0
P32298	2868	GRK4	G protein-coupled receptor kinase 4	0
P49840	2931	GSK3A	Glycogen synthase kinase-3 alpha	0
P49841	2932	GSK3B	Glycogen synthase kinase-3 beta	0
P06396	2934	GSN	Gelsolin	0
Q8IYD1	23708	GSPT2	Eukaryotic peptide chain release factor GTP-binding subunit ERF3B	0
P00390	2936	GSR	Glutathione reductase, mitochondrial	0
P48637	2937	GSS	Glutathione synthetase	0
P08263	2938	GSTA1	Glutathione S-transferase A1	0
P09210	2939	GSTA2	Glutathione S-transferase A2	0
Q16772	2940	GSTA3	Glutathione S-transferase A3	0
O15217	2941	GSTA4	Glutathione S-transferase A4	0
P09488	2944	GSTM1	Glutathione S-transferase Mu 1	0
P28161	2946	GSTM2	Glutathione S-transferase Mu 2	0
P21266	2947	GSTM3	Glutathione S-transferase Mu 3	0
Q03013	2948	GSTM4	Glutathione S-transferase Mu 4	0
P46439	2949	GSTM5	Glutathione S-transferase Mu 5	0
P78417	9446	GSTO1	Glutathione S-transferase omega-1	0
Q9H4Y5	119391	GSTO2	Glutathione S-transferase omega-2	0
P09211	2950	GSTP1	Glutathione S-transferase P	0
P0CG30	653689	GSTT2B	Glutathione S-transferase theta-2B	0
O43708	2954	GSTZ1	Maleylacetoacetate isomerase	0
O00178	9567	GTPBP1	GTP-binding protein 1	0
Q16774	2987	GUK1	Guanylate kinase	0
Q7Z2Y8	387751	GVINP1	Interferon-induced very large GTPase 1	0
P46976	2992	GYG1	Glycogenin-1	0
O15488	8908	GYG2	Glycogenin-2	0
P13807	2997	GYS1	Glycogen [starch] synthase, muscle	0
P54840	2998	GYS2	Glycogen [starch] synthase, liver	0
P10144	3002	GZMB	Granzyme B	0
P46952	23498	HAAO	3-hydroxyanthranilate 3,4-dioxygenase	0
Q5JVS0	22927	HABP4	Intracellular hyaluronan-binding protein 4	0
P42357	3034	HAL	Histidine ammonia-lyase	1
P12081	3035	HARS	Histidine--tRNA ligase, cytoplasmic	0
Q9NVX0	55142	HAUS2	HAUS augmin-like complex subunit 2	0
P69905	3039	HBA1	Hemoglobin subunit alpha	0
P68871	3043	HBB	Hemoglobin subunit beta	0
P02042	3045	HBD	Hemoglobin subunit delta	0
P02100	3046	HBE1	Hemoglobin subunit epsilon	0
P69891	3047	HBG1	Hemoglobin subunit gamma-1	0
P69892	3048	HBG2	Hemoglobin subunit gamma-2	0
P08631	3055	HCK	Tyrosine-protein kinase HCK	0
Q13547	3065	HDAC1	Histone deacetylase 1	0
P56524	9759	HDAC4	Histone deacetylase 4	0
Q9UQL6	10014	HDAC5	Histone deacetylase 5	0
Q9UBN7	10013	HDAC6	Histone deacetylase 6	0
Q9BY41	55869	HDAC8	Histone deacetylase 8	0
P19113	3067	HDC	Histidine decarboxylase	0
Q9NRV9	50865	HEBP1	Heme-binding protein 1	0
Q15751	8925	HERC1	Probable E3 ubiquitin-protein ligase HERC1	0
Q5GLZ8	26091	HERC4	Probable E3 ubiquitin-protein ligase HERC4	0
Q9UII4	51191	HERC5	E3 ISG15--protein ligase HERC5	0
Q8IVU3	55008	HERC6	Probable E3 ubiquitin-protein ligase HERC6	0
Q93099	3081	HGD	Homogentisate 1,2-dioxygenase	0
O14964	9146	HGS	Hepatocyte growth factor-regulated tyrosine kinase substrate	0
Q16665	3091	HIF1A	Hypoxia-inducible factor 1-alpha	0
Q9NWT6	55662	HIF1AN	Hypoxia-inducible factor 1-alpha inhibitor	0
Q9Y2N7	64344	HIF3A	Hypoxia-inducible factor 3-alpha	0
P19367	3098	HK1	Hexokinase-1	1
P52789	3099	HK2	Hexokinase-2	0
P52790	3101	HK3	Hexokinase-3	0
Q2TB90	80201	HKDC1	Putative hexokinase HKDC1	0
P50747	3141	HLCS	Biotin--protein ligase	0
P08397	3145	HMBS	Porphobilinogen deaminase	0
P17096	3159	HMGA1	High mobility group protein HMG-I/HMG-Y	0
Q8TB92	54511	HMGCLL1	3-hydroxymethyl-3-methylglutaryl-CoA lyase, cytoplasmic	0
Q01581	3157	HMGCS1	Hydroxymethylglutaryl-CoA synthase, cytoplasmic	0
Q92619	23526	HMHA1	Minor histocompatibility protein HA-1	0
P07910	3183	HNRNPC	Heterogeneous nuclear ribonucleoproteins C1/C2	0
Q14103	3184	HNRNPD	Heterogeneous nuclear ribonucleoprotein D0	1
Q9NSC5	9454	HOMER3	Homer protein homolog 3	0
P32754	3242	HPD	4-hydroxyphenylpyruvate dioxygenase	0
P15428	3248	HPGD	15-hydroxyprostaglandin dehydrogenase [NAD(+)]	0
O60760	27306	HPGDS	Hematopoietic prostaglandin D synthase	0
P00492	3251	HPRT1	Hypoxanthine-guanine phosphoribosyltransferase	0
P01112	3265	HRAS	GTPase HRas	0
P14061	3292	HSD17B1	Estradiol 17-beta-dehydrogenase 1	0
Q9BPX1	51171	HSD17B14	17-beta-hydroxysteroid dehydrogenase 14	0
O75031	11077	HSF2BP	Heat shock factor 2-binding protein	0
P07900	3320	HSP90AA1	Heat shock protein HSP 90-alpha	0
P08238	3326	HSP90AB1	Heat shock protein HSP 90-beta	0
P14625	7184	HSP90B1	Endoplasmin	1
Q0VDF9	51182	HSPA14	Heat shock 70 kDa protein 14	0
P08107	3303	HSPA1A	Heat shock 70 kDa protein 1A/1B	0
P34931	3305	HSPA1L	Heat shock 70 kDa protein 1-like	0
P54652	3306	HSPA2	Heat shock-related 70 kDa protein 2	0
P34932	3308	HSPA4	Heat shock 70 kDa protein 4	0
O95757	22824	HSPA4L	Heat shock 70 kDa protein 4L	0
P17066	3310	HSPA6	Heat shock 70 kDa protein 6	0
P11142	3312	HSPA8	Heat shock cognate 71 kDa protein	0
P04792	3315	HSPB1	Heat shock protein beta-1	0
Q16082	3316	HSPB2	Heat shock protein beta-2	0
P10809	3329	HSPD1	60 kDa heat shock protein, mitochondrial	0
Q92598	10808	HSPH1	Heat shock protein 105 kDa	0
Q92743	5654	HTRA1	Serine protease HTRA1	0
P42858	3064	HTT	Huntingtin	0
Q12891	8692	HYAL2	Hyaluronidase-2	0
P41252	3376	IARS	Isoleucine--tRNA ligase, cytoplasmic	0
Q05084	3382	ICA1	Islet cell autoantigen 1	0
Q9UPZ9	22858	ICK	Serine/threonine-protein kinase ICK	0
Q02363	3398	ID2	DNA-binding protein inhibitor ID-2	0
P14735	3416	IDE	Insulin-degrading enzyme	0
O75874	3417	IDH1	Isocitrate dehydrogenase [NADP] cytoplasmic	0
Q13907	3422	IDI1	Isopentenyl-diphosphate Delta-isomerase 1	0
Q9BXS1	91734	IDI2	Isopentenyl-diphosphate delta-isomerase 2	0
P14902	3620	IDO1	Indoleamine 2,3-dioxygenase 1	0
Q6ZQW0	169355	IDO2	Indoleamine 2,3-dioxygenase 2	0
Q16666	3428	IFI16	Gamma-interferon-inducible protein 16	0
P80217	3430	IFI35	Interferon-induced 35 kDa protein	0
Q9BYX4	64135	IFIH1	Interferon-induced helicase C domain-containing protein 1	0
P09914	3434	IFIT1	Interferon-induced protein with tetratricopeptide repeats 1	0
P09913	3433	IFIT2	Interferon-induced protein with tetratricopeptide repeats 2	0
O14879	3437	IFIT3	Interferon-induced protein with tetratricopeptide repeats 3	0
Q9NZI8	10642	IGF2BP1	Insulin-like growth factor 2 mRNA-binding protein 1	0
Q9Y6M1	10644	IGF2BP2	Insulin-like growth factor 2 mRNA-binding protein 2	0
O00425	10643	IGF2BP3	Insulin-like growth factor 2 mRNA-binding protein 3	0
O14920	3551	IKBKB	Inhibitor of nuclear factor kappa-B kinase subunit beta	0
Q14164	9641	IKBKE	Inhibitor of nuclear factor kappa-B kinase subunit epsilon	0
Q9Y6K9	8517	IKBKG	NF-kappa-B essential modulator	0
Q14116	3606	IL18	Interleukin-18	0
P01583	3552	IL1A	Interleukin-1 alpha	0
P01584	3553	IL1B	Interleukin-1 beta	0
Q969J5	116379	IL22RA2	Interleukin-22 receptor subunit alpha-2	0
Q9NPH9	55801	IL26	Interleukin-26	0
Q9NZH6	27178	IL37	Interleukin-37	0
Q13418	3611	ILK	Integrin-linked protein kinase	0
P29218	3612	IMPA1	Inositol monophosphatase 1	0
O14732	3613	IMPA2	Inositol monophosphatase 2	0
P20839	3614	IMPDH1	Inosine-5'-monophosphate dehydrogenase 1	0
P12268	3615	IMPDH2	Inosine-5'-monophosphate dehydrogenase 2	0
Q9NQS7	3619	INCENP	Inner centromere protein	0
O95050	11185	INMT	Indolethylamine N-methyltransferase	0
P49441	3628	INPP1	Inositol polyphosphate 1-phosphatase	0
O15327	8821	INPP4B	Type II inositol 3,4-bisphosphate 4-phosphatase	0
P32019	3633	INPP5B	Type II inositol 1,4,5-trisphosphate 5-phosphatase	0
Q92835	3635	INPP5D	Phosphatidylinositol 3,4,5-trisphosphate 5-phosphatase 1	0
Q9NRR6	56623	INPP5E	72 kDa inositol polyphosphate 5-phosphatase	0
Q15735	27124	INPP5J	Phosphatidylinositol 4,5-bisphosphate 5-phosphatase A	0
Q9BT40	51763	INPP5K	Inositol polyphosphate 5-phosphatase K	0
O15357	3636	INPPL1	Phosphatidylinositol 3,4,5-trisphosphate 5-phosphatase 2	0
Q92551	9807	IP6K1	Inositol hexakisphosphate kinase 1	1
Q96PC2	117283	IP6K3	Inositol hexakisphosphate kinase 3	0
Q9H8X2	64768	IPPK	Inositol-pentakisphosphate 2-kinase	0
P51617	3654	IRAK1	Interleukin-1 receptor-associated kinase 1	0
O43187	3656	IRAK2	Interleukin-1 receptor-associated kinase-like 2	0
Q9NWZ3	51135	IRAK4	Interleukin-1 receptor-associated kinase 4	0
P48200	3658	IREB2	Iron-responsive element-binding protein 2	0
P10914	3659	IRF1	Interferon regulatory factor 1	0
P14316	3660	IRF2	Interferon regulatory factor 2	0
Q14653	3661	IRF3	Interferon regulatory factor 3	0
Q15306	3662	IRF4	Interferon regulatory factor 4	0
Q13568	3663	IRF5	Interferon regulatory factor 5	0
O14896	3664	IRF6	Interferon regulatory factor 6	0
Q92985	3665	IRF7	Interferon regulatory factor 7	0
Q02556	3394	IRF8	Interferon regulatory factor 8	0
Q00978	10379	IRF9	Interferon regulatory factor 9	0
P35568	3667	IRS1	Insulin receptor substrate 1	0
Q9Y4H2	8660	IRS2	Insulin receptor substrate 2	0
Q9H1K1	23479	ISCU	Iron-sulfur cluster assembly enzyme ISCU, mitochondrial	0
P05161	9636	ISG15	Ubiquitin-like protein ISG15	0
P53990	9798	IST1	IST1 homolog	0
Q9NPH2	51477	ISYNA1	Inositol-3-phosphate synthase 1	0
Q96J02	83737	ITCH	E3 ubiquitin-protein ligase Itchy homolog	0
O14713	9270	ITGB1BP1	Integrin beta-1-binding protein 1	0
Q13352	23421	ITGB3BP	Centromere protein R	0
Q08881	3702	ITK	Tyrosine-protein kinase ITK/TSK	0
Q9BY32	3704	ITPA	Inosine triphosphate pyrophosphatase	0
Q13572	3705	ITPK1	Inositol-tetrakisphosphate 1-kinase	0
P23677	3706	ITPKA	Inositol-trisphosphate 3-kinase A	0
P27987	3707	ITPKB	Inositol-trisphosphate 3-kinase B	0
Q96DU7	80271	ITPKC	Inositol-trisphosphate 3-kinase C	0
Q15811	6453	ITSN1	Intersectin-1	0
P23458	3716	JAK1	Tyrosine-protein kinase JAK1	0
O60674	3717	JAK2	Tyrosine-protein kinase JAK2	0
P52333	3718	JAK3	Tyrosine-protein kinase JAK3	0
Q8TAC2	126119	JOSD2	Josephin-2	0
P05412	3725	JUN	Transcription factor AP-1	0
P14923	3728	JUP	Junction plakoglobin	0
O60229	8997	KALRN	Kalirin	0
Q15046	3735	KARS	Lysine--tRNA ligase	0
Q92993	10524	KAT5	Histone acetyltransferase KAT5	0
Q9NXV2	54442	KCTD5	BTB/POZ domain-containing protein KCTD5	0
Q96MP8	154881	KCTD7	BTB/POZ domain-containing protein KCTD7	0
P50053	3795	KHK	Ketohexokinase	0
Q92945	8570	KHSRP	Far upstream element-binding protein 2	0
P52732	3832	KIF11	Kinesin-like protein KIF11	0
Q9NS87	56992	KIF15	Kinesin-like protein KIF15	0
Q8NI77	81930	KIF18A	Kinesin-like protein KIF18A	0
Q14807	3835	KIF22	Kinesin-like protein KIF22	0
Q02241	9493	KIF23	Kinesin-like protein KIF23	0
Q9ULI4	26153	KIF26A	Kinesin-like protein KIF26A	0
O00139	3796	KIF2A	Kinesin-like protein KIF2A	0
Q8N4N8	84643	KIF2B	Kinesin-like protein KIF2B	0
Q99661	11004	KIF2C	Kinesin-like protein KIF2C	0
Q9Y496	11127	KIF3A	Kinesin-like protein KIF3A	0
O15066	9371	KIF3B	Kinesin-like protein KIF3B	0
O14782	3797	KIF3C	Kinesin-like protein KIF3C	0
O95239	24137	KIF4A	Chromosome-associated kinesin KIF4A	0
Q2VIQ3	285643	KIF4B	Chromosome-associated kinesin KIF4B	0
Q12840	3798	KIF5A	Kinesin heavy chain isoform 5A	0
Q92845	22920	KIFAP3	Kinesin-associated protein 3	0
Q07866	3831	KLC1	Kinesin light chain 1	0
Q9H0B6	64837	KLC2	Kinesin light chain 2	0
Q9BQ90	116138	KLHDC3	Kelch domain-containing protein 3	0
Q9P2G3	57565	KLHL14	Kelch-like protein 14	0
O95198	11275	KLHL2	Kelch-like protein 2	0
Q9UH77	26249	KLHL3	Kelch-like protein 3	0
P50748	9735	KNTC1	Kinetochore-associated protein 1	0
P52294	3836	KPNA1	Importin subunit alpha-5	0
P52292	3838	KPNA2	Importin subunit alpha-1	0
O00505	3839	KPNA3	Importin subunit alpha-4	0
O00629	3840	KPNA4	Importin subunit alpha-3	0
O15131	3841	KPNA5	Importin subunit alpha-6	0
A9QM74	402569	KPNA7	Importin subunit alpha-8	0
Q14974	3837	KPNB1	Importin subunit beta-1	0
P02533	3861	KRT14	Keratin, type I cytoskeletal 14	0
P13647	3852	KRT5	Keratin, type II cytoskeletal 5	0
Q6VAB6	283455	KSR2	Kinase suppressor of Ras 2	0
Q16719	8942	KYNU	Kynureninase	0
O43504	10542	LAMTOR5	Ragulator complex protein LAMTOR5	0
Q9NS86	55915	LANCL2	LanC-like protein 2	0
Q92615	23185	LARP4B	La-related protein 4B	0
Q9P2J5	51520	LARS	Leucine--tRNA ligase, cytoplasmic	0
O95835	9113	LATS1	Serine/threonine-protein kinase LATS1	0
Q9NRM7	26524	LATS2	Serine/threonine-protein kinase LATS2	0
P06239	3932	LCK	Tyrosine-protein kinase Lck	0
P80188	3934	LCN2	Neutrophil gelatinase-associated lipocalin	0
P13796	3936	LCP1	Plastin-2	0
Q13094	3937	LCP2	Lymphocyte cytosolic protein 2	0
P00338	3939	LDHA	L-lactate dehydrogenase A chain	0
P07195	3945	LDHB	L-lactate dehydrogenase B chain	0
Q5SW96	26119	LDLRAP1	Low density lipoprotein receptor adapter protein 1	0
P56470	3960	LGALS4	Galectin-4	0
Q9H008	64077	LHPP	Phospholysine phosphohistidine inorganic pyrophosphate phosphatase	0
P53667	3984	LIMK1	LIM domain kinase 1	0
P48059	3987	LIMS1	LIM and senescent cell antigen-like-containing domain protein 1	0
Q7Z4I7	55679	LIMS2	LIM and senescent cell antigen-like-containing domain protein 2	0
Q05469	3991	LIPE	Hormone-sensitive lipase	0
P02545	4000	LMNA	Prelamin-A/C	1
P29536	25802	LMOD1	Leiomodin-1	0
Q14693	23175	LPIN1	Phosphatidate phosphatase LPIN1	0
Q92539	9663	LPIN2	Phosphatidate phosphatase LPIN2	0
Q5VZK9	55604	LRRC16A	Leucine-rich repeat-containing protein 16A	0
Q32MZ4	9208	LRRFIP1	Leucine-rich repeat flightless-interacting protein 1	0
Q5S007	120892	LRRK2	Leucine-rich repeat serine/threonine-protein kinase 2	0
Q9H089	55341	LSG1	Large subunit GTPase 1 homolog	0
O15116	27257	LSM1	U6 snRNA-associated Sm-like protein LSm1	0
Q9Y333	57819	LSM2	U6 snRNA-associated Sm-like protein LSm2	0
P62310	27258	LSM3	U6 snRNA-associated Sm-like protein LSm3	0
Q9Y4Z0	25804	LSM4	U6 snRNA-associated Sm-like protein LSm4	0
Q9Y4Y9	23658	LSM5	U6 snRNA-associated Sm-like protein LSm5	0
P62312	11157	LSM6	U6 snRNA-associated Sm-like protein LSm6	0
Q9UK45	51690	LSM7	U6 snRNA-associated Sm-like protein LSm7	0
P09960	4048	LTA4H	Leukotriene A-4 hydrolase	0
P07948	4067	LYN	Tyrosine-protein kinase Lyn	0
O75608	10434	LYPLA1	Acyl-protein thioesterase 1	0
Q5VWZ2	127018	LYPLAL1	Lysophospholipase-like protein 1	0
Q99698	1130	LYST	Lysosomal-trafficking regulator	0
Q9Y250	11178	LZTS1	Leucine zipper putative tumor suppressor 1	0
Q9Y6D9	8379	MAD1L1	Mitotic spindle assembly checkpoint protein MAD1	0
Q13257	4085	MAD2L1	Mitotic spindle assembly checkpoint protein MAD2A	0
Q9H063	84232	MAF1	Repressor of RNA polymerase III transcription MAF1 homolog	0
P61326	4116	MAGOH	Protein mago nashi homolog	0
Q9UDY8	10892	MALT1	Mucosa-associated lymphoid tissue lymphoma translocation protein 1	0
P78559	4130	MAP1A	Microtubule-associated protein 1A	0
P46821	4131	MAP1B	Microtubule-associated protein 1B	0
Q9H492	84557	MAP1LC3A	Microtubule-associated proteins 1A/1B light chain 3A	0
Q66K74	55201	MAP1S	Microtubule-associated protein 1S	0
Q02750	5604	MAP2K1	Dual specificity mitogen-activated protein kinase kinase 1	0
P36507	5605	MAP2K2	Dual specificity mitogen-activated protein kinase kinase 2	0
P46734	5606	MAP2K3	Dual specificity mitogen-activated protein kinase kinase 3	0
P45985	6416	MAP2K4	Dual specificity mitogen-activated protein kinase kinase 4	0
Q13163	5607	MAP2K5	Dual specificity mitogen-activated protein kinase kinase 5	0
P52564	5608	MAP2K6	Dual specificity mitogen-activated protein kinase kinase 6	0
O14733	5609	MAP2K7	Dual specificity mitogen-activated protein kinase kinase 7	0
Q13233	4214	MAP3K1	Mitogen-activated protein kinase kinase kinase 1	0
Q12852	7786	MAP3K12	Mitogen-activated protein kinase kinase kinase 12	0
Q99558	9020	MAP3K14	Mitogen-activated protein kinase kinase kinase 14	0
Q9Y2U5	10746	MAP3K2	Mitogen-activated protein kinase kinase kinase 2	0
Q99759	4215	MAP3K3	Mitogen-activated protein kinase kinase kinase 3	0
Q99683	4217	MAP3K5	Mitogen-activated protein kinase kinase kinase 5	0
O43318	6885	MAP3K7	Mitogen-activated protein kinase kinase kinase 7	0
P57077	56911	MAP3K7CL	MAP3K7 C-terminal-like protein	0
P41279	1326	MAP3K8	Mitogen-activated protein kinase kinase kinase 8	0
P28482	5594	MAPK1	Mitogen-activated protein kinase 1	0
P53779	5602	MAPK10	Mitogen-activated protein kinase 10	0
Q15759	5600	MAPK11	Mitogen-activated protein kinase 11	0
P53778	6300	MAPK12	Mitogen-activated protein kinase 12	0
O15264	5603	MAPK13	Mitogen-activated protein kinase 13	0
Q16539	1432	MAPK14	Mitogen-activated protein kinase 14	0
P27361	5595	MAPK3	Mitogen-activated protein kinase 3	0
Q13164	5598	MAPK7	Mitogen-activated protein kinase 7	0
P45983	5599	MAPK8	Mitogen-activated protein kinase 8	0
Q9UQF2	9479	MAPK8IP1	C-Jun-amino-terminal kinase-interacting protein 1	0
P45984	5601	MAPK9	Mitogen-activated protein kinase 9	0
Q9BPZ7	79109	MAPKAP1	Target of rapamycin complex 2 subunit MAPKAP1	0
P49137	9261	MAPKAPK2	MAP kinase-activated protein kinase 2	0
Q16644	7867	MAPKAPK3	MAP kinase-activated protein kinase 3	0
Q15691	22919	MAPRE1	Microtubule-associated protein RP/EB family member 1	0
P10636	4137	MAPT	Microtubule-associated protein tau	0
P56192	4141	MARS	Methionine--tRNA ligase, cytoplasmic	0
Q00266	4143	MAT1A	S-adenosylmethionine synthase isoform type-1	0
P31153	4144	MAT2A	S-adenosylmethionine synthase isoform type-2	0
Q9NZL9	27430	MAT2B	Methionine adenosyltransferase 2 subunit beta	0
P42679	4145	MATK	Megakaryocyte-associated tyrosine-protein kinase	0
Q8N884	115004	MB21D1	Cyclic GMP-AMP synthase	0
Q96RQ3	56922	MCCC1	Methylcrotonoyl-CoA carboxylase subunit alpha, mitochondrial	0
Q9HCC0	64087	MCCC2	Methylcrotonoyl-CoA carboxylase beta chain, mitochondrial	0
P10911	4168	MCF2	Proto-oncogene DBL	0
O15068	23263	MCF2L	Guanine nucleotide exchange factor DBS	0
O60318	8888	MCM3AP	Germinal-center associated nuclear protein	0
P33993	4176	MCM7	DNA replication licensing factor MCM7	0
P40925	4190	MDH1	Malate dehydrogenase, cytoplasmic	0
Q00987	4193	MDM2	E3 ubiquitin-protein ligase Mdm2	0
P48163	4199	ME1	NADP-dependent malic enzyme	0
P51608	4204	MECP2	Methyl-CpG-binding protein 2	0
O15553	4210	MEFV	Pyrin	0
Q9Y316	51072	MEMO1	Protein MEMO1	0
O00255	4221	MEN1	Menin	0
P53582	23173	METAP1	Methionine aminopeptidase 1	0
P50579	10988	METAP2	Methionine aminopeptidase 2	0
O60291	23295	MGRN1	E3 ubiquitin-protein ligase MGRN1	0
Q86YT6	57534	MIB1	E3 ubiquitin-protein ligase MIB1	0
Q8IY33	79778	MICALL2	MICAL-like protein 2	0
Q9NPA3	58526	MID1IP1	Mid1-interacting protein 1	0
Q9BRT3	84299	MIEN1	Migration and invasion enhancer 1	0
Q8IUF8	84864	MINA	Bifunctional lysine-specific demethylase and histidyl-hydroxylase MINA	0
Q8N4C8	50488	MINK1	Misshapen-like kinase 1	0
Q9H081	79003	MIS12	Protein MIS12 homolog	0
Q9NPJ1	8195	MKKS	McKusick-Kaufman/Bardet-Biedl syndromes putative chaperonin	0
Q9BUB5	8569	MKNK1	MAP kinase-interacting serine/threonine-protein kinase 1	0
P55196	4301	MLLT4	Afadin	0
Q9BVC4	64223	MLST8	Target of rapamycin complex subunit LST8	0
Q9NP71	51085	MLXIPL	Carbohydrate-responsive element-binding protein	0
Q9Y4U1	25974	MMACHC	Methylmalonic aciduria and homocystinuria type C protein	0
Q9H3L0	27249	MMADHC	Methylmalonic aciduria and homocystinuria type D protein, mitochondrial	0
Q96BY2	64112	MOAP1	Modulator of apoptosis 1	0
Q9H8S9	55233	MOB1A	MOB kinase activator 1A	0
Q7L9L4	92597	MOB1B	MOB kinase activator 1B	0
Q96EN8	55034	MOCOS	Molybdenum cofactor sulfurase	0
Q9NZB8	4337	MOCS1	Molybdenum cofactor biosynthesis protein 1	0
O96033	4338	MOCS2	Molybdopterin synthase sulfur carrier subunit	0
O95396	27304	MOCS3	Adenylyltransferase and sulfurtransferase MOCS3	0
Q9Y6X9	22880	MORC2	MORC family CW-type zinc finger protein 2	0
Q9HCE1	4343	MOV10	Putative helicase MOV-10	0
P34949	4351	MPI	Mannose-6-phosphate isomerase	0
P49959	4361	MRE11A	Double-strand break repair protein MRE11A	0
Q9BV20	84245	MRI1	Methylthioribose-1-phosphate isomerase	0
Q9P289	51765	MST4	Serine/threonine-protein kinase MST4	0
P02795	4502	MT2A	Metallothionein-2	0
Q13126	4507	MTAP	S-methyl-5'-thioadenosine phosphorylase	0
P11586	4522	MTHFD1	C-1-tetrahydrofolate synthase, cytoplasmic	0
Q13496	4534	MTM1	Myotubularin	0
Q13613	8776	MTMR1	Myotubularin-related protein 1	0
Q8NCE2	64419	MTMR14	Myotubularin-related protein 14	0
Q13614	8898	MTMR2	Myotubularin-related protein 2	0
Q13615	8897	MTMR3	Myotubularin-related protein 3	0
Q9NYA4	9110	MTMR4	Myotubularin-related protein 4	0
Q9Y217	9107	MTMR6	Myotubularin-related protein 6	0
Q9Y216	9108	MTMR7	Myotubularin-related protein 7	0
P42345	2475	MTOR	Serine/threonine-protein kinase mTOR	0
P58546	136319	MTPN	Myotrophin	0
Q99707	4548	MTR	Methionine synthase	0
Q9UBK8	4552	MTRR	Methionine synthase reductase	0
Q96EY5	93343	MVB12A	Multivesicular body subunit 12A	0
Q9H7P6	89853	MVB12B	Multivesicular body subunit 12B	0
P53602	4597	MVD	Diphosphomevalonate decarboxylase	0
Q03426	4598	MVK	Mevalonate kinase	0
P20591	4599	MX1	Interferon-induced GTP-binding protein Mx1	0
P20592	4600	MX2	Interferon-induced GTP-binding protein Mx2	0
Q00872	4604	MYBPC1	Myosin-binding protein C, slow-type	0
Q14324	4606	MYBPC2	Myosin-binding protein C, fast-type	0
Q14896	4607	MYBPC3	Myosin-binding protein C, cardiac-type	0
Q99836	4615	MYD88	Myeloid differentiation primary response protein MyD88	0
P35749	4629	MYH11	Myosin-11	0
Q9UKX2	4620	MYH2	Myosin-2	0
P11055	4621	MYH3	Myosin-3	0
P13533	4624	MYH6	Myosin-6	0
P13535	4626	MYH8	Myosin-8	0
P35579	4627	MYH9	Myosin-9	0
P05976	4632	MYL1	Myosin light chain 1/3, skeletal muscle isoform	0
O14950	103910	MYL12B	Myosin regulatory light chain 12B	0
P10916	4633	MYL2	Myosin regulatory light chain 2, ventricular/cardiac muscle isoform	0
P08590	4634	MYL3	Myosin light chain 3	0
P12829	4635	MYL4	Myosin light chain 4	0
P60660	4637	MYL6	Myosin light polypeptide 6	0
P14649	140465	MYL6B	Myosin light chain 6B	0
P24844	10398	MYL9	Myosin regulatory light polypeptide 9	0
Q15746	4638	MYLK	Myosin light chain kinase, smooth muscle	0
Q32MK0	91807	MYLK3	Myosin light chain kinase 3	0
Q9HD67	4651	MYO10	Unconventional myosin-X	0
Q9Y6X6	23026	MYO16	Unconventional myosin-XVI	0
O00159	4641	MYO1C	Unconventional myosin-Ic	0
Q9UM54	4646	MYO6	Unconventional myosin-VI	0
Q13402	4647	MYO7A	Unconventional myosin-VIIa	0
Q13459	4650	MYO9B	Unconventional myosin-IXb	0
Q86UW6	55728	N4BP2	NEDD4-binding protein 2	0
O95544	65220	NADK	NAD kinase	0
Q6IA69	55191	NADSYN1	Glutamine-dependent NAD(+) synthetase	0
P43490	10135	NAMPT	Nicotinamide phosphoribosyltransferase	0
Q9NR45	54187	NANS	Sialic acid synthase	0
P54920	8775	NAPA	Alpha-soluble NSF attachment protein	0
Q6XQN6	93100	NAPRT1	Nicotinate phosphoribosyltransferase	0
O43776	4677	NARS	Asparagine--tRNA ligase, cytoplasmic	0
P18440	9	NAT1	Arylamine N-acetyltransferase 1	0
Q8NFP9	26960	NBEA	Neurobeachin	0
Q14596	4077	NBR1	Next to BRCA1 gene 1 protein	0
P61601	83988	NCALD	Neurocalcin-delta	0
Q15021	9918	NCAPD2	Condensin complex subunit 1	0
Q9BPX3	64151	NCAPG	Condensin complex subunit 3	0
Q15003	23397	NCAPH	Condensin complex subunit 2	0
Q09161	4686	NCBP1	Nuclear cap-binding protein subunit 1	0
P52298	22916	NCBP2	Nuclear cap-binding protein subunit 2	0
Q9UBB6	23154	NCDN	Neurochondrin	0
P14598	653361	NCF1	Neutrophil cytosol factor 1	0
P19878	4688	NCF2	Neutrophil cytosol factor 2	0
Q15080	4689	NCF4	Neutrophil cytosol factor 4	0
P16333	4690	NCK1	Cytoplasmic protein NCK1	0
O43639	8440	NCK2	Cytoplasmic protein NCK2	0
Q9NZQ3	51517	NCKIPSD	NCK-interacting protein with SH3 domain	0
P62166	23413	NCS1	Neuronal calcium sensor 1	0
O14777	10403	NDC80	Kinetochore protein NDC80 homolog	0
Q9NXR1	54820	NDE1	Nuclear distribution protein nudE homolog 1	0
Q9GZM8	81565	NDEL1	Nuclear distribution protein nudE-like 1	0
Q99608	4692	NDN	Necdin	0
Q9UHB4	27158	NDOR1	NADPH-dependent diflavin oxidoreductase 1	0
Q92597	10397	NDRG1	Protein NDRG1	0
Q9UN36	57447	NDRG2	Protein NDRG2	0
Q9ULP0	65009	NDRG4	Protein NDRG4	0
P20929	4703	NEB	Nebulin	0
Q8NHV4	121441	NEDD1	Protein NEDD1	0
P46934	4734	NEDD4	E3 ubiquitin-protein ligase NEDD4	0
Q96PU5	23327	NEDD4L	E3 ubiquitin-protein ligase NEDD4-like	0
Q15843	4738	NEDD8	NEDD8	0
P07196	4747	NEFL	Neurofilament light polypeptide	0
P51955	4751	NEK2	Serine/threonine-protein kinase Nek2	0
Q9HC98	10783	NEK6	Serine/threonine-protein kinase Nek6	0
Q8TD19	91754	NEK9	Serine/threonine-protein kinase Nek9	0
Q7Z628	10276	NET1	Neuroepithelial cell-transforming gene 1 protein	0
Q9Y3R4	4759	NEU2	Sialidase-2	0
O95644	4772	NFATC1	Nuclear factor of activated T-cells, cytoplasmic 1	0
Q13469	4773	NFATC2	Nuclear factor of activated T-cells, cytoplasmic 2	0
Q12968	4775	NFATC3	Nuclear factor of activated T-cells, cytoplasmic 3	0
Q14934	4776	NFATC4	Nuclear factor of activated T-cells, cytoplasmic 4	0
Q16236	4780	NFE2L2	Nuclear factor erythroid 2-related factor 2	0
P19838	4790	NFKB1	Nuclear factor NF-kappa-B p105 subunit	0
Q00653	4791	NFKB2	Nuclear factor NF-kappa-B p100 subunit	0
P25963	4792	NFKBIA	NF-kappa-B inhibitor alpha	0
Q15653	4793	NFKBIB	NF-kappa-B inhibitor beta	0
O00221	4794	NFKBIE	NF-kappa-B inhibitor epsilon	0
Q9UBC1	4795	NFKBIL1	NF-kappa-B inhibitor-like protein 1	0
Q9Y697	9054	NFS1	Cysteine desulfurase, mitochondrial	0
Q9UMS0	27247	NFU1	NFU1 iron-sulfur cluster scaffold homolog, mitochondrial	0
Q8N5V2	25791	NGEF	Ephexin-1	0
Q00994	27018	NGFRAP1	Protein BEX3	0
Q6VVB1	378884	NHLRC1	E3 ubiquitin-protein ligase NHLRC1	0
Q9Y2I6	22981	NINL	Ninein-like protein	0
Q9UFN0	25934	NIPSNAP3A	Protein NipSnap homolog 3A	0
Q9Y2I1	11188	NISCH	Nischarin	0
Q9UBE8	51701	NLK	Serine/threonine-protein kinase NLK	0
Q9NPP4	58484	NLRC4	NLR family CARD domain-containing protein 4	0
Q86WI3	84166	NLRC5	Protein NLRC5	0
Q9C000	22861	NLRP1	NACHT, LRR and PYD domains-containing protein 1	0
Q96P20	114548	NLRP3	NACHT, LRR and PYD domains-containing protein 3	0
Q96MN2	147945	NLRP4	NACHT, LRR and PYD domains-containing protein 4	0
P59047	126206	NLRP5	NACHT, LRR and PYD domains-containing protein 5	0
P15531	4830	NME1	Nucleoside diphosphate kinase A	0
P22392	4831	NME2	Nucleoside diphosphate kinase B	0
Q96T66	349565	NMNAT3	Nicotinamide mononucleotide adenylyltransferase 3	0
P30419	4836	NMT1	Glycylpeptide N-tetradecanoyltransferase 1	0
O60551	9397	NMT2	Glycylpeptide N-tetradecanoyltransferase 2	0
P40261	4837	NNMT	Nicotinamide N-methyltransferase	0
Q9Y239	10392	NOD1	Nucleotide-binding oligomerization domain-containing protein 1	0
Q9HC29	64127	NOD2	Nucleotide-binding oligomerization domain-containing protein 2	0
O60936	8996	NOL3	Nucleolar protein 3	0
P29475	4842	NOS1	Nitric oxide synthase, brain	0
P35228	4843	NOS2	Nitric oxide synthase, inducible	0
P29474	4846	NOS3	Nitric oxide synthase, endothelial	0
Q9Y314	51070	NOSIP	Nitric oxide synthase-interacting protein	0
Q99743	4862	NPAS2	Neuronal PAS domain-containing protein 2	0
P55786	9520	NPEPPS	Puromycin-sensitive aminopeptidase	0
O75161	261734	NPHP4	Nephrocystin-4	0
Q8TAT6	55666	NPLOC4	Nuclear protein localization protein 4 homolog	1
P06748	4869	NPM1	Nucleophosmin	0
P15559	1728	NQO1	NAD(P)H dehydrogenase [quinone] 1	0
Q14994	9970	NR1I3	Nuclear receptor subfamily 1 group I member 3	0
O43847	4898	NRD1	Nardilysin	0
P46459	4905	NSF	Vesicle-fusing ATPase	0
Q96IY1	25936	NSL1	Kinetochore-associated protein NSL1 homolog	0
Q8TCD5	30833	NT5C	5'(3')-deoxyribonucleotidase, cytosolic type	0
Q9BXI3	84618	NT5C1A	Cytosolic 5'-nucleotidase 1A	0
Q96P26	100526794	NT5C1B	Cytosolic 5'-nucleotidase 1B	0
P49902	22978	NT5C2	Cytosolic purine 5'-nucleotidase	0
Q86UY8	51559	NT5DC3	5'-nucleotidase domain-containing protein 3	0
P53384	4682	NUBP1	Cytosolic Fe-S cluster assembly factor NUBP1	0
Q9Y266	10726	NUDC	Nuclear migration protein nudC	0
P36639	4521	NUDT1	7,8-dihydro-8-oxoguanine triphosphatase	0
Q8NFP7	170685	NUDT10	Diphosphoinositol polyphosphate phosphohydrolase 3-alpha	0
Q96G61	55190	NUDT11	Diphosphoinositol polyphosphate phosphohydrolase 3-beta	0
Q9NV35	55270	NUDT15	Probable 8-oxo-dGTP diphosphatase NUDT15	0
Q6ZVK8	79873	NUDT18	8-oxo-dGDP phosphatase NUDT18	0
O95989	11165	NUDT3	Diphosphoinositol polyphosphate phosphohydrolase 1	0
Q9NZJ9	11163	NUDT4	Diphosphoinositol polyphosphate phosphohydrolase 2	0
Q9UKK9	11164	NUDT5	ADP-sugar pyrophosphatase	0
Q9BZD4	83540	NUF2	Kinetochore protein Nuf2	0
Q14980	4926	NUMA1	Nuclear mitotic apparatus protein 1	0
P57740	57122	NUP107	Nuclear pore complex protein Nup107	1
Q8WUM0	55746	NUP133	Nuclear pore complex protein Nup133	1
Q12769	23279	NUP160	Nuclear pore complex protein Nup160	1
P35658	8021	NUP214	Nuclear pore complex protein Nup214	0
Q8NFH4	79023	NUP37	Nucleoporin Nup37	0
Q8NFH3	348995	NUP43	Nucleoporin Nup43	0
Q9BW27	79902	NUP85	Nuclear pore complex protein Nup85	1
Q99567	4927	NUP88	Nuclear pore complex protein Nup88	1
P52948	4928	NUP98	Nuclear pore complex protein Nup98-Nup96	1
O15504	11097	NUPL2	Nucleoporin-like protein 2	1
P61970	10204	NUTF2	Nuclear transport factor 2	0
Q9UBU9	10482	NXF1	Nuclear RNA export factor 1	0
Q6DKJ4	64359	NXN	Nucleoredoxin	0
P00973	4938	OAS1	2'-5'-oligoadenylate synthase 1	0
P29728	4939	OAS2	2'-5'-oligoadenylate synthase 2	0
Q9Y6K5	4940	OAS3	2'-5'-oligoadenylate synthase 3	0
Q15646	8638	OASL	2'-5'-oligoadenylate synthase-like protein	0
P54368	4946	OAZ1	Ornithine decarboxylase antizyme 1	0
O95190	4947	OAZ2	Ornithine decarboxylase antizyme 2	0
Q9UMX2	51686	OAZ3	Ornithine decarboxylase antizyme 3	0
Q5VST9	84033	OBSCN	Obscurin	0
Q01968	4952	OCRL	Inositol polyphosphate 5-phosphatase OCRL-1	0
P11926	4953	ODC1	Ornithine decarboxylase	0
Q5BJF6	4957	ODF2	Outer dense fiber protein 2	0
O75665	8481	OFD1	Oral-facial-digital syndrome 1 protein	0
O15294	8473	OGT	UDP-N-acetylglucosamine--peptide N-acetylglucosaminyltransferase 110 kDa subunit	0
O60890	4983	OPHN1	Oligophrenin-1	0
O14841	26873	OPLAH	5-oxoprolinase	0
Q96CV9	10133	OPTN	Optineurin	0
Q13415	4998	ORC1	Origin recognition complex subunit 1	0
Q9H4L5	26031	OSBPL3	Oxysterol-binding protein-related protein 3	0
Q9BZF3	114880	OSBPL6	Oxysterol-binding protein-related protein 6	0
Q9BZF2	114881	OSBPL7	Oxysterol-binding protein-related protein 7	0
Q6ZRI0	340990	OTOG	Otogelin	0
Q96G74	55593	OTUD5	OTU domain-containing protein 5	0
Q12889	5016	OVGP1	Oviduct-specific glycoprotein	0
P11940	26986	PABPC1	Polyadenylate-binding protein 1	0
Q6VY07	55690	PACS1	Phosphofurin acidic cluster sorting protein 1	0
Q9BY11	29993	PACSIN1	Protein kinase C and casein kinase substrate in neurons protein 1	0
Q9UNF0	11252	PACSIN2	Protein kinase C and casein kinase substrate in neurons protein 2	0
P43034	5048	PAFAH1B1	Platelet-activating factor acetylhydrolase IB subunit alpha	0
P68402	5049	PAFAH1B2	Platelet-activating factor acetylhydrolase IB subunit beta	0
Q15102	5050	PAFAH1B3	Platelet-activating factor acetylhydrolase IB subunit gamma	0
P00439	5053	PAH	Phenylalanine-4-hydroxylase	0
P22234	10606	PAICS	Multifunctional protein ADE2	0
Q9H074	10605	PAIP1	Polyadenylate-binding protein-interacting protein 1	0
Q13153	5058	PAK1	Serine/threonine-protein kinase PAK 1	0
Q13177	5062	PAK2	Serine/threonine-protein kinase PAK 2	0
Q9ULE6	27143	PALD1	Paladin	0
Q504Q3	9924	PAN2	PAB-dependent poly(A)-specific ribonuclease subunit PAN2	0
Q58A45	255967	PAN3	PAB-dependent poly(A)-specific ribonuclease subunit PAN3	0
Q8TE04	53354	PANK1	Pantothenate kinase 1	0
Q9BZ23	80025	PANK2	Pantothenate kinase 2, mitochondrial	0
O43252	9061	PAPSS1	Bifunctional 3'-phosphoadenosine 5'-phosphosulfate synthase 1	0
O95340	9060	PAPSS2	Bifunctional 3'-phosphoadenosine 5'-phosphosulfate synthase 2	0
Q8TEW0	56288	PARD3	Partitioning defective 3 homolog	0
Q9NPB6	50855	PARD6A	Partitioning defective 6 homolog alpha	0
Q9BYG5	84612	PARD6B	Partitioning defective 6 homolog beta	0
Q9BYG4	84552	PARD6G	Partitioning defective 6 homolog gamma	0
Q86W56	670	PARG	Poly(ADP-ribose) glycohydrolase	0
O60260	5071	PARK2	E3 ubiquitin-protein ligase parkin	0
Q99497	11315	PARK7	Protein DJ-1	0
O95453	5073	PARN	Poly(A)-specific ribonuclease PARN	0
Q8IXQ6	83666	PARP9	Poly [ADP-ribose] polymerase 9	0
Q9NVD7	55742	PARVA	Alpha-parvin	0
Q9HBI1	29780	PARVB	Beta-parvin	0
Q86TB9	219988	PATL1	Protein PAT1 homolog 1	0
Q9Y5B6	94104	PAXBP1	PAX3- and PAX7-binding protein 1	0
Q96AQ6	57326	PBXIP1	Pre-B-cell leukemia transcription factor-interacting protein 1	0
P11498	5091	PC	Pyruvate carboxylase, mitochondrial	0
P61457	5092	PCBD1	Pterin-4-alpha-carbinolamine dehydratase	0
Q15366	5094	PCBP2	Poly(rC)-binding protein 2	0
P57721	54039	PCBP3	Poly(rC)-binding protein 3	0
P05165	5095	PCCA	Propionyl-CoA carboxylase alpha chain, mitochondrial	0
P05166	5096	PCCB	Propionyl-CoA carboxylase beta chain, mitochondrial	0
P35558	5105	PCK1	Phosphoenolpyruvate carboxykinase, cytosolic [GTP]	0
Q15154	5108	PCM1	Pericentriolar material 1 protein	0
O95613	5116	PCNT	Pericentrin	0
P48539	5121	PCP4	Purkinje cell protein 4	0
Q9UKL6	58488	PCTP	Phosphatidylcholine transfer protein	0
P49585	5130	PCYT1A	Choline-phosphate cytidylyltransferase A	0
P20941	5132	PDC	Phosducin	0
Q9BUL8	11235	PDCD10	Programmed cell death protein 10	0
Q14690	22984	PDCD11	Protein RRP5 homolog	0
Q53EL6	27250	PDCD4	Programmed cell death protein 4	0
Q8WUM4	10015	PDCD6IP	Programmed cell death 6-interacting protein	0
Q9Y233	10846	PDE10A	cAMP and cAMP-inhibited cGMP 3',5'-cyclic phosphodiesterase 10A	0
Q9HCR9	50940	PDE11A	Dual 3',5'-cyclic-AMP and -GMP phosphodiesterase 11A	0
P54750	5136	PDE1A	Calcium/calmodulin-dependent 3',5'-cyclic nucleotide phosphodiesterase 1A	0
Q01064	5153	PDE1B	Calcium/calmodulin-dependent 3',5'-cyclic nucleotide phosphodiesterase 1B	0
Q14123	5137	PDE1C	Calcium/calmodulin-dependent 3',5'-cyclic nucleotide phosphodiesterase 1C	0
O00408	5138	PDE2A	cGMP-dependent 3',5'-cyclic phosphodiesterase	0
P27815	5141	PDE4A	cAMP-specific 3',5'-cyclic phosphodiesterase 4A	0
Q07343	5142	PDE4B	cAMP-specific 3',5'-cyclic phosphodiesterase 4B	0
Q08493	5143	PDE4C	cAMP-specific 3',5'-cyclic phosphodiesterase 4C	0
Q08499	5144	PDE4D	cAMP-specific 3',5'-cyclic phosphodiesterase 4D	0
O76074	8654	PDE5A	cGMP-specific 3',5'-cyclic phosphodiesterase	0
O43924	5147	PDE6D	Retinal rod rhodopsin-sensitive cGMP 3',5'-cyclic phosphodiesterase subunit delta	0
Q13946	5150	PDE7A	High affinity cAMP-specific 3',5'-cyclic phosphodiesterase 7A	0
Q9NP56	27115	PDE7B	cAMP-specific 3',5'-cyclic phosphodiesterase 7B	0
O60658	5151	PDE8A	High affinity cAMP-specific and IBMX-insensitive 3',5'-cyclic phosphodiesterase 8A	0
O95263	8622	PDE8B	High affinity cAMP-specific and IBMX-insensitive 3',5'-cyclic phosphodiesterase 8B	0
O76083	5152	PDE9A	High affinity cGMP-specific 3',5'-cyclic phosphodiesterase 9A	0
Q96HC4	10611	PDLIM5	PDZ and LIM domain protein 5	0
O15530	5170	PDPK1	3-phosphoinositide-dependent protein kinase 1	0
Q29RF7	23244	PDS5A	Sister chromatid cohesion protein PDS5 homolog A	0
Q9NTI5	23047	PDS5B	Sister chromatid cohesion protein PDS5 homolog B	0
P52945	3651	PDX1	Pancreas/duodenum homeobox protein 1	0
O00764	8566	PDXK	Pyridoxal kinase	0
Q96GD0	57026	PDXP	Pyridoxal phosphate phosphatase	0
Q5EBL8	51248	PDZD11	PDZ domain-containing protein 11	0
Q86UT5	79849	PDZD3	Na(+)/H(+) exchange regulatory cofactor NHE-RF4	0
Q96FA3	57162	PELI1	E3 ubiquitin-protein ligase pellino homolog 1	0
Q9HAT8	57161	PELI2	E3 ubiquitin-protein ligase pellino homolog 2	0
Q8N2H9	246330	PELI3	E3 ubiquitin-protein ligase pellino homolog 3	0
O43933	5189	PEX1	Peroxisome biogenesis factor 1	0
P40855	5824	PEX19	Peroxisomal biogenesis factor 19	0
P50542	5830	PEX5	Peroxisomal targeting signal 1 receptor	0
Q8IYB4	51555	PEX5L	PEX5-related protein	0
Q13608	5190	PEX6	Peroxisome assembly factor 2	1
O00628	5191	PEX7	Peroxisomal targeting signal 2 receptor	0
O15067	5198	PFAS	Phosphoribosylformylglycinamidine synthase	0
Q9NQP4	5203	PFDN4	Prefoldin subunit 4	0
P16118	5207	PFKFB1	6-phosphofructo-2-kinase/fructose-2,6-bisphosphatase 1	0
O60825	5208	PFKFB2	6-phosphofructo-2-kinase/fructose-2,6-bisphosphatase 2	0
Q16875	5209	PFKFB3	6-phosphofructo-2-kinase/fructose-2,6-bisphosphatase 3	0
Q16877	5210	PFKFB4	6-phosphofructo-2-kinase/fructose-2,6-bisphosphatase 4	0
P17858	5211	PFKL	6-phosphofructokinase, liver type	0
P08237	5213	PFKM	6-phosphofructokinase, muscle type	0
Q01813	5214	PFKP	6-phosphofructokinase type C	0
P07737	5216	PFN1	Profilin-1	0
P18669	5223	PGAM1	Phosphoglycerate mutase 1	0
P15259	5224	PGAM2	Phosphoglycerate mutase 2	0
P52209	5226	PGD	6-phosphogluconate dehydrogenase, decarboxylating	0
P00558	5230	PGK1	Phosphoglycerate kinase 1	0
O95336	25796	PGLS	6-phosphogluconolactonase	0
P36871	5236	PGM1	Phosphoglucomutase-1	0
Q96G03	55276	PGM2	Phosphoglucomutase-2	0
Q6PCE3	283209	PGM2L1	Glucose 1,6-bisphosphate synthase	0
O95394	5238	PGM3	Phosphoacetylglucosamine mutase	0
Q9C0D0	221692	PHACTR1	Phosphatase and actin regulator 1	0
Q9H814	51808	PHAX	Phosphorylated adapter RNA export protein	0
O43175	26227	PHGDH	D-3-phosphoglycerate dehydrogenase	0
P46020	5255	PHKA1	Phosphorylase b kinase regulatory subunit alpha, skeletal muscle isoform	0
P46019	5256	PHKA2	Phosphorylase b kinase regulatory subunit alpha, liver isoform	0
Q93100	5257	PHKB	Phosphorylase b kinase regulatory subunit beta	0
Q16816	5260	PHKG1	Phosphorylase b kinase gamma catalytic chain, skeletal muscle/heart isoform	0
P15735	5261	PHKG2	Phosphorylase b kinase gamma catalytic chain, liver/testis isoform	0
O60346	23239	PHLPP1	PH domain leucine-rich repeat-containing protein phosphatase 1	0
Q6ZVD8	23035	PHLPP2	PH domain leucine-rich repeat-containing protein phosphatase 2	0
Q8TCT1	162466	PHOSPHO1	Phosphoethanolamine/phosphocholine phosphatase	0
Q9NRX4	29085	PHPT1	14 kDa phosphohistidine phosphatase	0
Q9BTU6	55361	PI4K2A	Phosphatidylinositol 4-kinase type 2-alpha	1
Q8TCG2	55300	PI4K2B	Phosphatidylinositol 4-kinase type 2-beta	0
P42356	5297	PI4KA	Phosphatidylinositol 4-kinase alpha	0
Q9UBF8	5298	PI4KB	Phosphatidylinositol 4-kinase beta	0
Q6ZUJ8	118788	PIK3AP1	Phosphoinositide 3-kinase adapter protein 1	0
O00443	5286	PIK3C2A	Phosphatidylinositol 4-phosphate 3-kinase C2 domain-containing subunit alpha	0
O00750	5287	PIK3C2B	Phosphatidylinositol 4-phosphate 3-kinase C2 domain-containing subunit beta	0
O75747	5288	PIK3C2G	Phosphatidylinositol 4-phosphate 3-kinase C2 domain-containing subunit gamma	0
Q8NEB9	5289	PIK3C3	Phosphatidylinositol 3-kinase catalytic subunit type 3	0
P42336	5290	PIK3CA	Phosphatidylinositol 4,5-bisphosphate 3-kinase catalytic subunit alpha isoform	0
P42338	5291	PIK3CB	Phosphatidylinositol 4,5-bisphosphate 3-kinase catalytic subunit beta isoform	0
O00329	5293	PIK3CD	Phosphatidylinositol 4,5-bisphosphate 3-kinase catalytic subunit delta isoform	0
P48736	5294	PIK3CG	Phosphatidylinositol 4,5-bisphosphate 3-kinase catalytic subunit gamma isoform	0
P27986	5295	PIK3R1	Phosphatidylinositol 3-kinase regulatory subunit alpha	0
O00459	5296	PIK3R2	Phosphatidylinositol 3-kinase regulatory subunit beta	0
Q92569	8503	PIK3R3	Phosphatidylinositol 3-kinase regulatory subunit gamma	0
Q99570	30849	PIK3R4	Phosphoinositide 3-kinase regulatory subunit 4	0
Q8WYR1	23533	PIK3R5	Phosphoinositide 3-kinase regulatory subunit 5	0
Q5UE93	146850	PIK3R6	Phosphoinositide 3-kinase regulatory subunit 6	0
Q9Y2I7	200576	PIKFYVE	1-phosphatidylinositol 3-phosphate 5-kinase	0
P48426	5305	PIP4K2A	Phosphatidylinositol 5-phosphate 4-kinase type-2 alpha	0
P78356	8396	PIP4K2B	Phosphatidylinositol 5-phosphate 4-kinase type-2 beta	0
Q99755	8394	PIP5K1A	Phosphatidylinositol 4-phosphate 5-kinase type-1 alpha	0
O14986	8395	PIP5K1B	Phosphatidylinositol 4-phosphate 5-kinase type-1 beta	0
O60331	23396	PIP5K1C	Phosphatidylinositol 4-phosphate 5-kinase type-1 gamma	0
P30613	5313	PKLR	Pyruvate kinase PKLR	0
P14618	5315	PKM	Pyruvate kinase PKM	0
Q99640	9088	PKMYT1	Membrane-associated tyrosine- and threonine-specific cdc2-inhibitory kinase	0
Q9BZM2	64600	PLA2G2F	Group IIF secretory phospholipase A2	0
P47712	5321	PLA2G4A	Cytosolic phospholipase A2	0
P0C869	100137049	PLA2G4B	Cytosolic phospholipase A2 beta	0
Q9UP65	8605	PLA2G4C	Cytosolic phospholipase A2 gamma	0
Q86XP0	283748	PLA2G4D	Cytosolic phospholipase A2 delta	0
Q3MJ16	123745	PLA2G4E	Cytosolic phospholipase A2 epsilon	0
Q68DD2	255189	PLA2G4F	Cytosolic phospholipase A2 zeta	0
O60733	8398	PLA2G6	85/88 kDa calcium-independent phospholipase A2	0
Q6P4A8	79887	PLBD1	Phospholipase B-like 1	0
Q9NQ66	23236	PLCB1	1-phosphatidylinositol 4,5-bisphosphate phosphodiesterase beta-1	0
Q00722	5330	PLCB2	1-phosphatidylinositol 4,5-bisphosphate phosphodiesterase beta-2	0
Q01970	5331	PLCB3	1-phosphatidylinositol 4,5-bisphosphate phosphodiesterase beta-3	0
Q15147	5332	PLCB4	1-phosphatidylinositol 4,5-bisphosphate phosphodiesterase beta-4	0
P51178	5333	PLCD1	1-phosphatidylinositol 4,5-bisphosphate phosphodiesterase delta-1	0
Q8N3E9	113026	PLCD3	1-phosphatidylinositol 4,5-bisphosphate phosphodiesterase delta-3	0
Q9P212	51196	PLCE1	1-phosphatidylinositol 4,5-bisphosphate phosphodiesterase epsilon-1	0
P19174	5335	PLCG1	1-phosphatidylinositol 4,5-bisphosphate phosphodiesterase gamma-1	0
P16885	5336	PLCG2	1-phosphatidylinositol 4,5-bisphosphate phosphodiesterase gamma-2	0
Q4KWH8	23007	PLCH1	1-phosphatidylinositol 4,5-bisphosphate phosphodiesterase eta-1	0
Q15149	5339	PLEC	Plectin	0
P08567	5341	PLEK	Pleckstrin	0
Q9H7P9	64857	PLEKHG2	Pleckstrin homology domain-containing family G member 2	0
O94827	57449	PLEKHG5	Pleckstrin homology domain-containing family G member 5	0
P53350	5347	PLK1	Serine/threonine-protein kinase PLK1	0
O00444	10733	PLK4	Serine/threonine-protein kinase PLK4	0
Q13794	5366	PMAIP1	Phorbol-12-myristate-13-acetate-induced protein 1	1
Q6P1K2	100527963	PMF1	Polyamine-modulated factor 1	0
P29590	5371	PML	Protein PML	0
Q92871	5372	PMM1	Phosphomannomutase 1	0
O15305	5373	PMM2	Phosphomannomutase 2	0
Q15126	10654	PMVK	Phosphomevalonate kinase	0
P11086	5409	PNMT	Phenylethanolamine N-methyltransferase	0
P00491	4860	PNP	Purine nucleoside phosphorylase	0
Q9NVS9	55163	PNPO	Pyridoxine-5'-phosphate oxidase	0
O15160	9533	POLR1C	DNA-directed RNA polymerases I and III subunit RPAC1	0
Q9Y2S0	51082	POLR1D	DNA-directed RNA polymerases I and III subunit RPAC2	0
P19388	5434	POLR2E	DNA-directed RNA polymerases I, II, and III subunit RPABC1	0
P61218	5435	POLR2F	DNA-directed RNA polymerases I, II, and III subunit RPABC2	0
P52434	5437	POLR2H	DNA-directed RNA polymerases I, II, and III subunit RPABC3	0
P53803	5440	POLR2K	DNA-directed RNA polymerases I, II, and III subunit RPABC4	0
P62875	5441	POLR2L	DNA-directed RNA polymerases I, II, and III subunit RPABC5	0
O14802	11128	POLR3A	DNA-directed RNA polymerase III subunit RPC1	0
Q9NW08	55703	POLR3B	DNA-directed RNA polymerase III subunit RPC2	0
Q9BUI4	10623	POLR3C	DNA-directed RNA polymerase III subunit RPC3	0
P05423	661	POLR3D	DNA-directed RNA polymerase III subunit RPC4	0
Q9NVU0	101060521	POLR3E	DNA-directed RNA polymerase III subunit RPC5	0
Q9H1D9	10621	POLR3F	DNA-directed RNA polymerase III subunit RPC6	0
O15318	10622	POLR3G	DNA-directed RNA polymerase III subunit RPC7	0
Q9BT43	84265	POLR3GL	DNA-directed RNA polymerase III subunit RPC7-like	0
Q9Y535	171568	POLR3H	DNA-directed RNA polymerase III subunit RPC8	0
Q9Y2Y1	51728	POLR3K	DNA-directed RNA polymerase III subunit RPC10	0
Q9Y244	51371	POMP	Proteasome maturation protein	0
Q9BYX7	440915	POTEKP	Putative beta-actin-like protein 3	0
Q01860	5460	POU5F1	POU domain, class 5, transcription factor 1	0
Q15181	5464	PPA1	Inorganic pyrophosphatase	0
P37231	5468	PPARG	Peroxisome proliferator-activated receptor gamma	0
Q9UBK2	10891	PPARGC1A	Peroxisome proliferator-activated receptor gamma coactivator 1-alpha	0
Q06203	5471	PPAT	Amidophosphoribosyltransferase	0
Q96CD2	60490	PPCDC	Phosphopantothenoylcysteine decarboxylase	0
Q9HAB8	79717	PPCS	Phosphopantothenate--cysteine ligase	0
O14829	5475	PPEF1	Serine/threonine-protein phosphatase with EF-hands 1	0
P62937	5478	PPIA	Peptidyl-prolyl cis-trans isomerase A	0
Q6PFW1	9677	PPIP5K1	Inositol hexakisphosphate and diphosphoinositol-pentakisphosphate kinase 1	0
O43314	23262	PPIP5K2	Inositol hexakisphosphate and diphosphoinositol-pentakisphosphate kinase 2	0
P35813	5494	PPM1A	Protein phosphatase 1A	0
O75688	5495	PPM1B	Protein phosphatase 1B	0
P49593	9647	PPM1F	Protein phosphatase 1F	0
P62136	5499	PPP1CA	Serine/threonine-protein phosphatase PP1-alpha catalytic subunit	0
P36873	5501	PPP1CC	Serine/threonine-protein phosphatase PP1-gamma catalytic subunit	0
O75807	23645	PPP1R15A	Protein phosphatase 1 regulatory subunit 15A	0
Q9UD71	84152	PPP1R1B	Protein phosphatase 1 regulatory subunit 1B	0
Q9UQK1	5507	PPP1R3C	Protein phosphatase 1 regulatory subunit 3C	0
P67775	5515	PPP2CA	Serine/threonine-protein phosphatase 2A catalytic subunit alpha isoform	0
P62714	5516	PPP2CB	Serine/threonine-protein phosphatase 2A catalytic subunit beta isoform	0
P30153	5518	PPP2R1A	Serine/threonine-protein phosphatase 2A 65 kDa regulatory subunit A alpha isoform	0
P63151	5520	PPP2R2A	Serine/threonine-protein phosphatase 2A 55 kDa regulatory subunit B alpha isoform	0
Q15173	5526	PPP2R5B	Serine/threonine-protein phosphatase 2A 56 kDa regulatory subunit beta isoform	0
Q14738	5528	PPP2R5D	Serine/threonine-protein phosphatase 2A 56 kDa regulatory subunit delta isoform	0
Q08209	5530	PPP3CA	Serine/threonine-protein phosphatase 2B catalytic subunit alpha isoform	0
P16298	5532	PPP3CB	Serine/threonine-protein phosphatase 2B catalytic subunit beta isoform	0
P48454	5533	PPP3CC	Serine/threonine-protein phosphatase 2B catalytic subunit gamma isoform	0
P63098	5534	PPP3R1	Calcineurin subunit B type 1	0
P53041	5536	PPP5C	Serine/threonine-protein phosphatase 5	0
O00743	5537	PPP6C	Serine/threonine-protein phosphatase 6 catalytic subunit	0
P50897	5538	PPT1	Palmitoyl-protein thioesterase 1	0
Q06830	5052	PRDX1	Peroxiredoxin-1	0
P32119	7001	PRDX2	Peroxiredoxin-2	0
P30044	25824	PRDX5	Peroxiredoxin-5, mitochondrial	0
P30041	9588	PRDX6	Peroxiredoxin-6	0
Q4J6C6	9581	PREPL	Prolyl endopeptidase-like	0
Q8TCU6	57580	PREX1	Phosphatidylinositol 3,4,5-trisphosphate-dependent Rac exchanger 1 protein	0
Q96MT3	144165	PRICKLE1	Prickle-like protein 1	0
Q13131	5562	PRKAA1	5'-AMP-activated protein kinase catalytic subunit alpha-1	0
P54646	5563	PRKAA2	5'-AMP-activated protein kinase catalytic subunit alpha-2	0
Q9Y478	5564	PRKAB1	5'-AMP-activated protein kinase subunit beta-1	0
O43741	5565	PRKAB2	5'-AMP-activated protein kinase subunit beta-2	0
P17612	5566	PRKACA	cAMP-dependent protein kinase catalytic subunit alpha	0
P22694	5567	PRKACB	cAMP-dependent protein kinase catalytic subunit beta	0
P22612	5568	PRKACG	cAMP-dependent protein kinase catalytic subunit gamma	0
P54619	5571	PRKAG1	5'-AMP-activated protein kinase subunit gamma-1	0
Q9UGJ0	51422	PRKAG2	5'-AMP-activated protein kinase subunit gamma-2	0
Q9UGI9	53632	PRKAG3	5'-AMP-activated protein kinase subunit gamma-3	0
P10644	5573	PRKAR1A	cAMP-dependent protein kinase type I-alpha regulatory subunit	0
P31321	5575	PRKAR1B	cAMP-dependent protein kinase type I-beta regulatory subunit	0
P13861	5576	PRKAR2A	cAMP-dependent protein kinase type II-alpha regulatory subunit	0
P31323	5577	PRKAR2B	cAMP-dependent protein kinase type II-beta regulatory subunit	0
P17252	5578	PRKCA	Protein kinase C alpha type	0
P05771	5579	PRKCB	Protein kinase C beta type	0
Q05655	5580	PRKCD	Protein kinase C delta type	0
Q02156	5581	PRKCE	Protein kinase C epsilon type	0
P05129	5582	PRKCG	Protein kinase C gamma type	0
P24723	5583	PRKCH	Protein kinase C eta type	0
P41743	5584	PRKCI	Protein kinase C iota type	0
Q04759	5588	PRKCQ	Protein kinase C theta type	0
Q05513	5590	PRKCZ	Protein kinase C zeta type	0
Q15139	5587	PRKD1	Serine/threonine-protein kinase D1	0
P78527	5591	PRKDC	DNA-dependent protein kinase catalytic subunit	0
Q13976	5592	PRKG1	cGMP-dependent protein kinase 1	0
Q13237	5593	PRKG2	cGMP-dependent protein kinase 2	0
O75569	8575	PRKRA	Interferon-inducible double-stranded RNA-dependent protein kinase activator A	0
Q99873	3276	PRMT1	Protein arginine N-methyltransferase 1	0
P55345	3275	PRMT2	Protein arginine N-methyltransferase 2	0
O60678	10196	PRMT3	Protein arginine N-methyltransferase 3	0
O14744	10419	PRMT5	Protein arginine N-methyltransferase 5	0
Q96LA8	55170	PRMT6	Protein arginine N-methyltransferase 6	0
Q9NVM4	54496	PRMT7	Protein arginine N-methyltransferase 7	0
Q9NR22	56341	PRMT8	Protein arginine N-methyltransferase 8	0
P60891	5631	PRPS1	Ribose-phosphate pyrophosphokinase 1	0
Q9NRG1	56952	PRTFDC1	Phosphoribosyltransferase domain-containing protein 1	0
P24158	5657	PRTN3	Myeloblastin	0
Q9Y617	29968	PSAT1	Phosphoserine aminotransferase	0
O75475	11168	PSIP1	PC4 and SFRS1-interacting protein	0
P25787	5683	PSMA2	Proteasome subunit alpha type-2	0
P25788	5684	PSMA3	Proteasome subunit alpha type-3	0
P25789	5685	PSMA4	Proteasome subunit alpha type-4	0
P28066	5686	PSMA5	Proteasome subunit alpha type-5	0
P60900	5687	PSMA6	Proteasome subunit alpha type-6	0
O14818	5688	PSMA7	Proteasome subunit alpha type-7	0
Q8TAA3	143471	PSMA8	Proteasome subunit alpha type-7-like	0
P20618	5689	PSMB1	Proteasome subunit beta type-1	0
P40306	5699	PSMB10	Proteasome subunit beta type-10	0
A5LHX3	122706	PSMB11	Proteasome subunit beta type-11	0
P49721	5690	PSMB2	Proteasome subunit beta type-2	0
P49720	5691	PSMB3	Proteasome subunit beta type-3	0
P28070	5692	PSMB4	Proteasome subunit beta type-4	0
P28074	5693	PSMB5	Proteasome subunit beta type-5	0
P28072	5694	PSMB6	Proteasome subunit beta type-6	0
Q99436	5695	PSMB7	Proteasome subunit beta type-7	0
P28062	5696	PSMB8	Proteasome subunit beta type-8	0
P28065	5698	PSMB9	Proteasome subunit beta type-9	0
P62191	5700	PSMC1	26S protease regulatory subunit 4	0
P35998	5701	PSMC2	26S protease regulatory subunit 7	0
P17980	5702	PSMC3	26S protease regulatory subunit 6A	0
P43686	5704	PSMC4	26S protease regulatory subunit 6B	0
P62195	5705	PSMC5	26S protease regulatory subunit 8	0
P62333	5706	PSMC6	26S protease regulatory subunit 10B	0
Q99460	5707	PSMD1	26S proteasome non-ATPase regulatory subunit 1	0
O75832	5716	PSMD10	26S proteasome non-ATPase regulatory subunit 10	0
O00231	5717	PSMD11	26S proteasome non-ATPase regulatory subunit 11	0
O00232	5718	PSMD12	26S proteasome non-ATPase regulatory subunit 12	0
Q9UNM6	5719	PSMD13	26S proteasome non-ATPase regulatory subunit 13	0
O00487	10213	PSMD14	26S proteasome non-ATPase regulatory subunit 14	0
Q13200	5708	PSMD2	26S proteasome non-ATPase regulatory subunit 2	0
O43242	5709	PSMD3	26S proteasome non-ATPase regulatory subunit 3	0
P55036	5710	PSMD4	26S proteasome non-ATPase regulatory subunit 4	0
Q16401	5711	PSMD5	26S proteasome non-ATPase regulatory subunit 5	0
Q15008	9861	PSMD6	26S proteasome non-ATPase regulatory subunit 6	0
P51665	5713	PSMD7	26S proteasome non-ATPase regulatory subunit 7	0
P48556	5714	PSMD8	26S proteasome non-ATPase regulatory subunit 8	0
O00233	5715	PSMD9	26S proteasome non-ATPase regulatory subunit 9	0
Q06323	5720	PSME1	Proteasome activator complex subunit 1	0
Q9UL46	5721	PSME2	Proteasome activator complex subunit 2	0
P61289	10197	PSME3	Proteasome activator complex subunit 3	1
Q14997	23198	PSME4	Proteasome activator complex subunit 4	0
Q92530	9491	PSMF1	Proteasome inhibitor PI31 subunit	0
P78330	5723	PSPH	Phosphoserine phosphatase	0
Q6PGN9	84722	PSRC1	Proline/serine-rich coiled-coil protein 1	0
O43586	9051	PSTPIP1	Proline-serine-threonine phosphatase-interacting protein 1	0
Q9H939	9050	PSTPIP2	Proline-serine-threonine phosphatase-interacting protein 2	0
P60484	5728	PTEN	Phosphatidylinositol 3,4,5-trisphosphate 3-phosphatase and dual-specificity protein phosphatase PTEN	0
Q15185	10728	PTGES3	Prostaglandin E synthase 3	0
Q05397	5747	PTK2	Focal adhesion kinase 1	0
Q14289	2185	PTK2B	Protein-tyrosine kinase 2-beta	0
Q06124	5781	PTPN11	Tyrosine-protein phosphatase non-receptor type 11	0
Q05209	5782	PTPN12	Tyrosine-protein phosphatase non-receptor type 12	0
P29350	5777	PTPN6	Tyrosine-protein phosphatase non-receptor type 6	0
P35236	5778	PTPN7	Tyrosine-protein phosphatase non-receptor type 7	0
Q6NZI2	284119	PTRF	Polymerase I and transcript release factor	0
Q03393	5805	PTS	6-pyruvoyl tetrahydrobiopterin synthase	0
O95997	9232	PTTG1	Securin	0
Q14671	9698	PUM1	Pumilio homolog 1	0
Q9ULZ3	29108	PYCARD	Apoptosis-associated speck-like protein containing a CARD	0
Q8WXC3	260434	PYDC1	Pyrin domain-containing protein 1	0
P06737	5836	PYGL	Glycogen phosphorylase, liver form	0
P11217	5837	PYGM	Glycogen phosphorylase, muscle form	0
P47897	5859	QARS	Glutamine--tRNA ligase	0
P09417	5860	QDPR	Dihydropteridine reductase	0
Q15274	23475	QPRT	Nicotinate-nucleotide pyrophosphorylase [carboxylating]	0
P61106	51552	RAB14	Ras-related protein Rab-14	1
P62820	5861	RAB1A	Ras-related protein Rab-1A	1
Q969Q5	53917	RAB24	Ras-related protein Rab-24	1
P57729	23682	RAB38	Ras-related protein Rab-38	0
P20337	5865	RAB3B	Ras-related protein Rab-3B	0
Q96E17	115827	RAB3C	Ras-related protein Rab-3C	0
Q96QF0	117177	RAB3IP	Rab-3A-interacting protein	0
P20339	5868	RAB5A	Ras-related protein Rab-5A	1
P20340	5870	RAB6A	Ras-related protein Rab-6A	0
Q9Y3P9	23637	RABGAP1	Rab GTPase-activating protein 1	0
P63000	5879	RAC1	Ras-related C3 botulinum toxin substrate 1	0
P15153	5880	RAC2	Ras-related C3 botulinum toxin substrate 2	0
P60763	5881	RAC3	Ras-related C3 botulinum toxin substrate 3	0
Q9H0H5	29127	RACGAP1	Rac GTPase-activating protein 1	0
O60216	5885	RAD21	Double-strand-break repair protein rad21 homolog	0
P04049	5894	RAF1	RAF proto-oncogene serine/threonine-protein kinase	0
Q15311	10928	RALBP1	RalA-binding protein 1	0
Q6GYQ0	253959	RALGAPA1	Ral GTPase-activating protein subunit alpha-1	0
Q2PPJ7	57186	RALGAPA2	Ral GTPase-activating protein subunit alpha-2	0
Q12967	5900	RALGDS	Ral guanine nucleotide dissociation stimulator	0
P62826	5901	RAN	GTP-binding nuclear protein Ran	0
Q6VN20	57610	RANBP10	Ran-binding protein 10	0
P49792	5903	RANBP2	E3 SUMO-protein ligase RanBP2	0
Q96S59	10048	RANBP9	Ran-binding protein 9	0
P46060	5905	RANGAP1	Ran GTPase-activating protein 1	0
P62834	5906	RAP1A	Ras-related protein Rap-1A	0
P61224	5908	RAP1B	Ras-related protein Rap-1b	0
P47736	5909	RAP1GAP	Rap1 GTPase-activating protein 1	0
Q684P5	23108	RAP1GAP2	Rap1 GTPase-activating protein 2	0
P10114	5911	RAP2A	Ras-related protein Rap-2a	0
P61225	5912	RAP2B	Ras-related protein Rap-2b	0
Q9Y3L5	57826	RAP2C	Ras-related protein Rap-2c	0
Q13905	2889	RAPGEF1	Rap guanine nucleotide exchange factor 1	0
Q8WZA2	11069	RAPGEF4	Rap guanine nucleotide exchange factor 4	0
P54136	5917	RARS	Arginine--tRNA ligase, cytoplasmic	0
P20936	5921	RASA1	Ras GTPase-activating protein 1	0
O43374	10156	RASA4	Ras GTPase-activating protein 4	0
C9J798	100271927	RASA4B	Putative Ras GTPase-activating protein 4B	0
Q13972	5923	RASGRF1	Ras-specific guanine nucleotide-releasing factor 1	0
O14827	5924	RASGRF2	Ras-specific guanine nucleotide-releasing factor 2	0
O95267	10125	RASGRP1	RAS guanyl-releasing protein 1	0
Q7LDG7	10235	RASGRP2	RAS guanyl-releasing protein 2	0
A6NK89	644943	RASSF10	Ras association domain-containing protein 10	0
O75901	9182	RASSF9	Ras association domain-containing protein 9	0
Q8TDY2	9821	RB1CC1	RB1-inducible coiled-coil protein 1	0
Q9H0Z9	55544	RBM38	RNA-binding protein 38	0
Q9Y5S9	9939	RBM8A	RNA-binding protein 8A	0
P09455	5947	RBP1	Retinol-binding protein 1	0
P50120	5948	RBP2	Retinol-binding protein 2	0
P02753	5950	RBP4	Retinol-binding protein 4	0
P62877	9978	RBX1	E3 ubiquitin-protein ligase RBX1	0
Q9P258	55920	RCC2	Protein RCC2	0
Q04864	5966	REL	Proto-oncogene c-Rel	0
Q04206	5970	RELA	Transcription factor p65	0
Q01201	5971	RELB	Transcription factor RelB	0
Q96A58	85004	RERG	Ras-related and estrogen-regulated growth inhibitor	0
Q13127	5978	REST	RE1-silencing transcription factor	0
Q8WZ73	117584	RFFL	E3 ubiquitin-protein ligase rififylin	0
Q969G6	55312	RFK	Riboflavin kinase	0
Q8NHY2	64326	RFWD2	E3 ubiquitin-protein ligase RFWD2	0
Q9NZL6	23179	RGL1	Ral guanine nucleotide dissociation stimulator-like 1	0
O14921	6003	RGS13	Regulator of G-protein signaling 13	0
P41220	5997	RGS2	Regulator of G-protein signaling 2	0
P49796	5998	RGS3	Regulator of G-protein signaling 3	0
P49798	5999	RGS4	Regulator of G-protein signaling 4	0
P49802	6000	RGS7	Regulator of G-protein signaling 7	0
Q15382	6009	RHEB	GTP-binding protein Rheb	0
P61586	387	RHOA	Transforming protein RhoA	0
P62745	388	RHOB	Rho-related GTP-binding protein RhoB	0
O94844	9886	RHOBTB1	Rho-related BTB domain-containing protein 1	0
Q9BYZ6	23221	RHOBTB2	Rho-related BTB domain-containing protein 2	0
O00212	29984	RHOD	Rho-related GTP-binding protein RhoD	0
Q9HBH0	54509	RHOF	Rho-related GTP-binding protein RhoF	0
P84095	391	RHOG	Rho-related GTP-binding protein RhoG	0
Q15669	399	RHOH	Rho-related GTP-binding protein RhoH	0
Q9H4E5	57381	RHOJ	Rho-related GTP-binding protein RhoJ	0
P17081	23433	RHOQ	Rho-related GTP-binding protein RhoQ	0
Q7L0Q8	58480	RHOU	Rho-related GTP-binding protein RhoU	0
Q96L33	171177	RHOV	Rho-related GTP-binding protein RhoV	0
Q9NVN3	55188	RIC8B	Synembryn-B	0
Q6R327	253260	RICTOR	Rapamycin-insensitive companion of mTOR	0
Q5EBL4	353116	RILPL1	RILP-like protein 1	0
Q969X0	196383	RILPL2	RILP-like protein 2	0
Q13546	8737	RIPK1	Receptor-interacting serine/threonine-protein kinase 1	0
O43353	8767	RIPK2	Receptor-interacting serine/threonine-protein kinase 2	0
Q9Y572	11035	RIPK3	Receptor-interacting serine/threonine-protein kinase 3	0
P12271	6017	RLBP1	Retinaldehyde-binding protein 1	0
Q05823	6041	RNASEL	2-5A-dependent ribonuclease	0
Q92730	27289	RND1	Rho-related GTP-binding protein Rho6	0
Q9Y4L5	27246	RNF115	E3 ubiquitin-protein ligase RNF115	0
Q8IUD6	84282	RNF135	E3 ubiquitin-protein ligase RNF135	0
Q9NTX7	81847	RNF146	E3 ubiquitin-protein ligase RNF146	0
Q96BH1	64320	RNF25	E3 ubiquitin-protein ligase RNF25	0
Q9H4P4	10193	RNF41	E3 ubiquitin-protein ligase NRDP1	0
Q15287	10921	RNPS1	RNA-binding protein with serine-rich domain 1	0
Q13464	6093	ROCK1	Rho-associated protein kinase 1	0
O75116	9475	ROCK2	Rho-associated protein kinase 2	0
Q96AT9	6120	RPE	Ribulose-phosphate 3-epimerase	0
P49247	22934	RPIA	Ribose-5-phosphate isomerase	0
P27635	6134	RPL10	60S ribosomal protein L10	0
P62906	4736	RPL10A	60S ribosomal protein L10a	0
P62913	6135	RPL11	60S ribosomal protein L11	0
P30050	6136	RPL12	60S ribosomal protein L12	0
P26373	6137	RPL13	60S ribosomal protein L13	0
P40429	23521	RPL13A	60S ribosomal protein L13a	0
P50914	9045	RPL14	60S ribosomal protein L14	0
P61313	6138	RPL15	60S ribosomal protein L15	0
P18621	6139	RPL17	60S ribosomal protein L17	0
Q07020	6141	RPL18	60S ribosomal protein L18	0
Q02543	6142	RPL18A	60S ribosomal protein L18a	0
P84098	6143	RPL19	60S ribosomal protein L19	0
P46778	6144	RPL21	60S ribosomal protein L21	0
P35268	6146	RPL22	60S ribosomal protein L22	0
P62829	9349	RPL23	60S ribosomal protein L23	0
P62750	6147	RPL23A	60S ribosomal protein L23a	0
P83731	6152	RPL24	60S ribosomal protein L24	0
P61254	6154	RPL26	60S ribosomal protein L26	0
Q9UNX3	51121	RPL26L1	60S ribosomal protein L26-like 1	0
P61353	6155	RPL27	60S ribosomal protein L27	0
P46776	6157	RPL27A	60S ribosomal protein L27a	0
P46779	6158	RPL28	60S ribosomal protein L28	0
P47914	6159	RPL29	60S ribosomal protein L29	0
P39023	6122	RPL3	60S ribosomal protein L3	0
P62888	6156	RPL30	60S ribosomal protein L30	0
P62899	6160	RPL31	60S ribosomal protein L31	0
P62910	6161	RPL32	60S ribosomal protein L32	0
P49207	6164	RPL34	60S ribosomal protein L34	0
P42766	11224	RPL35	60S ribosomal protein L35	0
P18077	6165	RPL35A	60S ribosomal protein L35a	0
Q9Y3U8	25873	RPL36	60S ribosomal protein L36	0
P83881	6173	RPL36A	60S ribosomal protein L36a	0
P61927	6167	RPL37	60S ribosomal protein L37	0
P61513	6168	RPL37A	60S ribosomal protein L37a	0
P63173	6169	RPL38	60S ribosomal protein L38	0
P62891	6170	RPL39	60S ribosomal protein L39	0
Q92901	6123	RPL3L	60S ribosomal protein L3-like	0
P36578	6124	RPL4	60S ribosomal protein L4	0
P62945	6171	RPL41	60S ribosomal protein L41	0
P46777	6125	RPL5	60S ribosomal protein L5	0
Q02878	6128	RPL6	60S ribosomal protein L6	0
P18124	6129	RPL7	60S ribosomal protein L7	0
P62424	6130	RPL7A	60S ribosomal protein L7a	0
P62917	6132	RPL8	60S ribosomal protein L8	0
P32969	6133	RPL9	60S ribosomal protein L9	0
P05388	6175	RPLP0	60S acidic ribosomal protein P0	0
P05386	6176	RPLP1	60S acidic ribosomal protein P1	0
P05387	6181	RPLP2	60S acidic ribosomal protein P2	0
P46783	6204	RPS10	40S ribosomal protein S10	0
P62280	6205	RPS11	40S ribosomal protein S11	0
P25398	6206	RPS12	40S ribosomal protein S12	0
P62277	6207	RPS13	40S ribosomal protein S13	0
P62263	6208	RPS14	40S ribosomal protein S14	0
P62841	6209	RPS15	40S ribosomal protein S15	0
P62244	6210	RPS15A	40S ribosomal protein S15a	0
P62249	6217	RPS16	40S ribosomal protein S16	0
P08708	6218	RPS17	40S ribosomal protein S17	0
P62269	6222	RPS18	40S ribosomal protein S18	0
P39019	6223	RPS19	40S ribosomal protein S19	0
P15880	6187	RPS2	40S ribosomal protein S2	0
P60866	6224	RPS20	40S ribosomal protein S20	0
P63220	6227	RPS21	40S ribosomal protein S21	0
P62266	6228	RPS23	40S ribosomal protein S23	0
P62847	6229	RPS24	40S ribosomal protein S24	0
P62851	6230	RPS25	40S ribosomal protein S25	0
P62854	101929876	RPS26	40S ribosomal protein S26	0
P42677	6232	RPS27	40S ribosomal protein S27	0
P62979	6233	RPS27A	Ubiquitin-40S ribosomal protein S27a	0
P62857	6234	RPS28	40S ribosomal protein S28	0
P62273	6235	RPS29	40S ribosomal protein S29	0
P23396	6188	RPS3	40S ribosomal protein S3	0
P61247	6189	RPS3A	40S ribosomal protein S3a	0
P62701	6191	RPS4X	40S ribosomal protein S4, X isoform	0
P22090	6192	RPS4Y1	40S ribosomal protein S4, Y isoform 1	0
P46782	6193	RPS5	40S ribosomal protein S5	0
P62753	6194	RPS6	40S ribosomal protein S6	0
Q15418	6195	RPS6KA1	Ribosomal protein S6 kinase alpha-1	0
Q15349	6196	RPS6KA2	Ribosomal protein S6 kinase alpha-2	0
P51812	6197	RPS6KA3	Ribosomal protein S6 kinase alpha-3	0
Q9UK32	27330	RPS6KA6	Ribosomal protein S6 kinase alpha-6	0
P23443	6198	RPS6KB1	Ribosomal protein S6 kinase beta-1	0
P62081	6201	RPS7	40S ribosomal protein S7	0
P62241	6202	RPS8	40S ribosomal protein S8	0
P46781	6203	RPS9	40S ribosomal protein S9	0
P08865	3921	RPSA	40S ribosomal protein SA	0
Q8N122	57521	RPTOR	Regulatory-associated protein of mTOR	0
Q92600	9125	RQCD1	Cell differentiation protein RCD1 homolog	0
P23921	6240	RRM1	Ribonucleoside-diphosphate reductase large subunit	0
P31350	6241	RRM2	Ribonucleoside-diphosphate reductase subunit M2	0
Q14684	23076	RRP1B	Ribosomal RNA processing protein 1 homolog B	0
Q8WYR4	89765	RSPH1	Radial spoke head 1 homolog	0
Q15404	6251	RSU1	Ras suppressor protein 1	0
Q59EK9	10900	RUNDC3A	RUN domain-containing protein 3A	0
Q9H7H1	80215	RUNX1-IT1	Putative uncharacterized protein encoded by RUNX1-IT1	0
Q8N2Y8	9853	RUSC2	Iporin	0
P80511	6283	S100A12	Protein S100-A12	0
Q99584	6284	S100A13	Protein S100-A13	0
Q96FQ6	140576	S100A16	Protein S100-A16	0
P06703	6277	S100A6	Protein S100-A6	0
P31151	6278	S100A7	Protein S100-A7	0
P05109	6279	S100A8	Protein S100-A8	0
P06702	6280	S100A9	Protein S100-A9	0
P10523	6295	SAG	S-arrestin	0
[truncated: 438 more rows]

## Sheet: 2g. Column definitions
Column name	Column definition
UniProt Accession ID	UniProt Accession IDs for the protein group.
Entrez ID	Human Entrez gene ID.
Gene names	Gene symbols and synonyms.
Protein name	Protein name.
Gene names	Gene symbols and synonyms.
Ref (PMID)	PMID for paper providing evidence for OMM or ERM localization.
Rep1 log2 (M/L)	M/L enrichment ratio in replicate 1, in log2 unit.
Rep1 log2(H/L)	H/L enrichment ratio in replicate 1, in log2 unit.
Rep1 log2(H/M)	H/M enrichment ratio in replicate 1, in log2 unit.
Rep2 log2(M/L)	M/L enrichment ratio in replicate 2, in log2 unit.
Rep2 log2(H/L)	H/L enrichment ratio in replicate 2, in log2 unit.
Rep2 Log2(H/M)	H/M enrichment ratio in replicate 2, in log2 unit.
In OMM proteome	Present in our APEX2-mapped OMM proteome (1 = yes, 0 = no).
In ERM proteome	Present in our APEX2-mapped ERM proteome (1 = yes, 0 = no).
GOCC OMM	Mitochondrial outer membrane annotation (GO term GO:0005741) (1 = yes, 0 = no). May still have IMS, IMM, or matrix annotation.
GOCC IMS	Mitochondrial intermembrane space annotation (GO term GO:0005758), no OMM annotation (1 = yes, 0 = no). May still have IMM or matrix annotation.
GOCC IMM	Mitochondrial inner membrane annotation (GO term GO:0005743), no OMM or IMS annotation (1 = yes, 0 = no). May still have matrix annotation.
GOCC matrix	Mitochondrial matrix annotation (GO term GO:0005759), no OMM, IMS, or IMM annotation (1 = yes, 0 = no).
GOCC endoplasmic reticulum	Endoplasmic reticulum annotation (GO term GO:0005783) (1 = yes, 0 = no). May still have Golgi apparatus or plasma membrane annotation.
GOCC Golgi apparatus	Golgi apparatus annotation (GO term GO:0005794) (1 = yes, 0 = no). May still have plasma membrane annotation.
GOCC plasma membrane	Plasma membrane annotation (GO term GO:0005886) (1 = yes, 0 = no).
