# Supplementary material for: Proteomic mapping of cytosol-facing outer mitochondrial and ER membranes in living human cells by proximity biotinylation
Source: eLife. 2017 Apr 25;6:e24463. doi: 10.7554/eLife.24463 (PMC5404927; doi:10.7554/eLife.24463)
Supplement: Supplementary file 3. — (a) SYNJ2BP-V5 IP-MS: Enriched proteins identified by mass spectrometry following immunoprecipitation of SYNJ2BP-V5 expressed in HeLa cells. The 56 listed proteins had two or more quantified, unique peptides; two or more 116/114 and 117/115 iTRAQ ratios; and Benjamini-Hochberg adjusted p-values<0.02 (moderated t-test). In addition, both the log2(116/114) and log2(117/115) values were >0. The 116/114 ratio reflects enrichment in the experimental sample compared to a negative control expressing a gRNA that does not target anything in the mammalian genome. The 117/115 ratio reflects enrichment in the experimental sample compared to a negative control in which endogenous SYNJBP was knocked down, and SYNJ2BP-V5 was not expressed. (b) SYNJ2BP-V5 IP-MS data: Complete SYNJ2BP-V5 IP-MS data. All proteins with two or more quantified, unique peptides and two or more 116/114 and 117/115 iTRAQ ratios are shown. (c) Column definitions: Definitions of the column headings for Supplementary files 3a–3b. [file elife-24463-supp3.xlsx]

## Sheet: 3a. SYNJ2BP-V5 IP-MS enriched
groupNum	UniProt Accession ID	Entrez ID	Protein name	Gene names	Unique peptides	Number of log2(116/114) ratios	Number of log2(117/115) ratios	Normalized log2(116/114)	Normalized log2(117/115)	adj.P.Val	GOCC	Multiple aminoacyl tRNA synthetase complex	GOCC mito	MitoCarta	495 matrix	127 IMS	mito+	In OMM proteome	In ERM proteome	OMM true positive	GOCC secretory	Phobius	secretory+	ERM true positive
420	O43324|C9J1V9|D6RBD7|O43324-2	9521	Eukaryotic translation elongation factor 1 epsilon-1	EEF1E1	3	5	5	2.444	1.577	0.0165185	cytoplasm | cytosol | nucleolus | nucleus	1	0	0	0	0	0	0	0	0	0	0	0	0
140	P06703	6277	Protein S100-A6	S100A6	10	17	17	1.957	1.488	0.0165185	cytoplasm | cytosol | extrinsic component of cytoplasmic side of plasma membrane | nuclear envelope | nucleus | perinuclear region of cytoplasm | ruffle	0	0	0	0	0	0	0	0	0	1	0	1	0
751	O60669	9194	Monocarboxylate transporter 2	SLC16A7	2	2	2	1.781	1.285	0.0165185	integral component of plasma membrane | plasma membrane	0	0	0	0	0	0	0	0	0	1	1	1	0
210	P11166	6513	Solute carrier family 2, facilitated glucose transporter member 1	SLC2A1	8	16	16	1.775	1.676	0.0165185	basolateral plasma membrane | caveola | cell-cell junction | cortical actin cytoskeleton | female pronucleus | integral component of membrane | melanosome | membrane | midbody | plasma membrane	0	0	0	0	0	0	0	0	0	1	1	1	0
61	Q96BN8|D6RD57	90268	Ubiquitin thioesterase otulin	OTULIN	20	34	35	1.697	1.691	0.0165185	LUBAC complex | cytoplasm	0	0	0	0	0	0	0	0	0	0	0	0	0
60	P57105	55333	Synaptojanin-2-binding protein	SYNJ2BP	14	60	64	1.455	1.594	0.0165185	integral component of mitochondrial outer membrane | mitochondrion	0	1	0	0	1	1	1	1	1	0	1	1	0
86	Q92973-2|Q92973|Q92973-3|E7EW37|O14787-2|O14787|A0A075B780|K7ESC1	3842	Isoform 2 of Transportin-1	TNPO1	18	28	28	1.309	1.176	0.0165185	cytoplasm | cytosol | nucleus	0	0	0	0	0	0	0	0	0	0	0	0	0
58	Q12904-2|Q12904	9255	Isoform 2 of Aminoacyl tRNA synthase complex-interacting multifunctional protein 1	AIMP1	20	32	33	1.295	1.084	0.0165185	Golgi apparatus | aminoacyl-tRNA synthetase multienzyme complex | cell surface | cytosol | endoplasmic reticulum | extracellular space | nucleus | transport vesicle	1	0	0	0	0	0	0	0	0	1	0	1	0
274	Q13155|F8W950|A8MU58	7965	Aminoacyl tRNA synthase complex-interacting multifunctional protein 2	AIMP2	5	8	8	1.259	1.015	0.0165185	cytosol | nucleus	1	0	0	0	0	0	0	0	0	0	0	0	0
467	Q15758|M0QXM4|Q15758-2|Q15758-3	6510	Neutral amino acid transporter B(0)	SLC1A5	3	6	6	1.248	1.157	0.0165185	Golgi apparatus | integral component of plasma membrane | melanosome | membrane | plasma membrane	0	0	0	0	0	0	0	0	0	1	1	1	0
23	Q15046|Q15046-2|H3BRC9	3735	Lysine--tRNA ligase	KARS	35	50	53	1.247	1.25	0.0165185	aminoacyl-tRNA synthetase multienzyme complex | cytoplasm | cytosol | extracellular region | microtubule cytoskeleton | mitochondrial matrix | mitochondrion | nucleus | plasma membrane	1	1	1	0	0	1	0	0	0	1	0	1	0
67	Q00325-2|F8VVM2|Q00325|F8VWQ0	5250	Isoform B of Phosphate carrier protein, mitochondrial	SLC25A3	22	32	32	1.229	1.173	0.0165185	integral component of plasma membrane | mitochondrial inner membrane | mitochondrion	0	1	1	0	0	1	0	0	0	1	1	1	0
52	P55060|P55060-3|P55060-4|P55060-2	1434	Exportin-2	CSE1L	23	36	37	1.216	1.029	0.0165185	cytoplasm | nucleus	0	0	0	0	0	0	0	0	0	1	0	1	0
247	Q9Y6E2|Q9Y6E2-2|F8WDX8|E9PFD4|B5MCH7|B5MCE7	28969	Basic leucine zipper and W2 domain-containing protein 2	BZW2	5	8	8	1.187	1.364	0.0165185	–	0	0	0	0	0	0	0	0	0	0	0	0	0
3	P07814|V9GZ76	2058	Bifunctional glutamate/proline--tRNA ligase	EPRS	93	170	173	1.183	1.064	0.0165185	GAIT complex | cytoplasm | cytosol | ribonucleoprotein complex	1	0	0	0	0	0	0	0	0	0	0	0	0
319	C9JJ19|P82930	65993	28S ribosomal protein S34, mitochondrial	MRPS34	7	7	7	1.173	1.418	0.0165185	mitochondrion | ribosome	0	0	1	1	0	1	0	0	0	0	0	0	0
10	P41252|J3KR24|Q5TCC6	3376	Isoleucine--tRNA ligase, cytoplasmic	IARS	60	82	83	1.107	0.861	0.0165185	cytoplasm | cytosol | nucleolus | nucleus	1	0	0	0	0	0	0	0	0	1	0	1	0
322	P30453|P10316|P01891|Q29940|P30493|P16190|P30504|P10314|P16189|P01892|P16188|P30459|P30512|P18463|P18462|P30457|P30450|P30491|P30495|P30685|P30484|P30464|P30479|P30462|P30480|P30460|P30466|P18464|P30490|P30498|P13746-2|Q5SRN5|P30456|P13746|P30455|P30443|P04439|P30447|P05534|P10319|P18465|Q5SRN7|P30485|P30487|Q04826|P03989|P30488|P30481|P30461|Q95365|Q29718|P30483|P30475|Q29836|Q31612|P01889|Q3161…	3105	HLA class I histocompatibility antigen, A-34 alpha chain	HLA.A	5	6	6	1.102	0.814	0.0165185	ER to Golgi transport vesicle membrane | Golgi membrane | MHC class I protein complex | early endosome membrane | integral component of lumenal side of endoplasmic reticulum membrane | integral component of plasma membrane | phagocytic vesicle membrane | plasma membrane	0	0	0	0	0	0	0	0	0	1	1	1	0
50	P56192|P56192-2|F5H2V6|F8W0S4|F8VZZ9|F8W0M7|F8VS26|F8VPL7	4141	Methionine--tRNA ligase, cytoplasmic	MARS	25	35	35	1.097	0.861	0.0165185	cytoplasm | cytosol | mitochondrion	1	1	1	0	0	1	0	0	0	1	0	1	0
32	P14868|P14868-2|J9JID7|Q03252	1615	Aspartate--tRNA ligase, cytoplasmic	DARS	34	50	52	1.089	0.943	0.0165185	cytoplasm | cytosol	1	0	0	0	0	0	0	0	0	0	0	0	0
614	Q9Y605|Q96HT8	93621	MORF4 family-associated protein 1	MRFAP1	3	4	4	1.088	1.123	0.0165185	nucleus | perinuclear region of cytoplasm	0	0	0	0	0	0	0	0	0	1	0	1	0
597	Q8IWB1	85450	Inositol 1,4,5-trisphosphate receptor-interacting protein	ITPRIP	3	3	3	1.084	0.783	0.0170233	plasma membrane	0	0	0	0	0	0	0	1	0	1	1	1	0
18	P54136|P54136-2|E5RJM9|E5RH09|E5RI24	5917	Arginine--tRNA ligase, cytoplasmic	RARS	39	65	69	1.082	0.809	0.0165185	aminoacyl-tRNA synthetase multienzyme complex | cytoplasm | cytosol | mitochondrion | nucleolus | nucleus	1	1	1	0	0	1	0	0	0	0	0	0	0
361	O15427	9123	Monocarboxylate transporter 4	SLC16A3	5	6	8	1.069	1.178	0.0165185	actin cytoskeleton | integral component of plasma membrane | membrane | nuclear membrane | plasma membrane	0	0	0	0	0	0	0	0	0	1	1	1	0
531	Q9GZP9|I3L1S8|I3L1W3|I3L3R8	51009	Derlin-2	DERL2	3	4	4	1.068	0.727	0.0198593	early endosome | endoplasmic reticulum | integral component of endoplasmic reticulum membrane | late endosome	0	0	0	0	0	0	0	0	0	1	1	1	1
19	Q92616	10985	Translational activator GCN1	GCN1L1	46	53	55	1.053	0.814	0.0165185	cytoplasm | ribosome	0	0	0	0	0	0	0	0	0	0	0	0	0
806	P46977|P46977-2	3703	Dolichyl-diphosphooligosaccharide--protein glycosyltransferase subunit STT3A	STT3A	2	2	2	1.02	0.898	0.0165185	endoplasmic reticulum membrane | integral component of membrane | oligosaccharyltransferase complex	0	0	0	0	0	0	0	0	0	0	1	1	0
59	P04843|B7Z4L4|F8WF32	6184	Dolichyl-diphosphooligosaccharide--protein glycosyltransferase subunit 1	RPN1	22	33	33	1.015	0.73	0.0182805	endoplasmic reticulum membrane | integral component of membrane | melanosome | oligosaccharyltransferase complex | rough endoplasmic reticulum	0	0	0	0	0	0	0	1	0	1	1	1	0
197	Q8TAA9|Q8TAA9-2	81839	Vang-like protein 1	VANGL1	8	10	10	0.997	0.961	0.0165185	integral component of membrane	0	0	0	0	0	0	0	0	0	0	1	1	0
21	Q9BSJ8-2|Q9BSJ8	23344	Isoform 2 of Extended synaptotagmin-1	ESYT1	35	59	60	0.984	0.981	0.0165185	integral component of membrane	0	0	0	0	0	0	0	1	0	0	1	1	0
764	Q969M3-3|Q969M3|Q969M3-2	81555	Isoform 3 of Protein YIPF5	YIPF5	2	2	2	0.922	0.806	0.0165185	ER to Golgi transport vesicle | Golgi cisterna membrane | endoplasmic reticulum exit site | endoplasmic reticulum membrane | integral component of membrane	0	0	0	0	0	0	0	1	0	0	1	1	0
363	Q9GZY8|Q9GZY8-2|Q9GZY8-3|Q9GZY8-5|Q9GZY8-4	56947	Mitochondrial fission factor	MFF	3	4	4	0.907	0.858	0.0165185	cell junction | cytoplasm | integral component of mitochondrial membrane | mitochondrial outer membrane | peroxisome | synaptic vesicle	0	1	0	0	0	1	1	1	1	1	1	1	0
618	Q6IAA8|F5H3Y3|F5GX19|F5H479	55004	Ragulator complex protein LAMTOR1	LAMTOR1	3	3	3	0.897	0.672	0.0197607	Golgi apparatus | Ragulator complex | intracellular membrane-bounded organelle | late endosome membrane | lysosomal membrane | lysosome | membrane raft | plasma membrane	0	0	0	0	0	0	0	1	0	1	0	1	0
322	P30508|P30510|Q29960|P30492|Q29960-2|A2AEA2|Q29963|Q29865|Q07000|P10321|A2BF26|P30499|Q9TNN7|P30505|Q95604|P04222|F8W9Z8	3107	HLA class I histocompatibility antigen, Cw-12 alpha chain	HLA.C	5	6	6	0.896	0.732	0.0166435	ER to Golgi transport vesicle membrane | Golgi membrane | MHC class I protein complex | early endosome membrane | extracellular region | integral component of lumenal side of endoplasmic reticulum membrane | integral component of plasma membrane | phagocytic vesicle membrane | plasma membrane	0	0	0	0	0	0	0	0	0	1	1	1	0
22	P68366|P68366-2|A6NHL2|A6NHL2-2|Q9H853	7277	Tubulin alpha-4A chain	TUBA4A	34	89	90	0.874	0.792	0.0165185	cytosol | extracellular region | microtubule | microtubule cytoskeleton	0	0	0	0	0	0	0	0	0	0	0	0	0
353	O75947|O75947-2|F5H608	10476	ATP synthase subunit d, mitochondrial	ATP5H	4	6	6	0.864	0.78	0.0165185	mitochondrial inner membrane | mitochondrial proton-transporting ATP synthase complex | mitochondrial proton-transporting ATP synthase complex, coupling factor F(o)	0	1	1	1	0	1	0	0	0	0	0	0	0
12	P10809|P10809-2	3329	60 kDa heat shock protein, mitochondrial	HSPD1	46	102	102	0.851	0.74	0.0165185	cell surface | coated pit | coated vesicle | cyclin-dependent protein kinase activating kinase holoenzyme complex | cytoplasm | cytosol | early endosome | extracellular space | lipopolysaccharide receptor complex | mitochondrial inner membrane | mitochondrial matrix | mitochondrion | plasma membrane | protein complex | secretory granule	0	1	1	1	0	1	0	0	0	1	0	1	0
231	Q7L1Q6-3|Q7L1Q6-4|Q7L1Q6|Q7L1Q6-2	9689	Isoform 3 of Basic leucine zipper and W2 domain-containing protein 1	BZW1	9	11	11	0.848	1.192	0.0165185	cytoplasm	0	0	0	0	0	0	0	0	0	0	0	0	0
509	O14929|O14929-2	8520	Histone acetyltransferase type B catalytic subunit	HAT1	3	3	3	0.848	0.828	0.0165185	cytoplasm | intracellular membrane-bounded organelle | nuclear matrix | nucleolus | nucleoplasm | nucleus	0	0	0	0	0	0	0	0	0	0	0	0	0
951	Q9Y5M8	58477	Signal recognition particle receptor subunit beta	SRPRB	2	3	3	0.847	1.074	0.0165185	cytoplasm | cytoplasmic microtubule | endoplasmic reticulum membrane | integral component of membrane | membrane	0	0	0	0	0	0	0	1	0	0	1	1	0
710	O60831|A6NP52|A6NM71	11230	PRA1 family protein 2	PRAF2	2	2	2	0.842	1.191	0.0166435	endosome membrane | integral component of membrane	0	0	0	0	0	0	0	1	0	1	1	1	0
96	O15439|O15439-2|O15439-3|B7Z3Q7	10257	Multidrug resistance-associated protein 4	ABCC4	17	19	19	0.829	0.697	0.0178519	basolateral plasma membrane | integral component of membrane | membrane | plasma membrane | platelet dense granule membrane	0	0	0	0	0	0	0	0	0	1	1	1	0
22	P68363|P68363-2|F8VS66|F8W0F6	10376	Tubulin alpha-1B chain	TUBA1B	31	98	99	0.821	0.777	0.0165185	cytoplasmic microtubule | microtubule | microtubule cytoskeleton	0	0	0	0	0	0	0	0	0	0	0	0	0
22	F5H5D3|Q9BQE3	84790	Tubulin alpha-1C chain	TUBA1C	30	90	91	0.821	0.783	0.0165185	cytoplasmic microtubule | microtubule | microtubule cytoskeleton	0	0	0	0	0	0	0	0	0	0	0	0	0
287	Q9UIA9|E7ESC6	23039	Exportin-7	XPO7	8	9	9	0.817	0.949	0.0165185	cytoplasm | nuclear pore | nucleus	0	0	0	0	0	0	0	0	0	0	0	0	0
412	Q96JB5-4|Q96JB5|Q96JB5-2|Q96JB5-3	80279	Isoform 4 of CDK5 regulatory subunit-associated protein 3	CDK5RAP3	5	5	5	0.807	1.075	0.0165185	cellular_component	0	0	0	0	0	0	0	1	0	0	0	0	0
290	P06493|P06493-2|G3V5T9|Q00526|P24941|P24941-2|E7ESI2|G3V317	983	Cyclin-dependent kinase 1	CDK1	7	8	8	0.803	0.748	0.0165185	cytoplasm | cytosol | microtubule organizing center | midbody | mitochondrion | nucleoplasm | nucleus | spindle microtubule	0	1	0	0	0	1	0	0	0	1	0	1	0
100	O43175|Q5SZU1	26227	D-3-phosphoglycerate dehydrogenase	PHGDH	15	19	19	0.801	0.732	0.0166435	cytosol	0	0	0	0	0	0	0	0	0	1	0	1	0
129	P47897|P47897-2|F2Z2V6	5859	Glutamine--tRNA ligase	QARS	14	17	18	0.801	0.669	0.0182805	cytoplasm | cytosol | mitochondrial matrix	1	1	0	0	0	1	0	0	0	0	0	0	0
46	Q9P2J5|B4DER1|B4DJ10	51520	Leucine--tRNA ligase, cytoplasmic	LARS	29	35	35	0.8	0.743	0.0165185	cytosol	1	0	0	0	0	0	0	0	0	0	0	0	0
284	Q14974|Q14974-2	3837	Importin subunit beta-1	KPNB1	7	8	8	0.794	0.749	0.0165185	cytoplasm | cytosol | nuclear membrane | nuclear pore | nucleoplasm	0	0	0	0	0	0	0	0	0	1	0	1	0
579	Q92552-2|Q92552|G5EA06|E5RJ73	23107	Isoform 2 of 28S ribosomal protein S27, mitochondrial	MRPS27	3	4	4	0.793	0.683	0.0182386	mitochondrion | ribosome	0	1	1	1	0	1	0	0	0	0	0	0	0
15	Q9P2E9|Q9P2E9-2|Q9P2E9-3|F8W7S5|Q8IWJ2	6238	Ribosome-binding protein 1	RRBP1	56	81	82	0.792	0.942	0.0165185	endoplasmic reticulum | integral component of endoplasmic reticulum membrane | ribosome	0	0	0	0	0	0	0	1	0	1	1	1	0
261	Q14500|A0A075B742|B7U540|P63252	3768	ATP-sensitive inward rectifier potassium channel 12	KCNJ12	6	8	8	0.755	0.819	0.0165185	integral component of membrane | intrinsic component of membrane | plasma membrane	0	0	0	0	0	0	0	0	0	1	1	1	0
41	P16615|P16615-3|P16615-5|P16615-2|P16615-4|O14983|O14983-2|O14983-3|Q93084-5|Q93084-6|Q93084|Q93084-7|Q93084-3|Q93084-2|Q93084-4|J3QSY6	488	Sarcoplasmic/endoplasmic reticulum calcium ATPase 2	ATP2A2	25	39	39	0.732	0.675	0.0182805	endoplasmic reticulum membrane | integral component of plasma membrane | intracellular membrane-bounded organelle | membrane | platelet dense tubular network membrane | sarcoplasmic reticulum | sarcoplasmic reticulum membrane	0	0	0	0	0	0	0	1	0	1	1	1	1
83	O14980|C9IZS4|F8WF71	7514	Exportin-1	XPO1	18	24	24	0.648	0.794	0.0198593	Cajal body | annulate lamellae | cytoplasm | cytosol | kinetochore | nuclear envelope | nucleolus | nucleoplasm | ribonucleoprotein complex	0	0	0	0	0	0	0	0	0	0	0	0	0

## Sheet: 3b. SYNJ2BP-V5 IP-MS data
groupNum	UniProt Accession ID	Entrez ID	Protein name	Gene names	Unique peptides	Number of log2(116/114) ratios	Number of log2(117/115) ratios	Normalized log2(116/114)	Normalized log2(117/115)	adj.P.Val
420	O43324|C9J1V9|D6RBD7|O43324-2	9521	Eukaryotic translation elongation factor 1 epsilon-1	EEF1E1	3	5	5	2.444	1.577	0.0165185
140	P06703	6277	Protein S100-A6	S100A6	10	17	17	1.957	1.488	0.0165185
751	O60669	9194	Monocarboxylate transporter 2	SLC16A7	2	2	2	1.781	1.285	0.0165185
210	P11166	6513	Solute carrier family 2, facilitated glucose transporter member 1	SLC2A1	8	16	16	1.775	1.676	0.0165185
61	Q96BN8|D6RD57	90268	Ubiquitin thioesterase otulin	OTULIN	20	34	35	1.697	1.691	0.0165185
60	P57105	55333	Synaptojanin-2-binding protein	SYNJ2BP	14	60	64	1.455	1.594	0.0165185
86	Q92973-2|Q92973|Q92973-3|E7EW37|O14787-2|O14787|A0A075B780|K7ESC1	3842	Isoform 2 of Transportin-1	TNPO1	18	28	28	1.309	1.176	0.0165185
58	Q12904-2|Q12904	9255	Isoform 2 of Aminoacyl tRNA synthase complex-interacting multifunctional protein 1	AIMP1	20	32	33	1.295	1.084	0.0165185
274	Q13155|F8W950|A8MU58	7965	Aminoacyl tRNA synthase complex-interacting multifunctional protein 2	AIMP2	5	8	8	1.259	1.015	0.0165185
467	Q15758|M0QXM4|Q15758-2|Q15758-3	6510	Neutral amino acid transporter B(0)	SLC1A5	3	6	6	1.248	1.157	0.0165185
23	Q15046|Q15046-2|H3BRC9	3735	Lysine--tRNA ligase	KARS	35	50	53	1.247	1.25	0.0165185
67	Q00325-2|F8VVM2|Q00325|F8VWQ0	5250	Isoform B of Phosphate carrier protein, mitochondrial	SLC25A3	22	32	32	1.229	1.173	0.0165185
843	Q96F07|Q96F07-2|Q7L576|E7EVJ5|F5H583|E7EW33|H7C229|Q7L576-2|Q7L576-3	26999	Cytoplasmic FMR1-interacting protein 2	CYFIP2	2	2	2	1.219	0.729	0.0240364
52	P55060|P55060-3|P55060-4|P55060-2	1434	Exportin-2	CSE1L	23	36	37	1.216	1.029	0.0165185
247	Q9Y6E2|Q9Y6E2-2|F8WDX8|E9PFD4|B5MCH7|B5MCE7	28969	Basic leucine zipper and W2 domain-containing protein 2	BZW2	5	8	8	1.187	1.364	0.0165185
3	P07814|V9GZ76	2058	Bifunctional glutamate/proline--tRNA ligase	EPRS	93	170	173	1.183	1.064	0.0165185
319	C9JJ19|P82930	65993	28S ribosomal protein S34, mitochondrial	MRPS34	7	7	7	1.173	1.418	0.0165185
90	O60488|O60488-2	2182	Long-chain-fatty-acid--CoA ligase 4	ACSL4	3	4	4	1.166	0.649	0.0301839
339	Q9HAV4|E2QRM3	57510	Exportin-5	XPO5	6	6	6	1.143	0.582	0.0357776
548	O00232|O00232-2	5718	26S proteasome non-ATPase regulatory subunit 12	PSMD12	3	3	3	1.111	0.405	0.0611547
10	P41252|J3KR24|Q5TCC6	3376	Isoleucine--tRNA ligase, cytoplasmic	IARS	60	82	83	1.107	0.861	0.0165185
322	P30453|P10316|P01891|Q29940|P30493|P16190|P30504|P10314|P16189|P01892|P16188|P30459|P30512|P18463|P18462|P30457|P30450|P30491|P30495|P30685|P30484|P30464|P30479|P30462|P30480|P30460|P30466|P18464|P30490|P30498|P13746-2|Q5SRN5|P30456|P13746|P30455|P30443|P04439|P30447|P05534|P10319|P18465|Q5SRN7|P30485|P30487|Q04826|P03989|P30488|P30481|P30461|Q95365|Q29718|P30483|P30475|Q29836|Q31612|P01889|Q3161…	3105	HLA class I histocompatibility antigen, A-34 alpha chain	HLA.A	5	6	6	1.102	0.814	0.0165185
50	P56192|P56192-2|F5H2V6|F8W0S4|F8VZZ9|F8W0M7|F8VS26|F8VPL7	4141	Methionine--tRNA ligase, cytoplasmic	MARS	25	35	35	1.097	0.861	0.0165185
32	P14868|P14868-2|J9JID7|Q03252	1615	Aspartate--tRNA ligase, cytoplasmic	DARS	34	50	52	1.089	0.943	0.0165185
614	Q9Y605|Q96HT8	93621	MORF4 family-associated protein 1	MRFAP1	3	4	4	1.088	1.123	0.0165185
597	Q8IWB1	85450	Inositol 1,4,5-trisphosphate receptor-interacting protein	ITPRIP	3	3	3	1.084	0.783	0.0170233
18	P54136|P54136-2|E5RJM9|E5RH09|E5RI24	5917	Arginine--tRNA ligase, cytoplasmic	RARS	39	65	69	1.082	0.809	0.0165185
974	Q96KP1	55770	Exocyst complex component 2	EXOC2	2	2	2	1.072	0.344	0.0735414
361	O15427	9123	Monocarboxylate transporter 4	SLC16A3	5	6	8	1.069	1.178	0.0165185
531	Q9GZP9|I3L1S8|I3L1W3|I3L3R8	51009	Derlin-2	DERL2	3	4	4	1.068	0.727	0.0198593
19	Q92616	10985	Translational activator GCN1	GCN1L1	46	53	55	1.053	0.814	0.0165185
871	Q8IYI6	149371	Exocyst complex component 8	EXOC8	2	2	2	1.039	0.547	0.0357776
806	P46977|P46977-2	3703	Dolichyl-diphosphooligosaccharide--protein glycosyltransferase subunit STT3A	STT3A	2	2	2	1.02	0.898	0.0165185
59	P04843|B7Z4L4|F8WF32	6184	Dolichyl-diphosphooligosaccharide--protein glycosyltransferase subunit 1	RPN1	22	33	33	1.015	0.73	0.0182805
197	Q8TAA9|Q8TAA9-2	81839	Vang-like protein 1	VANGL1	8	10	10	0.997	0.961	0.0165185
111	P08195-4|J3KPF3|P08195|F5GZS6|P08195-3|F5GZI0	6520	Isoform 4 of 4F2 cell-surface antigen heavy chain	SLC3A2	12	17	17	0.993	0.521	0.036584
21	Q9BSJ8-2|Q9BSJ8	23344	Isoform 2 of Extended synaptotagmin-1	ESYT1	35	59	60	0.984	0.981	0.0165185
587	Q6DD88|F5H6I7|Q8NHH9|Q8NHH9-2|Q8NHH9-4|Q8NHH9-5	25923	Atlastin-3	ATL3	3	3	3	0.979	0.345	0.0683436
775	P31949	6282	Protein S100-A11	S100A11	2	2	2	0.941	0.431	0.0480847
665	F2Z2X4|Q9C0E2	64328	Exportin-4	XPO4	2	2	2	0.936	0.493	0.036827
764	Q969M3-3|Q969M3|Q969M3-2	81555	Isoform 3 of Protein YIPF5	YIPF5	2	2	2	0.922	0.806	0.0165185
148	P35232|E9PCW0|P35232-2	5245	Prohibitin	PHB	11	15	15	0.921	0.595	0.0259312
591	Q8WUY1	51337	Protein THEM6	THEM6	3	3	3	0.914	0.415	0.0499121
363	Q9GZY8|Q9GZY8-2|Q9GZY8-3|Q9GZY8-5|Q9GZY8-4	56947	Mitochondrial fission factor	MFF	3	4	4	0.907	0.858	0.0165185
342	Q86Y56|Q86Y56-2	54919	HEAT repeat-containing protein 2	HEATR2	6	5	5	0.906	0.614	0.023851
618	Q6IAA8|F5H3Y3|F5GX19|F5H479	55004	Ragulator complex protein LAMTOR1	LAMTOR1	3	3	3	0.897	0.672	0.0197607
322	P30508|P30510|Q29960|P30492|Q29960-2|A2AEA2|Q29963|Q29865|Q07000|P10321|A2BF26|P30499|Q9TNN7|P30505|Q95604|P04222|F8W9Z8	3107	HLA class I histocompatibility antigen, Cw-12 alpha chain	HLA.C	5	6	6	0.896	0.732	0.0166435
495	P39656|P39656-3|P39656-2	1650	Dolichyl-diphosphooligosaccharide--protein glycosyltransferase 48 kDa subunit	DDOST	4	5	5	0.892	0.484	0.036827
967	P35611-3|P35611|E7ENY0|P35611-6|E7EV99|P35611-2	118	Isoform 3 of Alpha-adducin	ADD1	2	2	2	0.891	0.433	0.0456979
111	P08195-2	6520	Isoform 2 of 4F2 cell-surface antigen heavy chain	SLC3A2_1	12	18	18	0.889	0.49	0.036584
22	P68366|P68366-2|A6NHL2|A6NHL2-2|Q9H853	7277	Tubulin alpha-4A chain	TUBA4A	34	89	90	0.874	0.792	0.0165185
458	Q96PU8|Q96PU8-3|Q96PU8-6|Q96PU8-8|Q96PU8-5|Q96PU8-9|F5GYT7	9444	Protein quaking	QKI	3	4	4	0.873	0.65	0.020941
180	P45880-1|P45880|P45880-2	7417	Isoform 1 of Voltage-dependent anion-selective channel protein 2	VDAC2	11	16	16	0.868	0.543	0.0301839
353	O75947|O75947-2|F5H608	10476	ATP synthase subunit d, mitochondrial	ATP5H	4	6	6	0.864	0.78	0.0165185
374	O15173-2|O15173|U3KQM0	10424	Isoform 2 of Membrane-associated progesterone receptor component 2	PGRMC2	5	6	6	0.861	0.494	0.035761
12	P10809|P10809-2	3329	60 kDa heat shock protein, mitochondrial	HSPD1	46	102	102	0.851	0.74	0.0165185
47	P06576	506	ATP synthase subunit beta, mitochondrial	ATP5B	24	39	39	0.849	0.55	0.029241
231	Q7L1Q6-3|Q7L1Q6-4|Q7L1Q6|Q7L1Q6-2	9689	Isoform 3 of Basic leucine zipper and W2 domain-containing protein 1	BZW1	9	11	11	0.848	1.192	0.0165185
509	O14929|O14929-2	8520	Histone acetyltransferase type B catalytic subunit	HAT1	3	3	3	0.848	0.828	0.0165185
951	Q9Y5M8	58477	Signal recognition particle receptor subunit beta	SRPRB	2	3	3	0.847	1.074	0.0165185
710	O60831|A6NP52|A6NM71	11230	PRA1 family protein 2	PRAF2	2	2	2	0.842	1.191	0.0166435
372	O94874|O94874-2|O94874-3	23376	E3 UFM1-protein ligase 1	UFL1	7	9	9	0.84	0.455	0.0389237
635	Q7Z460|Q7Z460-3|F8WA11|Q7Z460-4|F5GWS0|Q7Z460-2	23332	CLIP-associating protein 1	CLASP1	3	3	3	0.833	0.28	0.0786779
96	O15439|O15439-2|O15439-3|B7Z3Q7	10257	Multidrug resistance-associated protein 4	ABCC4	17	19	19	0.829	0.697	0.0178519
2	P78527|P78527-2|E7EUY0	5591	DNA-dependent protein kinase catalytic subunit	PRKDC	151	234	239	0.828	0.482	0.03583
22	P68363|P68363-2|F8VS66|F8W0F6	10376	Tubulin alpha-1B chain	TUBA1B	31	98	99	0.821	0.777	0.0165185
22	F5H5D3|Q9BQE3	84790	Tubulin alpha-1C chain	TUBA1C	30	90	91	0.821	0.783	0.0165185
287	Q9UIA9|E7ESC6	23039	Exportin-7	XPO7	8	9	9	0.817	0.949	0.0165185
703	Q6IAN0	25979	Dehydrogenase/reductase SDR family member 7B	DHRS7B	2	2	2	0.816	0.582	0.0246334
412	Q96JB5-4|Q96JB5|Q96JB5-2|Q96JB5-3	80279	Isoform 4 of CDK5 regulatory subunit-associated protein 3	CDK5RAP3	5	5	5	0.807	1.075	0.0165185
290	P06493|P06493-2|G3V5T9|Q00526|P24941|P24941-2|E7ESI2|G3V317	983	Cyclin-dependent kinase 1	CDK1	7	8	8	0.803	0.748	0.0165185
100	O43175|Q5SZU1	26227	D-3-phosphoglycerate dehydrogenase	PHGDH	15	19	19	0.801	0.732	0.0166435
129	P47897|P47897-2|F2Z2V6	5859	Glutamine--tRNA ligase	QARS	14	17	18	0.801	0.669	0.0182805
46	Q9P2J5|B4DER1|B4DJ10	51520	Leucine--tRNA ligase, cytoplasmic	LARS	29	35	35	0.8	0.743	0.0165185
284	Q14974|Q14974-2	3837	Importin subunit beta-1	KPNB1	7	8	8	0.794	0.749	0.0165185
579	Q92552-2|Q92552|G5EA06|E5RJ73	23107	Isoform 2 of 28S ribosomal protein S27, mitochondrial	MRPS27	3	4	4	0.793	0.683	0.0182386
15	Q9P2E9|Q9P2E9-2|Q9P2E9-3|F8W7S5|Q8IWJ2	6238	Ribosome-binding protein 1	RRBP1	56	81	82	0.792	0.942	0.0165185
267	P62820|E7END7|P62820-2|P62820-3	5861	Ras-related protein Rab-1A	RAB1A	4	4	4	0.792	0.24	0.0913435
276	Q8NF37	79888	Lysophosphatidylcholine acyltransferase 1	LPCAT1	6	7	7	0.772	0.604	0.022118
141	P11177|P11177-3|P11177-2|C9J634|F8WF02	5162	Pyruvate dehydrogenase E1 component subunit beta, mitochondrial	PDHB	11	15	15	0.763	0.5	0.0322096
564	Q9H553|Q9H553-2	85365	Alpha-1,3/1,6-mannosyltransferase ALG2	ALG2	3	4	4	0.763	0.527	0.0294604
898	Q14566	4175	DNA replication licensing factor MCM6	MCM6	2	2	2	0.762	0.404	0.0456979
81	P25205|B4DWW4|J3KQ69	4172	DNA replication licensing factor MCM3	MCM3	16	21	21	0.761	0.427	0.0415642
596	Q969Z0|Q969Z0-2	9238	Protein TBRG4	TBRG4	3	3	3	0.759	0.229	0.0948128
261	Q14500|A0A075B742|B7U540|P63252	3768	ATP-sensitive inward rectifier potassium channel 12	KCNJ12	6	8	8	0.755	0.819	0.0165185
170	Q5VYK3|J3KN16	23392	Proteasome-associated protein ECM29 homolog	ECM29	11	9	10	0.752	0.544	0.0269893
396	Q5SRE5|Q5SRE5-2	23511	Nucleoporin NUP188 homolog	NUP188	4	4	4	0.747	0.452	0.0367176
94	P05023-4|P05023|P05023-3|P05023-2|P13637-2|P13637-3|P13637|M0R116|P50993|B1AKY9|Q13733|P54707-2|P54707|P20648|E9PRA5	476	Isoform 4 of Sodium/potassium-transporting ATPase subunit alpha-1	ATP1A1	18	24	24	0.744	0.471	0.0353922
707	Q96JJ7|Q96JJ7-2|B4DIE3|H3BPB3|H3BVI1|H3BT89	54495	Protein disulfide-isomerase TMX3	TMX3	2	3	3	0.739	0.491	0.0325082
41	P16615|P16615-3|P16615-5|P16615-2|P16615-4|O14983|O14983-2|O14983-3|Q93084-5|Q93084-6|Q93084|Q93084-7|Q93084-3|Q93084-2|Q93084-4|J3QSY6	488	Sarcoplasmic/endoplasmic reticulum calcium ATPase 2	ATP2A2	25	39	39	0.732	0.675	0.0182805
384	Q6YN16|Q6YN16-2	84263	Hydroxysteroid dehydrogenase-like protein 2	HSDL2	4	6	6	0.721	0.337	0.0579241
496	P57088	55161	Transmembrane protein 33	TMEM33	4	5	5	0.72	0.259	0.0808238
565	J3KNA0|Q15070|S4R3Q9|Q15070-2|E7EVY0|Q15070-3	5018	Mitochondrial inner membrane protein OXA1L	OXA1L	4	4	4	0.719	1.147	0.0223533
586	P84095	391	Rho-related GTP-binding protein RhoG	RHOG	2	3	3	0.719	0.445	0.036827
17	P07437|Q5JP53|Q5ST81|A6NNZ2|A0A075B736|I3L2F9|Q5SQY0|M0R2T4|G3V4U2	203068	Tubulin beta chain	TUBB	32	94	95	0.713	0.297	0.0685292
395	Q29RF7|Q29RF7-3	23244	Sister chromatid cohesion protein PDS5 homolog A	PDS5A	5	6	6	0.708	0.435	0.0374135
17	P68371|Q3ZCM7|M0QX14|M0QY37|M0R0X0|A0A075B724	10383	Tubulin beta-4B chain	TUBB4B	32	87	89	0.699	0.375	0.0490651
492	O95816|O95816-2	9532	BAG family molecular chaperone regulator 2	BAG2	3	3	3	0.697	-0.097	0.338245
17	Q13509|Q13509-2|G3V2N6|G3V3R4|G3V2R8|G3V5W4|G3V3W7|G3V3J6	10381	Tubulin beta-3 chain	TUBB3	18	47	48	0.696	0.296	0.0683436
209	Q9Y6C9	23788	Mitochondrial carrier homolog 2	MTCH2	8	10	10	0.693	0.485	0.0324942
184	Q14558-2|Q14558|B4DP31|O60256|O60256-2|O60256-3|O60256-4	5635	Isoform 2 of Phosphoribosyl pyrophosphate synthase-associated protein 1	PRPSAP1	9	12	12	0.68	0.459	0.0353922
93	J3KPX7|Q99623|F5GY37|Q99623-2|F5H0C5|F5H2D2	11331	Prohibitin-2	PHB2	16	19	20	0.674	0.624	0.0211691
858	Q9BWL3|X6R6S3|Q9BWL3-2|Q9BWL3-4	25912	Uncharacterized protein C1orf43	C1orf43	2	2	2	0.672	0.288	0.0697231
947	O95202|O95202-3|O95202-2	3954	LETM1 and EF-hand domain-containing protein 1, mitochondrial	LETM1	2	2	2	0.671	0.251	0.0816525
717	P00403	4513	Cytochrome c oxidase subunit 2	MT.CO2	2	2	2	0.667	0.616	0.0218831
673	O75323|O75323-2	2631	Protein NipSnap homolog 2	GBAS	4	4	4	0.656	0.26	0.0786779
900	Q9Y277-2|Q9Y277	7419	Isoform 2 of Voltage-dependent anion-selective channel protein 3	VDAC3	2	2	2	0.655	0.44	0.036584
107	P23634|P23634-8|P23634-6|P23634-7|P23634-2|P23634-3|P23634-4|P23634-5	493	Plasma membrane calcium-transporting ATPase 4	ATP2B4	15	22	22	0.653	0.549	0.0259312
785	Q9HC21|Q9HC21-2	60386	Mitochondrial thiamine pyrophosphate carrier	SLC25A19	2	2	2	0.652	0.635	0.0211691
628	P01111|P01116|P01116-2|P01112|P01112-2|G3V5T7|G3V4K2	4893	GTPase NRas	NRAS	3	3	3	0.651	0.863	0.0207135
167	Q86XX4-2|Q86XX4|Q86XX4-5	80144	Isoform 2 of Extracellular matrix protein FRAS1	FRAS1	12	14	14	0.65	0.496	0.0312257
83	O14980|C9IZS4|F8WF71	7514	Exportin-1	XPO1	18	24	24	0.648	0.794	0.0198593
491	O75340|O75340-2|E7EPW6|O75340-3	10016	Programmed cell death protein 6	PDCD6	3	3	3	0.648	0.358	0.0508113
725	Q8WVC6|Q8WVC6-2	79877	Dephospho-CoA kinase domain-containing protein	DCAKD	3	3	3	0.647	0.391	0.0445579
313	P12004	5111	Proliferating cell nuclear antigen	PCNA	6	6	6	0.641	0.406	0.0417729
214	Q96KA5|Q96KA5-2|G5E9Z2	81037	Cleft lip and palate transmembrane protein 1-like protein	CLPTM1L	7	10	10	0.639	0.712	0.0207135
684	Q9UI12|Q9UI12-2|G3V126|E5RJG1|E5RK31	51606	V-type proton ATPase subunit H	ATP6V1H	3	3	3	0.635	0.461	0.035093
638	Q9UBM7	1717	7-dehydrocholesterol reductase	DHCR7	4	4	4	0.634	0.466	0.0344674
490	Q92538	8729	Golgi-specific brefeldin A-resistance guanine nucleotide exchange factor 1	GBF1	4	4	4	0.631	0.559	0.0259312
555	Q8TED1|E7ETY7	493869	Probable glutathione peroxidase 8	GPX8	4	5	5	0.629	0.703	0.0210975
550	Q9NUU6	54491	Inactive ubiquitin thioesterase FAM105A	FAM105A	4	4	4	0.628	0.176	0.114121
791	O00471|F8W9B8	10640	Exocyst complex component 5	EXOC5	2	2	2	0.626	0.45	0.0358265
190	Q9UBF2|Q9UBF2-2	26958	Coatomer subunit gamma-2	COPG2	3	3	3	0.623	0.269	0.0749475
161	P04844|P04844-2	6185	Dolichyl-diphosphooligosaccharide--protein glycosyltransferase subunit 2	RPN2	8	10	10	0.62	0.292	0.0675605
99	A0FGR8-6|A0FGR8|A0FGR8-2|A0FGR8-5|A0FGR8-4	57488	Isoform 6 of Extended synaptotagmin-2	ESYT2	17	20	20	0.605	0.499	0.0312257
198	Q86UT6|Q86UT6-2	79671	NLR family member X1	NLRX1	7	10	10	0.599	0.446	0.0361301
414	P43246|E9PHA6|P43246-2	4436	DNA mismatch repair protein Msh2	MSH2	5	5	5	0.598	0.341	0.0540296
371	Q01650	8140	Large neutral amino acids transporter small subunit 1	SLC7A5	5	8	8	0.597	0.798	0.023035
370	Q15645|Q15645-2	9319	Pachytene checkpoint protein 2 homolog	TRIP13	5	7	7	0.596	0.391	0.0437938
842	Q8TC12|Q8TC12-2|Q8TC12-3	51109	Retinol dehydrogenase 11	RDH11	2	2	2	0.593	0.124	0.144166
697	P51148-2|P51148|K7ERI8	5878	Isoform 2 of Ras-related protein Rab-5C	RAB5C	2	3	3	0.592	0.118	0.14854
426	H3BS72|Q9P035|H3BPZ1|Q9P035-2	51495	Very-long-chain (3R)-3-hydroxyacyl-CoA dehydratase 3	PTPLAD1	4	3	3	0.591	0.13	0.140036
348	Q07021|I3L3B0	708	Complement component 1 Q subcomponent-binding protein, mitochondrial	C1QBP	4	6	6	0.578	0.591	0.0259312
575	P53985|P53985-2	6566	Monocarboxylate transporter 1	SLC16A1	3	7	7	0.575	1.089	0.035093
258	Q3ZCQ8-2|Q3ZCQ8|Q3ZCQ8-3|M0R2F8|M0R2D2	92609	Isoform 2 of Mitochondrial import inner membrane translocase subunit TIM50	TIMM50	8	10	10	0.57	0.547	0.0289952
943	O14981|O14981-2	9044	TATA-binding protein-associated factor 172	BTAF1	2	2	2	0.566	0.313	0.0598987
675	O75694|O75694-2|E9PF10	9631	Nuclear pore complex protein Nup155	NUP155	3	3	3	0.563	0.194	0.105808
17	Q9BVA1|Q13885	347733	Tubulin beta-2B chain	TUBB2B	25	64	65	0.562	0.323	0.0579241
777	Q5D862	388698	Filaggrin-2	FLG2	2	3	3	0.558	-0.145	0.450209
866	Q69YL0	152217	Uncharacterized protein NCBP2-AS2	NCBP2.AS2	2	2	2	0.557	0.454	0.03583
13	P08727	3880	Keratin, type I cytoskeletal 19	KRT19	5	9	9	0.552	0.336	0.0545412
879	Q9UN37|Q6PIW4|Q6PIW4-2|O75351	27183	Vacuolar protein sorting-associated protein 4A	VPS4A	2	2	2	0.549	0.455	0.03583
629	P00367|P49448|P00367-3|P00367-2	2746	Glutamate dehydrogenase 1, mitochondrial	GLUD1	3	3	3	0.548	0.058	0.204403
374	O00264|O00264-2	10857	Membrane-associated progesterone receptor component 1	PGRMC1	6	7	7	0.546	0.386	0.0452907
510	Q9P0J0-2|Q9P0J0|E7ENQ6|K7EJE1|B4DEZ3	51079	Isoform 2 of NADH dehydrogenase [ubiquinone] 1 alpha subcomplex subunit 13	NDUFA13	4	5	5	0.546	0.402	0.0424555
147	Q9NZ01|M0R3C3|Q9NZ01-2|B4DR74	9524	Very-long-chain enoyl-CoA reductase	TECR	11	18	18	0.542	0.544	0.0301839
833	O60664|O60664-3|O60664-4|O60664-2	10226	Perilipin-3	PLIN3	2	2	2	0.541	0.337	0.0545412
914	Q13148|Q13148-4|G3V162|B1AKP7	23435	TAR DNA-binding protein 43	TARDBP	2	2	2	0.539	0.188	0.108256
872	Q15293|Q15293-2	5954	Reticulocalbin-1	RCN1	2	2	2	0.536	0.384	0.0456979
996	Q99576-3|E7EWD5|Q99576|Q99576-4|Q5JRJ0|Q5JRJ2	1831	Isoform 2 of TSC22 domain family protein 3	TSC22D3	2	2	2	0.535	0.447	0.036584
430	Q8IXQ6-2|Q8IXQ6-3|Q8IXQ6|G5E9U8	83666	Isoform 2 of Poly [ADP-ribose] polymerase 9	PARP9	4	5	5	0.532	0.254	0.0786779
473	Q92945	8570	Far upstream element-binding protein 2	KHSRP	6	5	5	0.532	0.372	0.0475119
613	P46734-3|P46734|P46734-2	5606	Isoform 2 of Dual specificity mitogen-activated protein kinase kinase 3	MAP2K3	2	2	2	0.527	0.219	0.0947744
631	P62834|P61224|P61224-3|P61224-4|P61224-2|A6NIZ1|B7ZB78|F5H7Y6|F5GYB5	5906	Ras-related protein Rap-1A	RAP1A	2	4	4	0.527	0.33	0.0563611
702	Q9NV70|Q9NV70-2	55763	Exocyst complex component 1	EXOC1	2	2	2	0.525	0.245	0.0816918
720	O95817	9531	BAG family molecular chaperone regulator 3	BAG3	2	2	2	0.523	0.28	0.0699681
241	O60701|O60701-2|O60701-3	7358	UDP-glucose 6-dehydrogenase	UGDH	7	8	8	0.522	0.146	0.132073
267	P51153	5872	Ras-related protein Rab-13	RAB13	5	6	6	0.522	0.41	0.0417729
335	P62191|P62191-2	5700	26S protease regulatory subunit 4	PSMC1	4	5	5	0.519	0.209	0.0986413
724	Q5RI15-2|Q5RI15	116228	Isoform 2 of Cytochrome c oxidase protein 20 homolog	COX20	2	3	3	0.519	0.303	0.0631683
749	P51151|Q9NP90	9367	Ras-related protein Rab-9A	RAB9A	2	4	4	0.509	0.55	0.031771
476	Q9BT22|B4DP08	56052	Chitobiosyldiphosphodolichol beta-mannosyltransferase	ALG1	4	5	5	0.507	0.839	0.0333616
13	P13645|Q7Z3Y7|Q99456|Q7Z3Y8|Q7Z3Z0|Q9BGM5|Q2M2I5|Q7Z3Y9	3858	Keratin, type I cytoskeletal 10	KRT10	41	95	95	0.506	0.031	0.238259
253	O95831|O95831-3|O95831-2|E9PMA0|O95831-4|O95831-6|O95831-5	9131	Apoptosis-inducing factor 1, mitochondrial	AIFM1	7	8	8	0.506	0.139	0.137646
300	Q9UBX3-2|Q9UBX3|B4E1E9|I3L3N9	1468	Isoform 2 of Mitochondrial dicarboxylate carrier	SLC25A10	5	5	5	0.506	0.689	0.0301839
300	B4DLN1|P52815	6182	39S ribosomal protein L12, mitochondrial	MRPL12	5	5	5	0.506	0.689	0.0301839
658	Q9H5Q4	64216	Dimethyladenosine transferase 2, mitochondrial	TFB2M	2	3	3	0.506	0.586	0.0311285
815	Q99943	10554	1-acyl-sn-glycerol-3-phosphate acyltransferase alpha	AGPAT1	2	2	2	0.505	0.315	0.0598987
624	J3KQ48|Q9Y3E5	51651	Peptidyl-tRNA hydrolase 2, mitochondrial	PTRH2	2	2	2	0.504	0.25	0.0808238
827	P43490	10135	Nicotinamide phosphoribosyltransferase	NAMPT	2	2	2	0.502	0.24	0.0842511
267	Q9H0U4|Q92928|E9PLD0|P59190|P61006|Q92930|P59190-2|P61006-2|Q15286|P61026|Q15286-2|H0YMN7|H0YL94|H0YLJ8	81876	Ras-related protein Rab-1B	RAB1B	6	8	8	0.499	0.466	0.036584
315	Q14160-3|Q14160|Q14160-2|Q9BTT6|Q9BTT6-2|Q5T0G3	23513	Isoform 3 of Protein scribble homolog	SCRIB	6	8	8	0.499	0.245	0.08189
699	A8MYQ9|Q9BZG1|Q9BZG1-2|Q9BZG1-4|E7ES60|H7C0Y7	100861437	Ras-related protein Rab-34, isoform NARR	RAB34	2	3	3	0.495	0.342	0.0545412
90	O95573	2181	Long-chain-fatty-acid--CoA ligase 3	ACSL3	18	22	22	0.492	0.317	0.0598987
310	P42224|P42224-2|J3KPM9|D2KFR9	6772	Signal transducer and activator of transcription 1-alpha/beta	STAT1	7	9	9	0.49	0.365	0.0502345
246	P52701|P52701-3|P52701-2|P52701-4	2956	DNA mismatch repair protein Msh6	MSH6	7	9	9	0.485	0.121	0.152738
68	P49368|B4DUR8|P49368-2	7203	T-complex protein 1 subunit gamma	CCT3	19	28	28	0.483	0.393	0.0456979
79	P50454|E9PPV6|E9PKH2	871	Serpin H1	SERPINH1	16	22	22	0.479	0.37	0.0498505
20	P25705|P25705-2|P25705-3|K7ESA0	498	ATP synthase subunit alpha, mitochondrial	ATP5A1	37	62	62	0.478	0.263	0.0776293
289	Q96TA2|Q96TA2-2|Q96TA2-3	10730	ATP-dependent zinc metalloprotease YME1L1	YME1L1	7	8	8	0.478	0.254	0.080093
301	Q16576|E9PC52|Q16576-2|Q09028|Q09028-2|Q09028-3|Q09028-4	5931	Histone-binding protein RBBP7	RBBP7	7	8	8	0.477	0.468	0.036827
733	P08134|Q5JR05|P61586|C9JX21	389	Rho-related GTP-binding protein RhoC	RHOC	2	2	2	0.477	0.251	0.0812435
837	O95864|O95864-3|O95864-2|O95864-4	9415	Fatty acid desaturase 2	FADS2	2	2	2	0.473	0.428	0.0417729
89	Q07065	10970	Cytoskeleton-associated protein 4	CKAP4	18	24	24	0.472	-0.031	0.328401
736	B4DR61|P61619|P61619-3	29927	Protein transport protein Sec61 subunit alpha isoform 1	SEC61A1	2	2	2	0.471	0.285	0.0697932
625	P08559-4|P08559-2|P08559|P08559-3|Q5JPU0	5160	Isoform 4 of Pyruvate dehydrogenase E1 component subunit alpha, somatic form, mitochondrial	PDHA1	3	3	3	0.47	0.387	0.0474395
36	P42704|B8ZZ38	10128	Leucine-rich PPR motif-containing protein, mitochondrial	LRPPRC	31	35	35	0.469	0.302	0.0654388
688	H3BMF4|Q9H2V7|Q9H2V7-2|Q9H2V7-3|Q9H2V7-4|Q9H2V7-5	83985	Protein spinster homolog 1	SPNS1	4	4	4	0.469	0.222	0.095035
540	Q15003|E9PHA2|Q15003-2	23397	Condensin complex subunit 2	NCAPH	4	4	4	0.465	0.215	0.0976616
977	Q9H857-2|Q9H857-3|Q9H857|Q9H857-4	64943	Isoform 2 of 5'-nucleotidase domain-containing protein 2	NT5DC2	2	2	2	0.465	0.487	0.036827
512	P46060	5905	Ran GTPase-activating protein 1	RANGAP1	5	5	5	0.461	0.251	0.0816525
107	P20020-3|P20020-6|P20020|P20020-4|P20020-2|P20020-5|E7ERY9|Q16720|Q16720-4|Q16720-2|Q16720-5|Q16720-3|Q16720-6|Q16720-7|Q16720-8|Q01814|Q01814-5|Q01814-8|Q01814-6|Q01814-2|Q01814-3|Q01814-7|Q01814-4	490	Isoform B of Plasma membrane calcium-transporting ATPase 1	ATP2B1	18	16	16	0.46	0.572	0.0353922
416	P62333	5706	26S protease regulatory subunit 10B	PSMC6	6	7	7	0.459	0.39	0.0475119
177	O60716-3|O60716-5|O60716-11|O60716-13|O60716-19|O60716-21|O60716|O60716-2|C9JZR2|O60716-9|O60716-10|O60716-17|O60716-18|O60716-7|O60716-8|O60716-15|O60716-16|O60716-23|O60716-24|O60716-4|O60716-6|O60716-12|O60716-14|O60716-20|O60716-22|O60716-27|O60716-29|O60716-25|O60716-26|O60716-31|O60716-32|O60716-28|O60716-30	1500	Isoform 1AC of Catenin delta-1	CTNND1	12	12	12	0.456	0.249	0.08189
739	P11172|E9PFD2|F8WDG4|F2Z303|F2Z3P2|P11172-3|P11172-2|P11172-4	7372	Uridine 5'-monophosphate synthase	UMPS	2	2	2	0.456	0.596	0.0353922
722	P48651|P48651-2|B4DE85	9791	Phosphatidylserine synthase 1	PTDSS1	2	3	3	0.455	-0.201	0.620096
740	P49755|G3V2K7	10972	Transmembrane emp24 domain-containing protein 10	TMED10	2	2	2	0.452	0.329	0.0592375
644	Q9H936|Q9H1K4|E9PJY0	79751	Mitochondrial glutamate carrier 1	SLC25A22	3	4	4	0.45	0.443	0.0419538
834	Q96EY5|Q96EY5-2|E9PQA6|Q96EY5-3	93343	Multivesicular body subunit 12A	MVB12A	2	2	2	0.45	-0.085	0.424958
235	A1L0T0|M0R026	10994	Acetolactate synthase-like protein	ILVBL	7	9	9	0.448	0.375	0.0507687
940	Q8N6T3-2|Q8N6T3-3|Q8N6T3|Q8N6T3-5|F8VWH9|Q8N6T3-4	55738	Isoform 2 of ADP-ribosylation factor GTPase-activating protein 1	ARFGAP1	2	2	2	0.446	0.369	0.0513485
743	O00483	4697	Cytochrome c oxidase subunit NDUFA4	NDUFA4	2	4	4	0.435	0.446	0.0431262
508	O75396	9554	Vesicle-trafficking protein SEC22b	SEC22B	4	5	5	0.434	0.271	0.0771524
651	O14925|Q5SRD1|A0A075B766|E7EP42|S4R2X5	100287932	Mitochondrial import inner membrane translocase subunit Tim23	TIMM23	2	2	2	0.433	0.624	0.036827
742	P10599|P10599-2	7295	Thioredoxin	TXN	3	3	3	0.43	-0.067	0.407307
841	O15397|O15397-2	10526	Importin-8	IPO8	2	2	2	0.429	0.593	0.036827
807	Q567V2|Q567V2-2	84769	Mpv17-like protein 2	MPV17L2	2	2	2	0.428	0.274	0.0768271
580	P98194-7|P98194-6|P98194-9|P98194-8|P98194-5|P98194-3|P98194|P98194-4|E7ERC6|P98194-2	27032	Isoform 7 of Calcium-transporting ATPase type 2C member 1	ATP2C1	4	5	5	0.422	0.432	0.0456979
835	Q7L8L6	60493	FAST kinase domain-containing protein 5	FASTKD5	2	2	2	0.421	0.845	0.0456979
894	Q9UNM6-2|Q9UNM6|J3KNQ3	5719	Isoform 2 of 26S proteasome non-ATPase regulatory subunit 13	PSMD13	2	2	2	0.414	0.188	0.115004
981	Q8TAE8	90480	Growth arrest and DNA damage-inducible proteins-interacting protein 1	GADD45GIP1	2	2	2	0.413	-0.038	0.366218
33	Q01813|Q01813-2|B1APP8	5214	ATP-dependent 6-phosphofructokinase, platelet type	PFKP	32	47	48	0.411	0.181	0.119377
477	Q53EP0|Q53EP0-2	64778	Fibronectin type III domain-containing protein 3B	FNDC3B	3	4	4	0.409	0.051	0.239297
804	O15554	3783	Intermediate conductance calcium-activated potassium channel protein 4	KCNN4	2	2	2	0.409	-0.123	0.52389
17	Q9BUF5|K7EN98|Q9H4B7|K7EPE5|K7EJZ4|K7ERA8|K7EJ64|K7EQT3|K7ESQ3	84617	Tubulin beta-6 chain	TUBB6	19	38	39	0.408	0.225	0.0976409
578	O75955|O75955-2	10211	Flotillin-1	FLOT1	3	3	3	0.408	0.4	0.0507998
986	Q5VV42|Q5VV42-2	54901	Threonylcarbamoyladenosine tRNA methylthiotransferase	CDKAL1	2	2	2	0.408	0.172	0.125531
135	Q9H9B4|S4R2X2|D6RAE9	94081	Sideroflexin-1	SFXN1	11	15	15	0.407	0.553	0.0417307
144	O94925-3|O94925|B8ZZA8|B8ZZC5|B7Z509|O94925-2	2744	Isoform 3 of Glutaminase kidney isoform, mitochondrial	GLS	12	15	15	0.404	0.344	0.0597225
1037	P18085|C9JAK5	378	ADP-ribosylation factor 4	ARF4	2	2	2	0.404	0.362	0.0564461
746	Q09161	4686	Nuclear cap-binding protein subunit 1	NCBP1	2	2	2	0.403	0.687	0.0431262
471	Q86VP6|Q86VP6-2|Q86VP6-3	55832	Cullin-associated NEDD8-dissociated protein 1	CAND1	5	5	5	0.402	0.182	0.119377
662	Q9UPT5|Q9UPT5-6|Q9UPT5-1|Q9UPT5-5|Q9UPT5-2|B4DJ07|Q9UPT5-4|B5MCY9	23265	Exocyst complex component 7	EXOC7	3	3	3	0.397	0.315	0.0675605
802	O14684	9536	Prostaglandin E synthase	PTGES	2	2	2	0.395	0.47	0.0459656
307	Q14318-2|Q14318|Q14318-3	23770	Isoform 2 of Peptidyl-prolyl cis-trans isomerase FKBP8	FKBP8	6	6	6	0.391	0.361	0.0584115
811	Q5T4U5|P11310-2|P11310|B7Z9I1|E9PJM9	34	Acyl-Coenzyme A dehydrogenase, C-4 to C-12 straight chain, isoform CRA_a	ACADM	2	2	2	0.389	0.373	0.0564461
190	Q9Y678	22820	Coatomer subunit gamma-1	COPG1	10	12	12	0.385	0.32	0.0677411
583	Q9BW60|Q9BW60-2	64834	Elongation of very long chain fatty acids protein 1	ELOVL1	2	4	4	0.384	0.789	0.0504816
896	Q15477	6499	Helicase SKI2W	SKIV2L	2	2	2	0.383	0.226	0.100041
1022	Q9Y2Q9|E5RFH3|F5H0B0|H0YC42	28957	28S ribosomal protein S28, mitochondrial	MRPS28	2	2	2	0.383	0.127	0.164403
937	P60903	6281	Protein S100-A10	S100A10	2	2	2	0.382	0.279	0.0786779
407	O14734|E9PJN0|E9PRD4|E9PIS4|E9PMC4|F6VBM3	10005	Acyl-coenzyme A thioesterase 8	ACOT8	4	4	4	0.377	0.488	0.0480847
663	Q9NZM1|Q9NZM1-6|Q9NZM1-2|Q9NZM1-5|Q9NZM1-3	26509	Myoferlin	MYOF	3	3	3	0.377	0.135	0.158322
761	Q03518	6890	Antigen peptide transporter 1	TAP1	2	2	2	0.377	0.432	0.0511831
82	O75746|O75746-2	8604	Calcium-binding mitochondrial carrier protein Aralar1	SLC25A12	8	9	9	0.374	0.438	0.0511831
195	P13804|P13804-2|H0YK49|H0YL83	2108	Electron transfer flavoprotein subunit alpha, mitochondrial	ETFA	9	10	10	0.372	0.446	0.0509925
33	P08237-3|P08237|P08237-2	5213	Isoform 3 of ATP-dependent 6-phosphofructokinase, muscle type	PFKM	14	15	15	0.37	0.274	0.0816525
808	Q70J99-3|Q70J99|Q70J99-2	201294	Isoform 3 of Protein unc-13 homolog D	UNC13D	2	2	2	0.367	0.096	0.202084
70	P53621-2|P53621	1314	Isoform 2 of Coatomer subunit alpha	COPA	20	26	26	0.364	0.182	0.125717
636	P09543|P09543-2	1267	2',3'-cyclic-nucleotide 3'-phosphodiesterase	CNP	4	4	4	0.364	0.134	0.163206
976	O75394	9553	39S ribosomal protein L33, mitochondrial	MRPL33	2	2	2	0.361	0.243	0.0961637
28	P12236	293	ADP/ATP translocase 3	SLC25A6	29	62	62	0.36	0.374	0.0605377
873	Q6PML9	10463	Zinc transporter 9	SLC30A9	2	2	2	0.359	0.415	0.0562946
557	G3V2S9|Q9GZT3|Q9GZT3-2|G3V4X6	81892	SRA stem-loop-interacting RNA-binding protein, mitochondrial	SLIRP	3	4	4	0.357	0.364	0.0628151
619	Q8N1N4|Q8N1N4-2	196374	Keratin, type II cytoskeletal 78	KRT78	3	4	4	0.357	0.048	0.266842
182	P36542	509	ATP synthase subunit gamma, mitochondrial	ATP5C1	9	15	16	0.356	0.034	0.285835
192	P33897|Q9UBJ2	215	ATP-binding cassette sub-family D member 1	ABCD1	9	12	12	0.356	0.171	0.134223
558	Q96D53|Q96D53-2	79934	AarF domain-containing protein kinase 4	ADCK4	3	3	3	0.356	0.564	0.0504816
336	Q53GQ0	51144	Estradiol 17-beta-dehydrogenase 12	HSD17B12	6	8	8	0.354	0.293	0.0786779
645	Q9Y512	25813	Sorting and assembly machinery component 50 homolog	SAMM50	2	2	2	0.354	0.127	0.172025
44	Q14204	1778	Cytoplasmic dynein 1 heavy chain 1	DYNC1H1	29	34	34	0.353	0.246	0.0961637
337	Q6NUK1|Q6NUK1-2	29957	Calcium-binding mitochondrial carrier protein SCaMC-1	SLC25A24	6	8	8	0.353	0.18	0.128338
28	P05141|Q9H0C2	292	ADP/ATP translocase 2	SLC25A5	30	79	79	0.352	0.354	0.0659552
422	Q96BW9|Q96BW9-3|Q96BW9-2	132001	Phosphatidate cytidylyltransferase, mitochondrial	TAMM41	3	3	3	0.351	-0.015	0.366218
160	P11586|F5H2F4	4522	C-1-tetrahydrofolate synthase, cytoplasmic	MTHFD1	13	16	16	0.35	0.492	0.0523865
630	P33527-9|P33527|P33527-3|P33527-2|P33527-4|P33527-5|P33527-7|P33527-6|P33527-8	4363	Isoform 9 of Multidrug resistance-associated protein 1	ABCC1	4	4	4	0.35	0.412	0.0579241
622	P57678|I3L2C7	50628	Gem-associated protein 4	GEMIN4	2	2	2	0.343	-0.468	0.836984
714	Q8N2K0-2|Q8N2K0|Q8N2K0-3	26090	Isoform 2 of Monoacylglycerol lipase ABHD12	ABHD12	3	3	3	0.34	0.066	0.247179
498	Q6P2E9|Q6P2E9-2	23644	Enhancer of mRNA-decapping protein 4	EDC4	4	4	4	0.339	0.221	0.1098
895	Q8NBQ5|D6RCD0	51170	Estradiol 17-beta-dehydrogenase 11	HSD17B11	2	2	2	0.339	0.366	0.0666021
82	Q9UJS0|Q9UJS0-2|R4GN64	10165	Calcium-binding mitochondrial carrier protein Aralar2	SLC25A13	17	21	21	0.337	0.362	0.0675605
267	P61106|P61018-2|Q6IQ22|Q96E17|Q9H082|Q96AX2-3|Q14964|P20336|Q96AX2|P20337|Q96DA2|P20338|O95716|Q96AX2-2|P61018|Q86YS6|Q15771|B7Z3L0|A8MZI4|Q96AX2-4|A8MTC6|A8MSP2|G3V196|Q15771-2|Q86YS6-2|E9PNB9|Q6PIK3	51552	Ras-related protein Rab-14	RAB14	7	9	9	0.336	0.478	0.0563611
765	X6RAY8|Q9BYD3|Q9BYD3-2|K7ELQ0|K7EKI4	51073	39S ribosomal protein L4, mitochondrial	MRPL4	2	2	2	0.336	-0.031	0.410301
497	E7EMK3|J3QLD9|Q14254	2319	Flotillin-2	FLOT2	4	4	4	0.335	0.294	0.0816525
270	Q13423|E9PCX7	23530	NAD(P) transhydrogenase, mitochondrial	NNT	7	8	8	0.331	0.299	0.0815861
281	O75964|E9PN17	10632	ATP synthase subunit g, mitochondrial	ATP5L	5	14	14	0.331	0.455	0.058487
705	P17812|P17812-2	1503	CTP synthase 1	CTPS1	3	3	3	0.329	0.415	0.0618708
474	Q9NRG9|Q9NRG9-2|F8VZ44	8086	Aladin	AAAS	5	5	5	0.325	0.326	0.0770037
685	P36776|P36776-2|K7EKE6|K7EJE8|P36776-3	9361	Lon protease homolog, mitochondrial	LONP1	2	2	2	0.324	0.314	0.0788127
686	O43242	5709	26S proteasome non-ATPase regulatory subunit 3	PSMD3	2	2	2	0.32	0.356	0.071582
519	P23258|Q9NRH3|K7EKE5	7283	Tubulin gamma-1 chain	TUBG1	3	3	3	0.316	0.081	0.238263
256	P21964|P21964-2|E7EUU8|F8WBW9	1312	Catechol O-methyltransferase	COMT	5	6	6	0.312	0.311	0.08189
455	P60891|P60891-2|B1ALA9|P11908-2|P11908|P21108	5631	Ribose-phosphate pyrophosphokinase 1	PRPS1	4	4	4	0.31	0.229	0.112524
482	P51648-2|P51648|J3QRD1|I3L0X1|J3QKK9	224	Isoform 2 of Fatty aldehyde dehydrogenase	ALDH3A2	4	6	6	0.306	0.4	0.0687313
390	Q92621	23165	Nuclear pore complex protein Nup205	NUP205	5	5	5	0.305	0.308	0.0844449
439	Q15392|Q15392-2	1718	Delta(24)-sterol reductase	DHCR24	4	6	6	0.305	0.154	0.163306
704	Q9Y5Y0	28982	Feline leukemia virus subgroup C receptor-related protein 1	FLVCR1	2	2	2	0.302	0.638	0.0648424
346	Q8WUK0|Q8WUK0-2|E9PQM0|Q8WUK0-3	114971	Phosphatidylglycerophosphatase and protein-tyrosine phosphatase 1	PTPMT1	5	4	4	0.3	0.378	0.0739655
789	P08574	1537	Cytochrome c1, heme protein, mitochondrial	CYC1	2	2	2	0.3	0.073	0.260099
527	Q9Y679|Q9Y679-2|Q9Y679-3	550	Ancient ubiquitous protein 1	AUP1	3	5	5	0.299	0.088	0.238259
62	P17987|E7ERF2|E7EQR6|F5H282|F5GZI8|F5GYL4	6950	T-complex protein 1 subunit alpha	TCP1	23	33	33	0.298	0.316	0.0844449
115	P33993|P33993-3|P33993-2	4176	DNA replication licensing factor MCM7	MCM7	14	21	21	0.294	0.12	0.20322
632	Q6P996|Q6P996-5|Q6P996-4|H3BND4|J3KNK7|Q6P996-3|Q86XE2|Q6P474|Q6P996-2|H3BM88|H3BPV5	102724985	Pyridoxal-dependent decarboxylase domain-containing protein 1	PDXDC1	3	4	4	0.29	0.254	0.108055
291	Q14739	3930	Lamin-B receptor	LBR	5	9	9	0.289	0.594	0.067829
694	Q9UNL2-2|Q9UNL2|C9JA28	6747	Isoform 2 of Translocon-associated protein subunit gamma	SSR3	2	3	3	0.285	0.278	0.100371
856	P78316|P78316-2|E9PFK5	8602	Nucleolar protein 14	NOP14	2	2	2	0.285	-0.161	0.763838
236	Q86UP2|Q86UP2-4|Q86UP2-2|Q86UP2-3|G3V4Y7	3895	Kinectin	KTN1	10	11	11	0.282	-0.09	0.597806
238	Q9BPW8|F8WCR5	8508	Protein NipSnap homolog 1	NIPSNAP1	7	12	12	0.282	0.195	0.139689
137	Q99832|Q99832-3|Q99832-4|Q99832-2|F8WBP8	10574	T-complex protein 1 subunit eta	CCT7	15	18	18	0.281	0.248	0.112626
135	S4R3N9	81855	Sideroflexin-3	SFXN3_1	7	11	11	0.279	0.435	0.0741374
608	P24534	1933	Elongation factor 1-beta	EEF1B2	3	4	4	0.278	-0.001	0.404314
594	P56385	521	ATP synthase subunit e, mitochondrial	ATP5I	3	5	5	0.275	0.075	0.274096
227	O95373|E9PLJ0	10527	Importin-7	IPO7	9	10	10	0.274	0.226	0.125375
428	P12268	3615	Inosine-5'-monophosphate dehydrogenase 2	IMPDH2	5	5	5	0.273	0.27	0.107758
635	E7EW49|E7ERI8|F5H604|O75122|J3KR49|E3W994	23122	CLIP-associating protein 2	CLASP2	3	3	3	0.261	0.149	0.191722
567	Q13151	10949	Heterogeneous nuclear ribonucleoprotein A0	HNRNPA0	2	3	3	0.256	-0.376	0.815962
998	P18031|B4DSN5	5770	Tyrosine-protein phosphatase non-receptor type 1	PTPN1	2	2	2	0.256	0.208	0.142544
185	Q9NTJ3|E9PD53|Q9NTJ3-2	10051	Structural maintenance of chromosomes protein 4	SMC4	10	11	11	0.255	0.295	0.106301
899	Q9NZJ7|Q9NZJ7-2|Q5TDC2	23787	Mitochondrial carrier homolog 1	MTCH1	2	2	2	0.255	0.076	0.285562
648	Q9UI30|F5GX77|F5GYQ2|Q9UI30-2	51504	Multifunctional methyltransferase subunit TRM112-like protein	TRMT112	2	3	3	0.251	0.443	0.08189
271	P05386	6176	60S acidic ribosomal protein P1	RPLP1	3	6	6	0.25	0.742	0.0842512
581	Q9BTX1|Q9BTX1-2|Q9BTX1-5|Q9BTX1-6|Q9BTX1-4|Q9BTX1-3	55706	Nucleoporin NDC1	NDC1	4	5	5	0.25	0.294	0.108201
211	P26641|P26641-2	1937	Elongation factor 1-gamma	EEF1G	9	8	8	0.248	0.121	0.227239
335	Q8NB90|Q8NB90-2|Q8NB90-3	166378	Spermatogenesis-associated protein 5	SPATA5	5	7	7	0.248	0.067	0.305701
664	Q9NP72-2|Q9NP72|Q9NP72-3|Q5W0J0	22931	Isoform 2 of Ras-related protein Rab-18	RAB18	3	3	3	0.247	0.202	0.150922
729	P51617|D3YTB5|P51617-3|P51617-2|P51617-4	3654	Interleukin-1 receptor-associated kinase 1	IRAK1	3	3	3	0.246	0.312	0.105514
217	P78371|F5GWF6|P78371-2|F8VQ14	10576	T-complex protein 1 subunit beta	CCT2	9	9	9	0.245	-0.079	0.624488
349	Q6P1M0|Q6P1M0-2	10999	Long-chain fatty acid transport protein 4	SLC27A4	7	10	10	0.245	0.028	0.378407
459	Q9NTX5|Q9NTX5-2|Q9NTX5-6|Q9NTX5-3|Q9NTX5-5|F2Z2D6|J3KP84|E9PPG7|Q9NTX5-4	55862	Ethylmalonyl-CoA decarboxylase	ECHDC1	4	5	5	0.243	0.35	0.0976616
948	Q53EL6|Q53EL6-2	27250	Programmed cell death protein 4	PDCD4	2	2	2	0.243	-0.052	0.563966
425	Q9BZX2	7371	Uridine-cytidine kinase 2	UCK2	4	6	6	0.242	0.357	0.0971955
609	Q8TCJ2	201595	Dolichyl-diphosphooligosaccharide--protein glycosyltransferase subunit STT3B	STT3B	3	4	4	0.24	-0.141	0.792393
26	P14625	7184	Endoplasmin	HSP90B1	11	16	16	0.239	0.271	0.119377
345	H0YMV8|Q71UM5|C9JLI6	51065	40S ribosomal protein S27	RPS27L	5	8	8	0.238	0.161	0.193052
385	P04181|P04181-2	4942	Ornithine aminotransferase, mitochondrial	OAT	4	5	5	0.237	0.564	0.0844449
398	P26640	7407	Valine--tRNA ligase	VARS	4	3	3	0.236	-0.1	0.696407
345	P42677|Q5T4L4	6232	40S ribosomal protein S27	RPS27	4	7	7	0.235	0.082	0.293688
16	P04264|Q6KB66-3|P14136-2|P14136|P14136-3	3848	Keratin, type II cytoskeletal 1	KRT1	41	106	107	0.234	-0.153	0.829897
799	F8VXC8|Q8TAQ2|Q8TAQ2-3|Q8TAQ2-2|Q92922	6601	SWI/SNF complex subunit SMARCC2	SMARCC2	2	2	2	0.234	0.153	0.202695
326	P25398	6206	40S ribosomal protein S12	RPS12	5	6	6	0.23	-0.136	0.799361
367	P35998|P35998-2	5701	26S protease regulatory subunit 7	PSMC2	5	6	6	0.23	0.178	0.18139
521	P11498|P11498-2|E9PRE7|E9PS68	5091	Pyruvate carboxylase, mitochondrial	PC	4	4	4	0.229	0.045	0.361198
536	Q16637|E7EQZ4|Q16637-3|B4DP61|Q16637-2|Q16637-4	6606	Survival motor neuron protein	SMN1	3	3	3	0.228	0.072	0.316408
278	O95347|O95347-2	10592	Structural maintenance of chromosomes protein 2	SMC2	8	10	10	0.227	0.276	0.124122
637	Q9BSF4	90580	Uncharacterized protein C19orf52	C19orf52	2	2	2	0.226	0.266	0.12775
760	Q9UH62	51566	Armadillo repeat-containing X-linked protein 3	ARMCX3	2	3	3	0.226	0.216	0.152738
606	Q9UNF1|Q9UNF1-2|Q5H909|Q5H907	10916	Melanoma-associated antigen D2	MAGED2	3	3	3	0.224	0.227	0.147927
747	Q8TEQ6	25929	Gem-associated protein 5	GEMIN5	2	2	2	0.223	0.012	0.440224
783	F8WAR4|C9JRZ6|Q9NX63	54927	Coiled-coil-helix-coiled-coil-helix domain-containing protein 3, mitochondrial	CHCHD3	2	3	3	0.223	0.382	0.101446
16	P13647	3852	Keratin, type II cytoskeletal 5	KRT5	22	32	32	0.222	-0.093	0.705293
478	P35606|P35606-2	9276	Coatomer subunit beta'	COPB2	3	3	3	0.222	-0.366	0.769537
16	Q6KB66|Q6KB66-2	144501	Keratin, type II cytoskeletal 80	KRT80	2	5	5	0.219	-0.361	0.769537
795	Q9C0C2|E9PKK0	85456	182 kDa tankyrase-1-binding protein	TNKS1BP1	2	2	2	0.219	-0.19	0.94287
460	Q16795|F5H0J3	4704	NADH dehydrogenase [ubiquinone] 1 alpha subcomplex subunit 9, mitochondrial	NDUFA9	4	4	4	0.217	0.01	0.449633
485	P84103|P84103-2	6428	Serine/arginine-rich splicing factor 3	SRSF3	3	5	5	0.217	0.199	0.172018
28	P12235|V9GYG0	291	ADP/ATP translocase 1	SLC25A4	20	48	48	0.214	0.185	0.187956
452	Q8N1F7|Q8N1F7-2|H3BVG0	9688	Nuclear pore complex protein Nup93	NUP93	5	6	6	0.214	0.056	0.358506
446	P50402|Q5HY57|F8WEQ1	2010	Emerin	EMD	4	4	4	0.213	0.334	0.114729
757	Q9H9P8|Q9H9P8-2|C9JVN9|G3V272	79944	L-2-hydroxyglutarate dehydrogenase, mitochondrial	L2HGDH	2	2	2	0.21	0.042	0.390985
16	P48668|P02538	286887	Keratin, type II cytoskeletal 6C	KRT6C	19	30	30	0.208	0.065	0.349427
267	P20340|P20340-2|P20340-4|Q9NRW1|Q9NRW1-2	5870	Ras-related protein Rab-6A	RAB6A	3	3	3	0.203	0.45	0.105245
196	Q9Y305-4|Q9Y305|Q9Y305-2|Q9Y305-3|C9J7L8	23597	Isoform 4 of Acyl-coenzyme A thioesterase 9, mitochondrial	ACOT9	8	15	15	0.202	-0.126	0.829767
117	P48643|E7ENZ3|E9PCA1|B7ZAR1|P48643-2|D6RIZ7	22948	T-complex protein 1 subunit epsilon	CCT5	14	15	15	0.201	0.146	0.234003
33	P17858|P17858-2	5211	ATP-dependent 6-phosphofructokinase, liver type	PFKL	11	12	12	0.2	0.023	0.445502
692	P24539|Q5QNZ2	515	ATP synthase F(0) complex subunit B1, mitochondrial	ATP5F1	3	3	3	0.199	0.368	0.115024
154	P32119|A6NIW5	7001	Peroxiredoxin-2	PRDX2	2	2	2	0.197	0.378	0.114929
436	Q9NQC3|Q9NQC3-5|Q9NQC3-2|F8W914|Q9NQC3-4|Q9NQC3-6|Q9NQC3-3	57142	Reticulon-4	RTN4	3	3	3	0.197	-0.013	0.539056
461	O14966|O14966-2|E9PL56	8934	Ras-related protein Rab-7L1	RAB29	2	2	2	0.197	0.269	0.14367
730	Q8N2F6|Q8N2F6-2|Q8N2F6-5|Q8N2F6-3|Q8N2F6-4|Q8N2F6-6|H7BXQ8	83787	Armadillo repeat-containing protein 10	ARMC10	2	2	2	0.197	0.344	0.12035
369	P27348	10971	14-3-3 protein theta	YWHAQ	4	8	8	0.194	0.364	0.11915
819	P49792|O14715|Q99666|J3KNE0|A6NKT7|Q7Z3J3|J3KQ37	5903	E3 SUMO-protein ligase RanBP2	RANBP2	2	2	2	0.194	-0.007	0.530243
26	P08238|Q58FF7|Q58FF8|Q14568|I3L0K7|Q58FG1	3326	Heat shock protein HSP 90-beta	HSP90AB1	36	57	57	0.192	0.175	0.213855
179	P40227|P40227-2	908	T-complex protein 1 subunit zeta	CCT6A	10	14	14	0.192	0.184	0.204678
341	P42345|B1AKP8	2475	Serine/threonine-protein kinase mTOR	MTOR	7	7	7	0.192	0.498	0.108055
443	Q9Y289	8884	Sodium-dependent multivitamin transporter	SLC5A6	4	5	5	0.192	0.65	0.107316
768	Q8TDB6|Q8TDB6-2	151636	E3 ubiquitin-protein ligase DTX3L	DTX3L	2	2	2	0.191	0.162	0.226373
98	P63096|P63096-2	2770	Guanine nucleotide-binding protein G(i) subunit alpha-1	GNAI1	5	9	9	0.19	-0.086	0.752086
272	Q15021|F5H431	9918	Condensin complex subunit 1	NCAPD2	7	8	8	0.19	0.51	0.108201
182	P36542-2	509	Isoform Heart of ATP synthase subunit gamma, mitochondrial	ATP5C1_1	8	15	15	0.189	-0.005	0.532823
424	P43686|P43686-2	5704	26S protease regulatory subunit 6B	PSMC4	4	4	4	0.187	0.489	0.1098
183	P50416|P50416-2|H3BMD2	1374	Carnitine O-palmitoyltransferase 1, liver isoform	CPT1A	10	12	12	0.186	0.136	0.263621
897	P52789|E9PB90	3099	Hexokinase-2	HK2	2	2	2	0.186	0.221	0.180648
874	Q9C0C4	54910	Semaphorin-4C	SEMA4C	2	2	2	0.185	0.539	0.1098
386	Q9BVP2|Q9BVP2-2	26354	Guanine nucleotide-binding protein-like 3	GNL3	6	6	6	0.182	-0.102	0.81152
682	E9PRY8|P29692-2|P29692|P29692-4|P29692-3|E9PQZ1	1936	Elongation factor 1-delta	EEF1D	2	2	2	0.182	-0.101	0.808956
504	Q99729-2|D6RBZ0|Q99729-3|D6RD18|D6R9P3|Q99729|Q99729-4	3182	Isoform 2 of Heterogeneous nuclear ribonucleoprotein A/B	HNRNPAB	4	5	5	0.181	0.035	0.44627
649	O60427|O60427-2|F5H3U5|F5H3P6	3992	Fatty acid desaturase 1	FADS1	3	3	3	0.179	0.062	0.391757
357	O00116|B8ZZ81	8540	Alkyldihydroxyacetonephosphate synthase, peroxisomal	AGPS	7	9	9	0.178	0.265	0.160153
741	Q9NVP1	8886	ATP-dependent RNA helicase DDX18	DDX18	2	3	3	0.177	-0.621	0.462696
193	Q14257-2|Q14257|A8MXP8	5955	Isoform 2 of Reticulocalbin-2	RCN2	7	9	9	0.174	0.104	0.323685
585	P30519|P30519-2	3163	Heme oxygenase 2	HMOX2	2	2	2	0.172	0.086	0.355672
297	P33991	4173	DNA replication licensing factor MCM4	MCM4	7	8	8	0.171	0.093	0.34515
709	Q96EY7|Q96EY7-2|F8WE76	55037	Pentatricopeptide repeat domain-containing protein 3, mitochondrial	PTCD3	3	3	3	0.169	0.125	0.297953
169	Q27J81|Q27J81-2|Q27J81-3	64423	Inverted formin-2	INF2	11	15	15	0.166	-0.042	0.679888
660	O94905	11160	Erlin-2	ERLIN2	2	2	2	0.165	0.303	0.153247
574	H3BRF5|Q5JPH6|H3BTB7	124454	KIAA1970 protein, isoform CRA_c	EARS2	3	3	3	0.164	0.218	0.202968
453	P08865|A6NE09	3921	40S ribosomal protein SA	RPSA	3	4	4	0.162	-0.05	0.710623
545	E7ESZ7|O95299|O95299-2|Q8N1B9	4705	NADH dehydrogenase [ubiquinone] 1 alpha subcomplex subunit 10, mitochondrial	NDUFA10	4	5	5	0.162	0.242	0.190136
844	Q96RT1-8|Q96RT1|Q96RT1-2|Q96RT1-9|Q96RT1-3|Q96RT1-5|Q96RT1-4|Q96RT1-6|Q96RT1-7	55914	Isoform 8 of Protein LAP2	ERBB2IP	2	2	2	0.159	0	0.573393
499	Q14008-3|Q14008|Q14008-2	9793	Isoform 3 of Cytoskeleton-associated protein 5	CKAP5	3	3	3	0.157	-0.168	0.977164
554	O15269	10558	Serine palmitoyltransferase 1	SPTLC1	3	4	4	0.156	-0.067	0.775033
532	O96000|O96000-2|H3BPJ9	4716	NADH dehydrogenase [ubiquinone] 1 beta subcomplex subunit 10	NDUFB10	3	3	3	0.155	0.542	0.125717
461	Q13637|P57729	10981	Ras-related protein Rab-32	RAB32	4	4	4	0.153	0.339	0.152677
602	P09382|F8WEI7	3956	Galectin-1	LGALS1	2	5	5	0.15	0.152	0.284317
285	Q15366-2|Q15366|Q15366-3|Q15366-6|Q15366-5|Q15366-4|B4DXP5|F8VZX2|Q15366-7|P57721|P57721-4|E9PFP8|P57721-5|P57721-3|P57721-2	5094	Isoform 2 of Poly(rC)-binding protein 2	PCBP2	7	10	10	0.147	0.446	0.137489
285	Q15365	5093	Poly(rC)-binding protein 1	PCBP1	6	8	8	0.147	0.2	0.234003
401	P15924|P15924-3|P15924-2	1832	Desmoplakin	DSP	6	6	6	0.147	0.042	0.489699
759	P26639-2|P26639	6897	Isoform 2 of Threonine--tRNA ligase, cytoplasmic	TARS	2	2	2	0.145	0.091	0.386142
431	P60174|P60174-1|P60174-4	7167	Triosephosphate isomerase	TPI1	4	4	4	0.144	-0.31	0.682698
668	P51571|A6NLM8	6748	Translocon-associated protein subunit delta	SSR4	3	3	3	0.144	0.299	0.175388
383	P50990|P50990-2|P50990-3	10694	T-complex protein 1 subunit theta	CCT8	5	6	6	0.143	0.143	0.3052
475	P27708|F8VPD4	790	CAD protein	CAD	6	5	5	0.143	0.152	0.293688
678	P07741|H3BQZ9	353	Adenine phosphoribosyltransferase	APRT	2	2	2	0.143	0.479	0.137408
719	Q9NTI5|Q9NTI5-2|Q9NTI5-3	23047	Sister chromatid cohesion protein PDS5 homolog B	PDS5B	3	3	3	0.143	0.147	0.300992
175	Q12797|Q12797-10	444	Aspartyl/asparaginyl beta-hydroxylase	ASPH	11	12	12	0.141	0.009	0.588053
249	Q9BSD7|Q5TDF0	84284	Cancer-related nucleoside-triphosphatase	NTPCR	9	9	9	0.138	0.152	0.300992
732	P02786|F8WBE5|G3V0E5	7037	Transferrin receptor protein 1	TFRC	2	3	3	0.138	0.076	0.430277
440	O76031	10845	ATP-dependent Clp protease ATP-binding subunit clpX-like, mitochondrial	CLPX	5	5	5	0.137	0.262	0.202084
71	P49411	7284	Elongation factor Tu, mitochondrial	TUFM	18	35	35	0.136	0.313	0.178117
939	O00487	10213	26S proteasome non-ATPase regulatory subunit 14	PSMD14	2	2	2	0.134	0.05	0.495478
157	P46782|M0R0R2|M0QZN2	6193	40S ribosomal protein S5	RPS5	8	10	10	0.132	-0.277	0.705791
779	Q9Y697|Q9Y697-2|F2Z2E7|Q9Y697-3|Q8WV90|F8WB23|F8WER8	9054	Cysteine desulfurase, mitochondrial	NFS1	2	2	2	0.131	0.253	0.213855
404	P41250	2617	Glycine--tRNA ligase	GARS	4	4	4	0.128	0.215	0.243082
573	O43852-3|O43852|O43852-6|O43852-5|O43852-9|O43852-4|O43852-2|O43852-10|O43852-11|O43852-14|O43852-13|O43852-8|O43852-15|O43852-7|O43852-12	813	Isoform 3 of Calumenin	CALU	5	5	5	0.126	0.151	0.31937
225	Q9Y6N5	58472	Sulfide:quinone oxidoreductase, mitochondrial	SQRDL	9	11	11	0.124	-0.149	0.941919
242	Q9UG63-2|Q9UG63	10061	Isoform 2 of ATP-binding cassette sub-family F member 2	ABCF2	9	12	12	0.122	-0.256	0.716678
561	Q969V3|Q969V3-2|K7EMW4	56926	Nicalin	NCLN	4	4	5	0.119	0.296	0.20322
154	Q06830	5052	Peroxiredoxin-1	PRDX1	12	16	16	0.118	0.416	0.165362
392	P56134|P56134-3	9551	ATP synthase subunit f, mitochondrial	ATP5J2	4	8	8	0.116	0.12	0.3821
523	Q9Y5Y2|H3BQR2|B7Z6P0|H3BNF0|H3BRK5	10101	Cytosolic Fe-S cluster assembly factor NUBP2	NUBP2	3	2	2	0.115	-0.135	0.950855
1002	Q93008|Q93008-1|O00507	8239	Probable ubiquitin carboxyl-terminal hydrolase FAF-X	USP9X	2	2	2	0.114	0.248	0.235622
677	Q9ULX6|Q9ULX6-2	26993	A-kinase anchor protein 8-like	AKAP8L	2	2	2	0.112	0.347	0.192624
410	J9JIE6|Q9UM00|Q9UM00-2|J3QQY2	54499	Transmembrane and coiled-coil domain-containing protein 1	TMCO1	5	6	6	0.111	0.041	0.568123
16	Q7Z794	374454	Keratin, type II cytoskeletal 1b	KRT77	5	11	11	0.108	-0.191	0.808629
154	Q13162|A6NG45	10549	Peroxiredoxin-4	PRDX4	4	6	6	0.108	0.458	0.167961
616	Q8NBU5|Q8NBU5-2	84896	ATPase family AAA domain-containing protein 1	ATAD1	3	3	3	0.108	0.041	0.57376
511	Q6UXV4	139322	MICOS complex subunit MIC27	APOOL	4	5	5	0.107	0.146	0.355672
891	O60884|I3L320	10294	DnaJ homolog subfamily A member 2	DNAJA2	2	2	2	0.107	0.205	0.283805
159	P28288|P28288-2	5825	ATP-binding cassette sub-family D member 3	ABCD3	12	14	14	0.104	-0.164	0.850344
135	Q9BWM7	81855	Sideroflexin-3	SFXN3	9	15	15	0.102	0.355	0.200345
392	G3V325|P56134-2|C9JJT5|P56134-4|C9JU26|O75127	100526740	Protein ATP5J2-PTCD1	ATP5J2.PTCD1	5	8	8	0.096	0.289	0.232987
884	Q13308-6|Q13308|Q13308-2|Q13308-4|Q13308-3	5754	Isoform 6 of Inactive tyrosine-protein kinase 7	PTK7	2	2	2	0.096	0.098	0.462946
728	Q8NC60	84273	Nitric oxide-associated protein 1	NOA1	2	2	2	0.095	-0.187	0.782222
767	O75306|O75306-2	4720	NADH dehydrogenase [ubiquinone] iron-sulfur protein 2, mitochondrial	NDUFS2	2	2	2	0.095	0.279	0.239297
863	Q5HYI8	285282	Rab-like protein 3	RABL3	2	2	2	0.095	0.178	0.332671
906	Q13085-4|Q13085|Q13085-2|Q13085-3	31	Isoform 4 of Acetyl-CoA carboxylase 1	ACACA	2	2	2	0.094	-0.114	0.950855
413	P38606|P38606-2	523	V-type proton ATPase catalytic subunit A	ATP6V1A	6	7	7	0.091	0.039	0.62116
514	Q9NS69	56993	Mitochondrial import receptor subunit TOM22 homolog	TOMM22	3	4	4	0.091	-0.091	1
1035	O15371|O15371-3|O15371-2	8664	Eukaryotic translation initiation factor 3 subunit D	EIF3D	2	2	2	0.091	0.201	0.313137
277	Q9NW13|Q9NW13-2	55131	RNA-binding protein 28	RBM28	7	7	7	0.09	-0.061	0.922812
13	P02533|P19012|A8MT21|P19012-2	3861	Keratin, type I cytoskeletal 14	KRT14	14	21	21	0.089	0.074	0.536514
293	E5KLJ5|O60313-2|E5KLJ9|E5KLJ6|E5KLK1|O60313	4976	Dynamin-like 120 kDa protein, mitochondrial	OPA1	9	9	9	0.089	0.222	0.294544
528	P24752|G3XAB4|E9PRQ6	38	Acetyl-CoA acetyltransferase, mitochondrial	ACAT1	4	4	4	0.088	0.132	0.416431
39	P11142|P11142-2|E9PKE3|E9PNE6|P54652|A8K7Q2	3312	Heat shock cognate 71 kDa protein	HSPA8	22	38	38	0.084	0.068	0.564039
262	Q9UHI6|Q9UHI6-2|E9PJ60	11218	Probable ATP-dependent RNA helicase DDX20	DDX20	6	5	5	0.083	0.149	0.396125
997	Q8TDX7|Q8TDX7-2	140609	Serine/threonine-protein kinase Nek7	NEK7	2	2	2	0.081	0.216	0.313511
552	Q06787-9|Q06787-2|G3V0J0|Q06787-8|A8MQB8|Q06787|Q06787-3|Q06787-7|Q06787-5|Q06787-4|Q06787-6|G8JLE9|Q8IXW7|F8W871	2332	Isoform 9 of Fragile X mental retardation protein 1	FMR1	3	3	3	0.08	-0.287	0.567825
251	Q9Y265|Q9Y265-2|E7ETR0	8607	RuvB-like 1	RUVBL1	10	12	12	0.079	0.009	0.746035
13	P08779	3868	Keratin, type I cytoskeletal 16	KRT16	10	15	15	0.078	0.1	0.501072
126	P22695|H3BRG4|H3BSJ9|H3BUI9|H3BUE4	7385	Cytochrome b-c1 complex subunit 2, mitochondrial	UQCRC2	13	21	21	0.078	0.218	0.316408
753	Q9NSI2|Q9NSI2-2	85395	Protein FAM207A	FAM207A	2	2	2	0.078	0.274	0.269712
503	P21796	7416	Voltage-dependent anion-selective channel protein 1	VDAC1	4	4	4	0.077	0.326	0.238494
538	Q96N66|Q96N66-2|Q96N66-3	79143	Lysophospholipid acyltransferase 7	MBOAT7	3	3	3	0.076	0.209	0.328401
502	Q02413	1828	Desmoglein-1	DSG1	4	6	6	0.074	0.033	0.687314
945	Q96CT7	115098	Coiled-coil domain-containing protein 124	CCDC124	2	2	2	0.074	0.349	0.232706
518	P22102|P22102-2|F8WD69	2618	Trifunctional purine biosynthetic protein adenosine-3	GART	3	3	3	0.072	0.025	0.716437
243	P62979|P0CG48|F5H041|Q96C32|P0CG47|B4DV12|P62987|J3QRK5|J3QLP7	6233	Ubiquitin-40S ribosomal protein S27a	RPS27A	7	9	9	0.071	-0.356	0.468007
534	P27824-2|P27824|P27824-3	821	Isoform 2 of Calnexin	CANX	3	3	3	0.071	0.342	0.238968
226	Q02978|Q02978-2	8402	Mitochondrial 2-oxoglutarate/malate carrier protein	SLC25A11	8	9	9	0.07	0.02	0.7385
562	P35250|P35250-2	5982	Replication factor C subunit 2	RFC2	3	4	4	0.069	-0.152	0.787634
588	Q9NQT4|M0R050	56915	Exosome complex component RRP46	EXOSC5	3	3	3	0.068	-0.195	0.691074
639	P56589	8504	Peroxisomal biogenesis factor 3	PEX3	3	3	3	0.067	0.249	0.3052
773	Q9Y5Z9|Q9Y5Z9-2	29914	UbiA prenyltransferase domain-containing protein 1	UBIAD1	2	2	2	0.067	0.43	0.216812
311	Q9UJZ1|Q9UJZ1-2|F2Z2I8	30968	Stomatin-like protein 2, mitochondrial	STOML2	6	6	6	0.066	0.014	0.769537
479	Q9H223|Q9NZN3|Q9NZN3-2	30844	EH domain-containing protein 4	EHD4	6	5	5	0.065	0.009	0.785073
754	Q53H12|E9PC15|E9PG39	55750	Acylglycerol kinase, mitochondrial	AGK	2	2	2	0.064	0.207	0.352551
201	Q9Y230|Q9Y230-2|M0R0Y3|X6R2L4|M0R0Z0|M0QXZ7	10856	RuvB-like 2	RUVBL2	10	11	11	0.063	-0.123	0.836984
462	Q15029|Q15029-2|Q15029-3	9343	116 kDa U5 small nuclear ribonucleoprotein component	EFTUD2	5	5	5	0.063	-0.069	0.984376
770	Q8IWZ3-6|O75179|O75179-2|Q8IWZ3|Q8IWZ3-4|O75179-7|O75179-6|O75179-4|O75179-3|O75179-5|Q8IWZ3-2|Q8IWZ3-5	404734	Isoform 6 of Ankyrin repeat and KH domain-containing protein 1	ANKHD1	2	2	2	0.063	-0.256	0.568931
77	P05388|F8VWS0|P05388-2|G3V210|F8VRK7|F8VQY6|Q8NHW5|F8W1K8	6175	60S acidic ribosomal protein P0	RPLP0	16	27	27	0.062	-0.029	0.904814
174	Q16891|Q16891-4|Q16891-2|Q16891-3|B9A067|C9J406	10989	MICOS complex subunit MIC60	IMMT	10	11	11	0.061	0.301	0.277205
265	Q14697-2|Q14697|F5H6X6|E9PKU7	23193	Isoform 2 of Neutral alpha-glucosidase AB	GANAB	8	8	8	0.061	0.187	0.3821
194	P42167|G5E972|P42167-2	7112	Lamina-associated polypeptide 2, isoforms beta/gamma	TMPO_1	5	5	5	0.059	-0.013	0.862964
525	P62258|P62258-2	7531	14-3-3 protein epsilon	YWHAE	2	4	4	0.057	-0.26	0.550827
689	P63104	7534	14-3-3 protein zeta/delta	YWHAZ	2	4	4	0.057	-0.354	0.444183
763	P31946|P31946-2	7529	14-3-3 protein beta/alpha	YWHAB	2	4	4	0.057	-0.19	0.67244
829	O43684|O43684-2	9184	Mitotic checkpoint protein BUB3	BUB3	2	2	2	0.057	-0.112	0.847742
286	Q96N67|Q96N67-6|Q96N67-2|Q96N67-5|Q96N67-3|Q96N67-4|Q96N67-7	85440	Dedicator of cytokinesis protein 7	DOCK7	8	8	8	0.056	-0.212	0.622019
537	Q04637-9|Q04637-8|Q04637|E7EUU4|Q04637-3|E9PGM1|Q04637-4|E7EX73|Q04637-5|Q04637-7|Q04637-6|O43432-3|O43432|O43432-4	1981	Isoform 9 of Eukaryotic translation initiation factor 4 gamma 1	EIF4G1	4	3	3	0.055	0.171	0.421097
641	Q86U38|Q86U38-2	161424	Nucleolar protein 9	NOP9	4	3	3	0.055	-0.07	0.958378
657	P63244|J3KPE3|D6RAC2|D6RHH4|D6RF23|E9PD14|D6RAU2|D6R909|D6RHJ5|D6RGK8|D6RDI0	10399	Guanine nucleotide-binding protein subunit beta-2-like 1	GNB2L1	3	4	4	0.055	-0.542	0.334694
63	P23396|P23396-2|E9PL09|E9PPU1|F2Z2S8|E9PJH4|E9PQ96|E9PSF4|E9PQX2	6188	40S ribosomal protein S3	RPS3	22	33	34	0.054	-0.352	0.440507
360	O00410|O00410-3|O00410-2|E7EQT5	3843	Importin-5	IPO5	5	3	3	0.054	0.107	0.545027
116	Q5QPK2|O60762	8813	Dolichol-phosphate mannosyltransferase subunit 1	DPM1	12	16	16	0.053	0.058	0.676093
595	O60832|O60832-2	1736	H/ACA ribonucleoprotein complex subunit 4	DKC1	3	3	3	0.053	-0.237	0.573119
600	Q9NVH1|Q9NVH1-3|Q9NVH1-2	55735	DnaJ homolog subfamily C member 11	DNAJC11	4	4	4	0.05	0.237	0.345224
275	Q9Y4W6	10939	AFG3-like protein 2	AFG3L2	8	9	9	0.047	0.03	0.775184
713	Q9Y6G9|E9PHI6	51143	Cytoplasmic dynein 1 light intermediate chain 1	DYNC1LI1	3	3	3	0.047	0.531	0.218242
620	P63000-2|P63000	5879	Isoform B of Ras-related C3 botulinum toxin substrate 1	RAC1	3	4	4	0.046	-0.058	0.967822
660	O75477	10613	Erlin-1	ERLIN1	3	3	3	0.046	0.228	0.361198
98	P08754	2773	Guanine nucleotide-binding protein G(k) subunit alpha	GNAI3	10	15	15	0.043	0.015	0.829767
547	P62070-4|P62070|P62070-3|P62070-2|E9PQC5|E9PQK5	22800	Isoform 4 of Ras-related protein R-Ras2	RRAS2	4	5	5	0.042	-0.328	0.439246
886	Q9Y3D0	51647	Mitotic spindle-associated MMXD complex subunit MIP18	FAM96B	2	2	2	0.041	0.337	0.285562
245	Q92947|Q92947-2|K7ERX1	2639	Glutaryl-CoA dehydrogenase, mitochondrial	GCDH	8	10	10	0.04	0.154	0.482021
524	J3QLS3|Q9Y2R9|J3QKW2	51081	28S ribosomal protein S7, mitochondrial	MRPS7	4	4	4	0.039	0.02	0.827308
411	Q13243|Q13243-3|B4DUA4|B4DJK0|Q13243-2|G3V5K8|Q08170	6430	Serine/arginine-rich splicing factor 5	SRSF5	5	6	6	0.038	-0.409	0.367978
912	Q8N490-2|Q8N490	25953	Isoform 2 of Probable hydrolase PNKD	PNKD	2	2	2	0.038	0.139	0.517057
995	P13861|Q9BUB1|P31323	5576	cAMP-dependent protein kinase type II-alpha regulatory subunit	PRKAR2A	2	2	2	0.038	-0.321	0.437826
335	P62195|P62195-2|J3QSE0	5705	26S protease regulatory subunit 8	PSMC5	6	7	7	0.037	-0.103	0.817701
432	Q9NZN4|Q9NZN4-2	30846	EH domain-containing protein 2	EHD2	4	4	4	0.037	-0.431	0.355672
944	Q9UKM9|Q9UKM9-2|Q86SE5-3|Q86SE5|B3KT61	22913	RNA-binding protein Raly	RALY	2	2	2	0.035	0.186	0.440507
960	O95239|O95239-2|Q2VIQ3	24137	Chromosome-associated kinesin KIF4A	KIF4A	2	2	2	0.032	-0.099	0.814861
268	Q8TDN6	55299	Ribosome biogenesis protein BRX1 homolog	BRIX1	7	9	9	0.029	-0.332	0.410188
676	Q9BW19	3833	Kinesin-like protein KIFC1	KIFC1	3	3	3	0.029	0.187	0.449752
798	P46459|I3L0N3|P46459-2	4905	Vesicle-fusing ATPase	NSF	2	2	2	0.028	-0.045	0.950855
222	P55795	3188	Heterogeneous nuclear ribonucleoprotein H2	HNRNPH2	6	7	7	0.027	0.007	0.898634
26	P07900-2|P07900|Q58FG0	3320	Isoform 2 of Heat shock protein HSP 90-alpha	HSP90AA1	18	27	27	0.024	0.088	0.677075
667	P40937|P40937-2	5985	Replication factor C subunit 5	RFC5	3	3	3	0.023	-0.1	0.785073
16	P35908|Q01546|P12035|Q9NSB2|F8W1S1|Q86Y46|Q7RTS7|Q3SY84|Q86Y46-2	3849	Keratin, type II cytoskeletal 2 epidermal	KRT2	40	70	71	0.021	-0.004	0.950855
27	P14618|P14618-3|P14618-2|H3BQ34|Q504U3|P30613|P30613-2|H3BQZ3	5315	Pyruvate kinase PKM	PKM	30	49	49	0.021	0.221	0.42366
923	O00303	8665	Eukaryotic translation initiation factor 3 subunit F	EIF3F	2	2	2	0.021	0.078	0.711161
485	Q16629|C9JAB2|Q16629-4|Q16629-2|Q16629-3	6432	Serine/arginine-rich splicing factor 7	SRSF7	2	3	3	0.02	0.076	0.719598
661	Q9BVQ7|Q9BVQ7-2|Q9BVQ7-3	79029	Spermatogenesis-associated protein 5-like protein 1	SPATA5L1	3	3	3	0.019	0.175	0.495478
993	P37802-2|P37802	8407	Isoform 2 of Transgelin-2	TAGLN2	2	2	2	0.018	-0.147	0.652439
163	P04792|F8WE04|C9J3N8	3315	Heat shock protein beta-1	HSPB1	9	15	15	0.017	0.224	0.427849
556	Q9NSD9	10056	Phenylalanine--tRNA ligase beta subunit	FARSB	3	3	3	0.016	-0.413	0.333336
674	Q9UHB9|Q9UHB9-4|Q9UHB9-2|Q9UHB9-3	6730	Signal recognition particle subunit SRP68	SRP68	2	2	2	0.015	-0.01	0.984715
577	Q9NP92	10884	28S ribosomal protein S30, mitochondrial	MRPS30	2	2	2	0.013	0.047	0.825762
883	P62330|P36406|P36406-2|P36406-3	382	ADP-ribosylation factor 6	ARF6	2	2	2	0.013	0.341	0.32742
494	P08240|P08240-2	6734	Signal recognition particle receptor subunit alpha	SRPR	4	5	5	0.011	0.395	0.301032
121	P30837	219	Aldehyde dehydrogenase X, mitochondrial	ALDH1B1	13	20	20	0.009	0.239	0.42655
530	P60866-2|P60866|E5RJX2|G3XAN0|E5RIP1	6224	Isoform 2 of 40S ribosomal protein S20	RPS20	3	6	6	0.009	-0.185	0.550827
693	P51812|Q15418-2|Q15418|E9PGT3|E9PRI4|Q15418-3	6197	Ribosomal protein S6 kinase alpha-3	RPS6KA3	3	3	3	0.009	-0.25	0.449633
91	Q9BQG0-2|Q9BQG0	10514	Isoform 2 of Myb-binding protein 1A	MYBBP1A	20	21	21	0.008	-0.127	0.67244
876	P34897|P34897-2|P34897-3|G3V540|G3V2E4	6472	Serine hydroxymethyltransferase, mitochondrial	SHMT2	2	2	2	0.008	0.44	0.286703
501	Q9NPD3|E9PPI9	54512	Exosome complex component RRP41	EXOSC4	4	2	2	0.007	-0.149	0.614723
294	O14828|O14828-2	10067	Secretory carrier-associated membrane protein 3	SCAMP3	6	7	7	0.006	0.239	0.432948
560	Q16822|H0YM31|B4DW73|Q16822-2	5106	Phosphoenolpyruvate carboxykinase [GTP], mitochondrial	PCK2	4	4	4	0.003	0.002	0.984715
168	P62847-4|P62847|P62847-3|E7ETK0|P62847-2	6229	Isoform 4 of 40S ribosomal protein S24	RPS24	9	20	20	0.002	-0.495	0.282805
303	P22314|P22314-2|Q5JRR6	7317	Ubiquitin-like modifier-activating enzyme 1	UBA1	6	6	6	0	-0.055	0.836984
617	O14949	27089	Cytochrome b-c1 complex subunit 8	UQCRQ	3	3	3	-0.003	0.551	0.269583
934	A0A075B6F9|Q9Y314	51070	Nitric oxide synthase-interacting protein	NOSIP	2	2	2	-0.003	0.282	0.404314
870	Q8N1B4|Q8N1B4-2	6293	Vacuolar protein sorting-associated protein 52 homolog	VPS52	2	2	2	-0.004	-0.3	0.370986
228	P17252|J3KRN5|P05771-2|P05771	5578	Protein kinase C alpha type	PRKCA	9	10	10	-0.005	0.229	0.468007
188	P60842|Q14240-2|Q14240|E7EQG2|P60842-2|J3KT12|F8WE11|E9PBH4|J3QQP0|P38919	1973	Eukaryotic initiation factor 4A-I	EIF4A1	9	11	11	-0.006	0.061	0.836984
546	Q99459	988	Cell division cycle 5-like protein	CDC5L	4	4	4	-0.006	-0.224	0.449633
570	Q08379|Q08379-2	2801	Golgin subfamily A member 2	GOLGA2	3	3	3	-0.008	0.122	0.682698
671	Q96A65|Q96A65-2	60412	Exocyst complex component 4	EXOC4	3	3	3	-0.01	0.035	0.929695
601	Q9Y221|Q9Y221-2|J3QLW7	51388	60S ribosome subunit biogenesis protein NIP7 homolog	NIP7	3	3	3	-0.012	-0.346	0.327151
389	Q9P0V3|Q9P0V3-2	23677	SH3 domain-binding protein 4	SH3BP4	6	7	7	-0.013	0.038	0.929695
1017	P08243|P08243-2|P08243-3|F8WEJ5	440	Asparagine synthetase [glutamine-hydrolyzing]	ASNS	2	2	2	-0.013	-0.098	0.68228
142	Q5VTE0|P68104|Q05639	158078	Putative elongation factor 1-alpha-like 3	EEF1A1P5	12	33	33	-0.014	0.394	0.339855
643	Q658P3-2|Q658P3|Q658P3-3|B8ZZX6|Q658P3-4	55240	Isoform 2 of Metalloreductase STEAP3	STEAP3	2	2	2	-0.016	0.207	0.530532
483	Q9NY93|Q9NY93-2|G3V0G3|F8WDT8|F8WEI3	54606	Probable ATP-dependent RNA helicase DDX56	DDX56	3	4	4	-0.017	-0.505	0.25643
480	E9PR30|P62861	2197	40S ribosomal protein S30	FAU	4	8	8	-0.018	-0.142	0.563573
737	Q9Y3D9|J3QLR8	51649	28S ribosomal protein S23, mitochondrial	MRPS23	2	2	2	-0.02	-0.086	0.691941
825	Q96PK6|Q96PK6-2|Q96PK6-5|B8ZZ74|F8WDX3|Q96PK6-4|Q96PK6-3	100526737	RNA-binding protein 14	RBM14	3	2	2	-0.022	0.102	0.777085
1013	Q03701	10153	CCAAT/enhancer-binding protein zeta	CEBPZ	2	2	2	-0.022	-0.204	0.442963
892	O75616	26284	GTPase Era, mitochondrial	ERAL1	2	2	2	-0.024	0.061	0.893575
683	Q8IWA0	84128	WD repeat-containing protein 75	WDR75	2	2	2	-0.025	-0.13	0.568123
990	P35613|P35613-2|P35613-4|P35613-3	682	Basigin	BSG	2	2	2	-0.025	-0.034	0.827308
358	P78347|P78347-3|P78347-4|P78347-2|P78347-5	2969	General transcription factor II-I	GTF2I	7	6	6	-0.026	-0.405	0.277117
708	E9PRG8|E9PLD3	102288414	Protein LOC102288414	LOC102288414	2	3	3	-0.026	-0.16	0.505044
821	P46821|E9PGC8|P78559-2|P78559	4131	Microtubule-associated protein 1B	MAP1B	2	3	3	-0.026	-0.265	0.361198
340	Q5SSJ5|Q5SSJ5-2|Q5SSJ5-3|Q5SSJ5-5	50809	Heterochromatin protein 1-binding protein 3	HP1BP3	7	7	7	-0.029	-0.493	0.243048
98	P04899|P04899-5|P04899-2|P04899-3|P04899-6|P04899-4|P09471|P09471-2|A8MTJ3|P19087|P11488|P38405-2|P38405|Q03113|Q5JWD1	2771	Guanine nucleotide-binding protein G(i) subunit alpha-2	GNAI2	15	23	23	-0.033	-0.139	0.530243
98	Q5JWF2|Q5JWF2-2|P63092-4|P63092|P63092-2|P63092-3	2778	Guanine nucleotide-binding protein G(s) subunit alpha isoforms XLas	GNAS	2	5	5	-0.033	-0.269	0.345835
98	Q14344|Q14344-2	10672	Guanine nucleotide-binding protein subunit alpha-13	GNA13	2	5	5	-0.033	0.155	0.678835
176	P62249|M0R210|M0R3H0|Q6IPX4	6217	40S ribosomal protein S16	RPS16	10	18	18	-0.033	-0.571	0.225245
302	P52292	3838	Importin subunit alpha-1	KPNA2	7	11	11	-0.033	-0.009	0.873997
320	P31327-3|P31327|P31327-2	1373	Isoform 3 of Carbamoyl-phosphate synthase [ammonia], mitochondrial	CPS1	7	7	7	-0.033	0.082	0.85762
517	Q8IY17-4|Q8IY17|Q8IY17-3|Q8IY17-2|Q8IY17-5	10908	Isoform 4 of Neuropathy target esterase	PNPLA6	4	4	4	-0.033	-0.127	0.555065
117	P50991|P50991-2	10575	T-complex protein 1 subunit delta	CCT4	15	19	19	-0.037	0.029	0.97738
352	O00411	5442	DNA-directed RNA polymerase, mitochondrial	POLRMT	6	6	6	-0.038	-0.3	0.313736
119	P46781|C9JM19|B5MCT8|A8MXK4|F2Z3C0	6203	40S ribosomal protein S9	RPS9	17	23	23	-0.039	-0.28	0.32742
113	P62906	4736	60S ribosomal protein L10a	RPL10A	11	26	26	-0.04	-0.314	0.301001
533	P46783|F6U211|Q9NQ39	6204	40S ribosomal protein S10	RPS10	3	6	6	-0.043	-0.356	0.27416
957	P04083	301	Annexin A1	ANXA1	2	2	2	-0.045	-0.06	0.691172
200	Q9NZI8|Q9NZI8-2	10642	Insulin-like growth factor 2 mRNA-binding protein 1	IGF2BP1	3	3	3	-0.047	-0.057	0.693127
296	Q14683|G8JLG1	8243	Structural maintenance of chromosomes protein 1A	SMC1A	9	10	10	-0.049	-0.176	0.425868
57	P61247|D6RAT0|E9PFI5|D6R9B6|D6RI02	6189	40S ribosomal protein S3a	RPS3A	24	38	39	-0.053	-0.358	0.25855
603	P19525|P19525-2	5610	Interferon-induced, double-stranded RNA-activated protein kinase	EIF2AK2	3	3	3	-0.055	-0.096	0.567825
542	O60841	9669	Eukaryotic translation initiation factor 5B	EIF5B	3	4	4	-0.056	0.292	0.505044
97	P62917|G3V1A1|E9PP36	6132	60S ribosomal protein L8	RPL8	14	29	29	-0.057	-0.079	0.603987
112	P62277|J3KMX5	6207	40S ribosomal protein S13	RPS13	13	23	23	-0.057	-0.44	0.225111
965	Q96GQ7	55661	Probable ATP-dependent RNA helicase DDX27	DDX27	2	2	2	-0.058	-0.03	0.742473
447	Q9NVN8	54552	Guanine nucleotide-binding protein-like 3-like protein	GNL3L	4	4	4	-0.059	-0.056	0.664809
553	O43143	1665	Putative pre-mRNA-splicing factor ATP-dependent RNA helicase DHX15	DHX15	5	5	5	-0.059	0.084	0.932683
26	Q58FF6	664618	Putative heat shock protein HSP 90-beta 4	HSP90AB4P	3	4	4	-0.06	0.231	0.601128
723	Q14690	22984	Protein RRP5 homolog	PDCD11	3	3	3	-0.06	-0.304	0.277133
381	Q5JTH9|Q5JTH9-3|Q5JTH9-2|F5H456	23223	RRP12-like protein	RRP12	5	5	5	-0.063	-0.324	0.261039
610	Q8N3C0|Q8N3C0-4	10973	Activating signal cointegrator 1 complex subunit 3	ASCC3	3	3	3	-0.066	-0.214	0.340133
350	Q7L2E3-2|Q7L2E3|H7BXY3|Q7L2E3-3	22907	Isoform 2 of Putative ATP-dependent RNA helicase DHX30	DHX30	6	7	7	-0.067	-0.118	0.488623
419	P54886|P54886-2	5832	Delta-1-pyrroline-5-carboxylate synthase	ALDH18A1	6	6	6	-0.07	0.034	0.896351
216	P00558|P00558-2|P07205	5230	Phosphoglycerate kinase 1	PGK1	9	10	10	-0.072	0.393	0.440533
233	P33992|B1AHB1	4174	DNA replication licensing factor MCM5	MCM5	11	15	15	-0.074	0.019	0.83805
344	Q9Y2X3	51602	Nucleolar protein 58	NOP58	4	4	4	-0.074	-0.242	0.300992
933	P10398|P15056|P04049-2|P04049	369	Serine/threonine-protein kinase A-Raf	ARAF	2	2	2	-0.074	-0.282	0.270029
611	Q9BW27|J3KT10|J3KRC0|Q9BW27-3	79902	Nuclear pore complex protein Nup85	NUP85	3	3	4	-0.077	0.26	0.598584
434	P42766|F2Z388	11224	60S ribosomal protein L35	RPL35	5	10	10	-0.081	-0.457	0.196669
516	P07195	3945	L-lactate dehydrogenase B chain	LDHB	5	5	5	-0.081	0.144	0.836984
1003	O96005|O96005-4|O96005-3	1209	Cleft lip and palate transmembrane protein 1	CLPTM1	2	2	2	-0.081	0.26	0.606897
408	Q6P1L8	64928	39S ribosomal protein L14, mitochondrial	MRPL14	5	7	7	-0.086	-0.046	0.615596
924	Q5RKV6	118460	Exosome complex component MTR3	EXOSC6	2	2	2	-0.086	-0.103	0.475622
792	Q8WVM0	51106	Dimethyladenosine transferase 1, mitochondrial	TFB1M	2	2	2	-0.087	-0.335	0.223572
621	Q00341	3069	Vigilin	HDLBP	3	2	2	-0.088	-0.067	0.55675
862	Q86TB3	115701	Alpha-protein kinase 2	ALPK2	2	2	2	-0.088	0.267	0.614218
72	P40939|P40939-2	3030	Trifunctional enzyme subunit alpha, mitochondrial	HADHA	20	29	29	-0.089	-0.17	0.353624
366	P40938|P40938-2	5983	Replication factor C subunit 3	RFC3	6	6	6	-0.09	-0.074	0.534115
73	P60981|F6RFD5|P60981-2	11034	Destrin	DSTN	5	6	6	-0.091	-0.391	0.201456
529	Q9BZF1|Q9BZF1-2|Q9BZF1-3|Q9H0X9|Q9H0X9-2|B4DVB0	114882	Oxysterol-binding protein-related protein 8	OSBPL8	4	4	4	-0.092	0.147	0.85762
206	P55735|P55735-3|P55735-2|A8MXL6	6396	Protein SEC13 homolog	SEC13	7	10	10	-0.094	-0.628	0.164664
80	Q02878	6128	60S ribosomal protein L6	RPL6	20	33	33	-0.096	-0.411	0.191722
734	P82914	64960	28S ribosomal protein S15, mitochondrial	MRPS15	3	3	3	-0.097	-0.054	0.567825
334	P49327	2194	Fatty acid synthase	FASN	6	7	7	-0.099	0.095	0.989175
78	P62241|Q5JR95	6202	40S ribosomal protein S8	RPS8	15	26	26	-0.1	-0.387	0.193052
200	O00425|F8WD15|O00425-2|F8W930|Q9Y6M1|Q9Y6M1-1|Q9Y6M1-4|Q9Y6M1-3|Q9Y6M1-6|Q9Y6M1-5	10643	Insulin-like growth factor 2 mRNA-binding protein 3	IGF2BP3	9	11	11	-0.102	-0.073	0.508115
956	O95140	9927	Mitofusin-2	MFN2	2	2	2	-0.102	-0.059	0.544094
750	O43674|E7EWP0|O43674-2	4711	NADH dehydrogenase [ubiquinone] 1 beta subcomplex subunit 5, mitochondrial	NDUFB5	2	3	3	-0.103	0.301	0.600565
487	P07910|G3V2Q1|P07910-2|G3V4C1|B4DY08|P07910-4|G3V576|B4DSU6|O60812|P07910-3	3183	Heterogeneous nuclear ribonucleoproteins C1/C2	HNRNPC	4	5	5	-0.104	-0.079	0.489699
916	P30044|P30044-3|P30044-2|P30044-4	25824	Peroxiredoxin-5, mitochondrial	PRDX5	2	2	2	-0.104	-0.158	0.344179
470	Q9BQ67	83743	Glutamate-rich WD repeat-containing protein 1	GRWD1	3	3	3	-0.106	-0.079	0.48597
584	Q86W92|Q86W92-2|Q86W92-4|Q86W92-5|F5H0E0|Q8ND30|Q86W92-3|Q8ND30-2|Q8ND30-3|E9PP16	8496	Liprin-beta-1	PPFIBP1	3	4	4	-0.106	-0.182	0.310628
39	P08107|P08107-2|V9GZ37|P48741	3303	Heat shock 70 kDa protein 1A/1B	HSPA1A	15	21	21	-0.107	-0.13	0.381938
75	P52272|P52272-2|M0R0Y6	4670	Heterogeneous nuclear ribonucleoprotein M	HNRNPM	20	28	28	-0.108	-0.169	0.323685
781	Q9NX58	55646	Cell growth-regulating nucleolar protein	LYAR	2	3	3	-0.108	-0.295	0.216812
1024	Q8N1G4	57470	Leucine-rich repeat-containing protein 47	LRRC47	2	2	2	-0.111	0.183	0.829897
130	P62753|A2A3R5|A2A3R7	6194	40S ribosomal protein S6	RPS6	11	20	20	-0.112	-0.471	0.163296
323	P53007|B4DP62	6576	Tricarboxylate transport protein, mitochondrial	SLC25A1	6	6	7	-0.112	-0.133	0.366218
123	P62280|M0QZC5|M0R1H6|M0R1H5	6205	40S ribosomal protein S11	RPS11	15	30	30	-0.114	-0.302	0.205876
269	Q8IVF2|Q8IVF2-3|Q8IVF2-2	113146	Protein AHNAK2	AHNAK2	7	7	7	-0.118	-0.131	0.360756
394	P55265-4|P55265|P55265-5|P55265-2|P55265-3	103	Isoform 4 of Double-stranded RNA-specific adenosine deaminase	ADAR	4	4	4	-0.118	-0.251	0.22859
114	P46777|Q13884|Q13884-2	6125	60S ribosomal protein L5	RPL5	14	18	18	-0.119	-0.117	0.3821
589	Q5XKP0|K7EKR0|K7EIR2	125988	Protein QIL1	QIL1	3	4	4	-0.121	0.076	0.880035
505	M0QXB4|O14579|O14579-2|O14579-3|M0R061	11316	Coatomer protein complex, subunit epsilon, isoform CRA_g	COPE	5	5	5	-0.122	0.062	0.836984
931	Q7L5N7	54947	Lysophosphatidylcholine acyltransferase 2	LPCAT2	2	2	2	-0.122	0.334	0.600434
16	Q5XKE5	338785	Keratin, type II cytoskeletal 79	KRT79	11	18	18	-0.123	-0.074	0.460071
549	Q15637-2|Q15637|Q15637-3|Q15637-6|Q15637-4|F8WEV5|Q15637-5|Q15637-7	7536	Isoform 2 of Splicing factor 1	SF1	3	3	3	-0.126	-0.015	0.604022
711	O95168|O95168-2|C9JXQ9|F2Z3P9	4710	NADH dehydrogenase [ubiquinone] 1 beta subcomplex subunit 4	NDUFB4	2	2	2	-0.126	0.04	0.769537
748	Q92598|Q92598-3|Q92598-2|O95757|E9PDE8|Q92598-4|R4GN69|P34932	10808	Heat shock protein 105 kDa	HSPH1	4	3	3	-0.134	0.21	0.830914
917	Q8IWS0|Q8IWS0-3|Q8IWS0-5|Q5JRC6|Q8IWS0-2|Q8IWS0-4	84295	PHD finger protein 6	PHF6	2	2	2	-0.135	0.18	0.896351
599	Q7KZF4	27044	Staphylococcal nuclease domain-containing protein 1	SND1	3	3	3	-0.136	-0.051	0.489699
35	P36578|H3BM89	6124	60S ribosomal protein L4	RPL4	33	72	72	-0.137	-0.298	0.183875
437	Q01780|Q01780-2|K7EJ37	5394	Exosome component 10	EXOSC10	6	6	6	-0.137	-0.109	0.365731
332	Q06210|Q06210-2|O94808	2673	Glutamine--fructose-6-phosphate aminotransferase [isomerizing] 1	GFPT1	7	8	8	-0.138	0.111	0.934008
208	P62244|I3L3P7|I3L246|I3L303|H3BT37|H3BV27	6210	40S ribosomal protein S15a	RPS15A	9	15	15	-0.139	-0.327	0.168671
547	P10301	6237	Ras-related protein R-Ras	RRAS	3	4	4	-0.139	-0.428	0.145409
224	P63173|J3QL01|J3KT73	6169	60S ribosomal protein L38	RPL38	7	22	22	-0.14	-0.3	0.179373
279	P51116	9513	Fragile X mental retardation syndrome-related protein 2	FXR2	5	6	6	-0.141	-0.061	0.454332
687	Q15019-2|Q15019-3|Q15019|B5MCX3	4735	Isoform 2 of Septin-2	X2.Sep	2	3	3	-0.141	-0.112	0.355532
64	P62424|Q5T8U2	6130	60S ribosomal protein L7a	RPL7A	20	43	43	-0.142	-0.255	0.201456
889	P13797|P13797-2|F8W8D8|P13797-3|P13796	5358	Plastin-3	PLS3	2	2	2	-0.142	-0.426	0.14367
212	Q07020|Q07020-2|G3V203|F8VYV2|A0A075B7A0	6141	60S ribosomal protein L18	RPL18	9	17	17	-0.143	-0.268	0.193052
659	Q9BPX3|D6RA93	64151	Condensin complex subunit 3	NCAPG	3	3	3	-0.143	-0.219	0.223572
304	P62158|E7EMB3|E7ETZ0|M0QZ52|Q96HY3|G3V479|F8WBR5|G3V226	801	Calmodulin	CALM1	7	8	8	-0.144	0.151	0.984376
92	P40429|Q6NVV1|M0QZU1	23521	60S ribosomal protein L13a	RPL13A	18	27	27	-0.145	-0.25	0.201456
927	P09429|Q5T7C4|B2RPK0	3146	High mobility group protein B1	HMGB1	2	2	2	-0.146	0.422	0.554856
207	P29401-2|P29401|B4E022|E9PFF2|F8W888	7086	Isoform 2 of Transketolase	TKT	9	11	11	-0.147	-0.103	0.361198
387	Q9Y3U8|J3QSB5	25873	60S ribosomal protein L36	RPL36	4	7	7	-0.148	-0.362	0.150881
484	P06744-2|P06744|K7EQ48	2821	Isoform 2 of Glucose-6-phosphate isomerase	GPI	3	3	3	-0.149	0.186	0.919884
786	C9J713|Q96IZ7|Q96IZ7-2	51319	Serine/Arginine-related protein 53	RSRC1	2	2	2	-0.149	-0.359	0.150881
938	Q9Y263|E5RIM3	9373	Phospholipase A-2-activating protein	PLAA	2	2	2	-0.152	0.052	0.740444
351	Q2NL82|I3L1Q5	55720	Pre-rRNA-processing protein TSR1 homolog	TSR1	5	7	7	-0.153	-0.669	0.125717
541	Q9BUQ8	9416	Probable ATP-dependent RNA helicase DDX23	DDX23	3	4	4	-0.153	-0.33	0.154312
444	Q14980|Q14980-2|Q14980-5|Q14980-3|Q14980-4	4926	Nuclear mitotic apparatus protein 1	NUMA1	5	6	6	-0.154	-0.49	0.128338
814	P82933	64965	28S ribosomal protein S9, mitochondrial	MRPS9	2	2	2	-0.154	-0.197	0.22859
852	Q15058	9928	Kinesin-like protein KIF14	KIF14	2	2	2	-0.154	-0.02	0.532823
165	Q00610|Q00610-2|J3KS13|P53675|P53675-2	1213	Clathrin heavy chain 1	CLTC	11	12	12	-0.156	-0.198	0.226373
13	P14923|P35222|B4DGU4|P35222-2	3728	Junction plakoglobin	JUP	9	10	10	-0.157	-0.115	0.32742
910	Q9NY61	26574	Protein AATF	AATF	2	2	2	-0.157	-0.212	0.214814
738	Q9Y490	7094	Talin-1	TLN1	4	3	3	-0.159	-0.488	0.125717
812	Q13283|E5RJU8|Q13283-2|E5RH00	10146	Ras GTPase-activating protein-binding protein 1	G3BP1	2	2	2	-0.16	-0.396	0.134455
793	Q14444|Q14444-2|G3V153|E9PP31	4076	Caprin-1	CAPRIN1	2	3	3	-0.161	-0.05	0.445502
325	P55209|F5H4R6|F8W0J6|P55209-2|B7Z9C2|F8VV59|B3KV44|F8W543	4673	Nucleosome assembly protein 1-like 1	NAP1L1	7	8	8	-0.162	-0.114	0.323685
343	P39019|A0A075B6E2	6223	40S ribosomal protein S19	RPS19	5	5	5	-0.162	-0.972	0.127668
359	Q13428-4|Q13428-3|Q13428|Q13428-8|Q13428-2|E7ETY2|Q13428-7|Q13428-6|Q13428-5	6949	Isoform 4 of Treacle protein	TCOF1	8	9	9	-0.162	-0.157	0.263872
156	Q9H3U1|Q9H3U1-2|Q9H3U1-3	55898	Protein unc-45 homolog A	UNC45A	13	16	16	-0.163	-0.432	0.12775
365	Q9UMS4	27339	Pre-mRNA-processing factor 19	PRPF19	4	3	3	-0.164	-0.152	0.268218
56	E7EW20|Q9UM54-6|Q9UM54|Q9UM54-1|Q9UM54-4|Q9UM54-2|Q9UM54-5	4646	Unconventional myosin-VI	MYO6	23	28	28	-0.165	-0.281	0.163464
354	Q6NZI2|Q6NZI2-2|Q6NZI2-3	284119	Polymerase I and transcript release factor	PTRF	6	6	6	-0.169	-0.303	0.150922
26	Q12931|Q12931-2	10131	Heat shock protein 75 kDa, mitochondrial	TRAP1	2	3	3	-0.171	0.224	0.890676
794	Q9NY12|Q9NY12-2	54433	H/ACA ribonucleoprotein complex subunit 1	GAR1	2	3	3	-0.171	-0.492	0.11915
797	Q9UBB4|Q9UBB4-2	25814	Ataxin-10	ATXN10	2	2	2	-0.173	0.112	0.850344
158	P48047	539	ATP synthase subunit O, mitochondrial	ATP5O	13	19	19	-0.174	-0.027	0.477404
621	Q00341-2	3069	Isoform 2 of Vigilin	HDLBP_1	3	3	3	-0.174	-0.178	0.226373
801	Q13418|Q13418-2|Q13418-3	3611	Integrin-linked protein kinase	ILK	2	2	2	-0.175	-0.219	0.193052
592	Q14195-2|Q14195|Q14194-2|Q16555|Q14194|E9PD68|Q16555-2	1809	Isoform LCRMP-4 of Dihydropyrimidinase-related protein 3	DPYSL3	3	3	3	-0.176	0.02	0.596435
109	P15880|E9PQD7|E9PM36|E9PPT0	6187	40S ribosomal protein S2	RPS2	16	25	25	-0.177	-0.332	0.136068
120	P18621-3|P18621|J3QLC8|P18621-2	6139	Isoform 3 of 60S ribosomal protein L17	RPL17	12	26	26	-0.177	-0.362	0.128338
155	P50914|E7EPB3	9045	60S ribosomal protein L14	RPL14	10	13	13	-0.177	-0.251	0.167961
248	Q96AG4	55379	Leucine-rich repeat-containing protein 59	LRRC59	8	11	11	-0.177	0.189	0.976969
435	Q96I24|Q96I24-2|E9PEB5|Q96AE4-2|Q96AE4	8939	Far upstream element-binding protein 3	FUBP3	6	5	5	-0.178	0.132	0.893575
500	J3QRU1|P07947	7525	Tyrosine-protein kinase Yes	YES1	3	4	4	-0.179	-0.212	0.194642
520	R4GNH3|P17980|E9PM69	5702	26S protease regulatory subunit 6A	PSMC3	5	5	5	-0.179	-0.13	0.27916
215	J3KTL2|Q07955|Q07955-2|Q07955-3|J3KSW7|J3QQV5	6426	Serine/arginine-rich-splicing factor 1	SRSF1	10	11	11	-0.18	-0.314	0.138827
633	Q14152|Q14152-2	8661	Eukaryotic translation initiation factor 3 subunit A	EIF3A	4	4	4	-0.18	0.042	0.650103
166	P62805	121504	Histone H4	HIST1H4A	9	16	16	-0.181	-0.736	0.113243
194	P42166|P42167-3	7112	Lamina-associated polypeptide 2, isoform alpha	TMPO	8	8	8	-0.181	-0.051	0.413443
329	P55809|E9PDW2	5019	Succinyl-CoA:3-ketoacid coenzyme A transferase 1, mitochondrial	OXCT1	5	5	5	-0.181	0.17	0.977275
486	Q13435|E9PPJ0	10992	Splicing factor 3B subunit 2	SF3B2	4	4	4	-0.184	0.021	0.581773
364	O43390-2|O43390|O43390-3|O43390-4|B4DT28	10236	Isoform 2 of Heterogeneous nuclear ribonucleoprotein R	HNRNPR	4	4	4	-0.185	-0.44	0.114729
449	Q92522	8971	Histone H1x	H1FX	3	5	5	-0.185	-0.318	0.134223
172	P62269|J3JS69	6222	40S ribosomal protein S18	RPS18	13	17	17	-0.19	-0.391	0.117074
379	Q9Y3B7|Q9Y3B7-3|Q9Y3B7-2|E9PQB6	65003	39S ribosomal protein L11, mitochondrial	MRPL11	6	7	7	-0.19	-0.056	0.388492
576	Q5T749	448834	Keratinocyte proline-rich protein	KPRP	3	4	4	-0.19	0.19	1
255	P62899|B7Z4C8|P62899-2|B7Z4E3|P62899-3|B8ZZK4	6160	60S ribosomal protein L31	RPL31	7	11	11	-0.191	-0.244	0.161084
151	P13639	1938	Elongation factor 2	EEF2	14	16	16	-0.192	0.099	0.782222
787	P07339|F8WD96	1509	Cathepsin D	CTSD	2	2	2	-0.192	-0.088	0.32742
507	O43290	9092	U4/U6.U5 tri-snRNP-associated protein 1	SART1	4	5	5	-0.193	-0.195	0.195885
189	P62937|C9J5S7|F8WE65|P62937-2|E5RIZ5|A0A075B759|Q9Y536|F5H284	5478	Peptidyl-prolyl cis-trans isomerase A	PPIA	8	12	12	-0.194	0.215	0.958378
222	G8JLB6|P31943|E9PCY7|D6RIH9|D6R9D3	3187	Heterogeneous nuclear ribonucleoprotein H	HNRNPH1	10	12	12	-0.194	-0.103	0.301001
679	Q16666|Q16666-6|Q16666-2|Q16666-3|Q6K0P9|Q6K0P9-2|Q6K0P9-3|Q6K0P9-4|Q6K0P9-5|Q6K0P9-6	3428	Gamma-interferon-inducible protein 16	IFI16	3	4	4	-0.194	-0.303	0.132888
681	O76021|O76021-2	26156	Ribosomal L1 domain-containing protein 1	RSL1D1	3	3	3	-0.194	-0.173	0.213855
735	Q00587|Q00587-2	11135	Cdc42 effector protein 1	CDC42EP1	2	2	2	-0.195	-0.366	0.118507
380	O00567	10528	Nucleolar protein 56	NOP56	5	5	5	-0.199	-0.351	0.119101
493	P35249|C9JZI1|P35249-2|F8WE44	5984	Replication factor C subunit 4	RFC4	4	4	4	-0.2	-0.093	0.310628
84	P62701|A6NH36|Q8TD47|P22090	6191	40S ribosomal protein S4, X isoform	RPS4X	18	30	30	-0.201	-0.432	0.107381
146	P30050|P30050-2	6136	60S ribosomal protein L12	RPL12	10	23	24	-0.201	-0.365	0.114929
254	O75962|O75962-4|O75962-2|O75962-5|E7EWP2|F5H228|J3QSW6|O60229|O60229-2|C9IZQ6	7204	Triple functional domain protein	TRIO	7	7	7	-0.201	-0.317	0.125375
817	P09211|A8MX94	2950	Glutathione S-transferase P	GSTP1	2	2	2	-0.201	0.413	0.669999
836	Q86UE4|E5RJU9	92140	Protein LYRIC	MTDH	2	2	2	-0.201	-0.079	0.332671
715	H7BY58|P22061-2|P22061|B7Z972|F8WAX2|F8WAV5|F8WDT3	5110	Protein-L-isoaspartate O-methyltransferase	PCMT1	3	3	3	-0.202	-0.286	0.13381
515	O15143|F8VXW2|F8WEB3	10095	Actin-related protein 2/3 complex subunit 1B	ARPC1B	3	3	3	-0.204	-0.955	0.110335
280	F8W727|P62910	6161	60S ribosomal protein L32	RPL32	7	14	14	-0.205	-0.296	0.128226
282	P11940|E7ERJ7|P11940-2|E7EQV3|Q9H361|Q4VXU2|Q4VY17|Q5JQF8	26986	Polyadenylate-binding protein 1	PABPC1	7	10	10	-0.205	-0.374	0.110988
382	Q9BY77|Q9BY77-2|B4DMM2|F8WCX5|F8WEE2|Q6R954	84271	Polymerase delta-interacting protein 3	POLDIP3	4	6	6	-0.205	-0.025	0.436096
513	P27105|B4E2V5|P27105-2	2040	Erythrocyte band 7 integral membrane protein	STOM	3	5	5	-0.205	0.014	0.530125
186	Q9H0A0|Q9H0A0-2|E9PMU0	55226	N-acetyltransferase 10	NAT10	11	12	12	-0.209	-0.252	0.14367
450	O43251-8|O43251-6|O43251|O43251-2|O43251-10|O43251-5|B0QYV1|O43251-3|F8VZG9|B7Z1U7|Q9NWB1-2|O43251-7|J3KNW3|Q9NWB1|Q9NWB1-5|Q9NWB1-4|Q9NWB1-3|B0QYY4|O43251-4|O43251-9|J3QRF4|A6NFN3-2|A6NFN3|F8VRS4|F5H0M1|J3QQZ2	23543	Isoform 8 of RNA binding protein fox-1 homolog 2	RBFOX2	4	4	4	-0.209	-0.52	0.0986413
102	Q9NR30|Q9NR30-2|Q9BQ39	9188	Nucleolar RNA helicase 2	DDX21	15	22	22	-0.211	-0.319	0.119158
213	P83731|C9JNW5|C9JXB8	6152	60S ribosomal protein L24	RPL24	8	20	20	-0.211	-0.375	0.108201
65	O15020|O15020-2	6712	Spectrin beta chain, non-erythrocytic 2	SPTBN2	2	2	2	-0.213	-0.552	0.0964106
771	Q9UQ35|Q9UQ35-2|Q9UQ35-3	23524	Serine/arginine repetitive matrix protein 2	SRRM2	3	3	3	-0.214	-0.194	0.178994
766	Q12906-7|Q12906|Q12906-3|Q12906-6|Q12906-2|Q12906-4|Q12906-5|K7ENK6	3609	Isoform 7 of Interleukin enhancer-binding factor 3	ILF3	3	3	3	-0.215	-0.583	0.0958237
780	F2Z2W7|Q8IZ69|Q8IZ69-2	27037	tRNA (uracil-5-)-methyltransferase homolog A	TRMT2A	2	2	2	-0.215	-0.35	0.1098
282	Q13310-3|Q13310|Q13310-2|B1ANR0	8761	Isoform 3 of Polyadenylate-binding protein 4	PABPC4	4	7	7	-0.216	-0.341	0.111179
481	P38159|H3BT71|P38159-3|H3BR27|Q96E39|O75526|Q8N7X1	27316	RNA-binding motif protein, X chromosome	RBMX	4	5	5	-0.216	-0.066	0.338521
218	P13010	7520	X-ray repair cross-complementing protein 5	XRCC5	9	15	15	-0.217	-0.609	0.0952216
418	P83111|P83111-2	114294	Serine beta-lactamase-like protein LACTB, mitochondrial	LACTB	5	5	5	-0.217	-0.529	0.0952216
328	Q6P2Q9	10594	Pre-mRNA-processing-splicing factor 8	PRPF8	7	7	7	-0.219	-0.097	0.284833
634	Q13263|Q13263-2	10155	Transcription intermediary factor 1-beta	TRIM28	2	2	2	-0.219	-0.252	0.137489
970	P35221-2|P35221|G3XAM7|P35221-3	1495	Isoform 2 of Catenin alpha-1	CTNNA1	2	2	2	-0.219	0.115	0.769537
279	P51114|B4DXZ6|P51114-2|P51114-3|E9PFF5|E7EU85	8087	Fragile X mental retardation syndrome-related protein 1	FXR1	6	8	8	-0.22	-0.364	0.106269
131	P62829|J3KT29|B9ZVP7|J3KTJ3	9349	60S ribosomal protein L23	RPL23	12	32	32	-0.222	-0.22	0.152738
234	P46778|G3V1B3	6144	60S ribosomal protein L21	RPL21	8	20	20	-0.223	-0.286	0.122029
199	P55084|P55084-2|B5MD38|F5GZQ3	3032	Trifunctional enzyme subunit beta, mitochondrial	HADHB	9	11	11	-0.225	-0.294	0.11915
43	P35527|K7EQQ3	3857	Keratin, type I cytoskeletal 9	KRT9	23	53	53	-0.226	-0.552	0.0906424
122	P62750|A8MUS3|K7EMA7	6147	60S ribosomal protein L23a	RPL23A	13	23	23	-0.226	-0.238	0.140122
393	O95470	8879	Sphingosine-1-phosphate lyase 1	SGPL1	5	4	4	-0.226	-0.227	0.146469
237	P46776|E9PJD9|E9PLL6|E9PLX7	6157	60S ribosomal protein L27a	RPL27A	9	15	15	-0.23	-0.317	0.1098
515	Q92747|E9PF58|Q92747-2|F8WFD3	10552	Actin-related protein 2/3 complex subunit 1A	ARPC1A	3	2	2	-0.23	-0.546	0.0884261
427	Q01130|Q01130-2	6427	Serine/arginine-rich splicing factor 2	SRSF2	3	5	5	-0.231	-0.079	0.301032
1001	Q9Y3T9	26155	Nucleolar complex protein 2 homolog	NOC2L	2	2	2	-0.231	0.343	0.815962
252	Q96HS1|Q96HS1-2|F5GXG4	192111	Serine/threonine-protein phosphatase PGAM5, mitochondrial	PGAM5	8	8	8	-0.232	-0.109	0.25643
110	H3BQK9|H3BPE1|Q9UPN3-5|Q9UPN3|Q9UPN3-2|Q9UPN3-3|Q9UPN3-4	23499	Microtubule-actin cross-linking factor 1, isoforms 1/2/3/5	MACF1	3	3	3	-0.233	-0.312	0.1098
127	Q08211|Q08211-2	1660	ATP-dependent RNA helicase A	DHX9	14	15	15	-0.234	-0.312	0.1098
377	O15355	5496	Protein phosphatase 1G	PPM1G	5	6	6	-0.234	-0.092	0.279372
571	C9JNU6|Q9Y241|C9JAW5	25994	HIG1 domain family member 1A, mitochondrial	HIGD1A	2	2	2	-0.234	0.327	0.839329
1027	P51532|P51532-4|P51532-3|P51532-2|P51532-5	6597	Transcription activator BRG1	SMARCA4	2	2	2	-0.234	-0.125	0.232441
347	Q8IY81	117246	pre-rRNA processing protein FTSJ3	FTSJ3	4	4	4	-0.237	-0.018	0.410188
955	O60437|K7EKI8	5493	Periplakin	PPL	2	2	2	-0.237	-0.076	0.301001
469	A8MXP9|P43243|D6REM6|P43243-2|B3KM87	9782	Matrin-3	MATR3	3	4	4	-0.24	-0.341	0.100371
364	O60506-3|O60506-5|O60506|O60506-4|O60506-2	10492	Isoform 3 of Heterogeneous nuclear ribonucleoprotein Q	SYNCRIP	6	6	6	-0.241	-0.263	0.12175
612	P56556|R4GN43	4700	NADH dehydrogenase [ubiquinone] 1 alpha subcomplex subunit 6	NDUFA6	3	4	4	-0.241	0.28	0.932683
49	P39023|G5E9G0|F8WCR1|Q92901	6122	60S ribosomal protein L3	RPL3	26	43	43	-0.242	-0.239	0.131519
143	P26373|P26373-2|H3BTH3	6137	60S ribosomal protein L13	RPL13	15	20	20	-0.243	-0.301	0.108803
655	P18669|Q8N0Y7|P15259	5223	Phosphoglycerate mutase 1	PGAM1	2	3	3	-0.243	-0.155	0.195885
31	Q8NEY1-2|Q8NEY1|Q8NEY1-3|Q8NEY1-4|Q8NEY1-7|Q8NEY1-5|Q8NEY1-6	89796	Isoform 2 of Neuron navigator 1	NAV1	39	46	46	-0.244	0.145	0.794326
259	P22087|R4GMW7|A6NHQ2	2091	rRNA 2'-O-methyltransferase fibrillarin	FBL	9	10	10	-0.244	-0.175	0.174538
626	Q03405|Q03405-3|M0R1I2|Q03405-2	5329	Urokinase plasminogen activator surface receptor	PLAUR	2	2	2	-0.245	-0.024	0.386142
152	Q13045|Q13045-2|Q13045-3|J3KS54	2314	Protein flightless-1 homolog	FLII	12	13	13	-0.246	-0.512	0.0816525
221	Q15233|Q15233-2	4841	Non-POU domain-containing octamer-binding protein	NONO	8	12	12	-0.246	-0.032	0.367978
488	O75165	23317	DnaJ homolog subfamily C member 13	DNAJC13	4	4	4	-0.246	-0.337	0.0989137
108	Q02543|M0R117|M0R1A7|M0R0P7	6142	60S ribosomal protein L18a	RPL18A	15	23	23	-0.247	-0.322	0.101842
845	Q9UPT8	23211	Zinc finger CCCH domain-containing protein 4	ZC3H4	2	2	2	-0.248	-0.317	0.102737
930	P42765|K7EME0	10449	3-ketoacyl-CoA thiolase, mitochondrial	ACAA2	2	2	2	-0.249	-0.296	0.108188
283	P84098|J3KTE4|J3QR09	6143	60S ribosomal protein L19	RPL19	7	10	10	-0.25	-0.13	0.216812
980	Q8WUM4-2|Q8WUM4|F8WBR8|F8WEQ7	10015	Isoform 2 of Programmed cell death 6-interacting protein	PDCD6IP	2	2	2	-0.253	-0.35	0.0947744
66	P04406|P04406-2|E7EUT5|P10096	2597	Glyceraldehyde-3-phosphate dehydrogenase	GAPDH	17	33	33	-0.254	0.062	0.568964
654	B5MDF5|P62826|B4DV51	5901	GTP-binding nuclear protein Ran	RAN	3	6	6	-0.255	0.284	0.950855
598	O75821|K7EL60	8666	Eukaryotic translation initiation factor 3 subunit G	EIF3G	3	2	2	-0.257	-0.354	0.0916115
913	Q9Y3I0	51493	tRNA-splicing ligase RtcB homolog	RTCB	2	2	2	-0.258	-0.042	0.339855
451	P62851	6230	40S ribosomal protein S25	RPS25	6	8	8	-0.259	-0.485	0.0786217
29	Q9NVI7-2|Q9NVI7|Q9NVI7-3|Q5T9A4-2	55210	Isoform 2 of ATPase family AAA domain-containing protein 3A	ATAD3A	32	42	42	-0.26	-0.142	0.198592
615	Q15084-2|Q15084-5|Q15084-4|Q15084|Q15084-3	10130	Isoform 2 of Protein disulfide-isomerase A6	PDIA6	3	2	2	-0.26	0.264	0.992805
327	P15311|E7EQR4|P35241-5|P35241|P35241-4|P35241-3|E9PNP4	7430	Ezrin	EZR	8	8	8	-0.264	0.132	0.728363
73	P23528|E9PK25|G3V1A4	1072	Cofilin-1	CFL1	15	34	34	-0.265	-0.549	0.0755481
762	O14893|O14893-2|O14893-3|G5EA29	8487	Gem-associated protein 2	GEMIN2	2	2	2	-0.27	-0.516	0.0740237
355	P49207	6164	60S ribosomal protein L34	RPL34	6	14	14	-0.271	-0.239	0.119377
205	P10412	3008	Histone H1.4	HIST1H1E	9	20	20	-0.272	-0.248	0.115359
118	Q00839|Q00839-2	3192	Heterogeneous nuclear ribonucleoprotein U	HNRNPU	15	22	22	-0.276	-0.298	0.0976237
305	P46087-4|P46087|P46087-2|P46087-3	4839	Isoform 4 of Probable 28S rRNA (cytosine(4447)-C(5))-methyltransferase	NOP2	8	9	9	-0.277	-0.165	0.164664
171	Q92614|Q92614-4|Q92614-3|Q92614-2|Q92614-5	399687	Unconventional myosin-XVIIIa	MYO18A	10	10	10	-0.281	-0.806	0.0777127
105	Q08J23|Q08J23-2|Q08J23-3	54888	tRNA (cytosine(34)-C(5))-methyltransferase	NSUN2	16	18	18	-0.283	-0.375	0.0786779
607	Q9GZR7|G3V529|Q9GZR7-2|F5GYL3	57062	ATP-dependent RNA helicase DDX24	DDX24	3	3	3	-0.283	-0.185	0.146072
680	P35659|B4DFG0|P35659-2	7913	Protein DEK	DEK	3	3	3	-0.287	-0.401	0.0748133
867	P07237|H7BZ94|F5H8J2	5034	Protein disulfide-isomerase	P4HB	2	2	2	-0.289	-0.206	0.129721
309	P18077|F8WB72|F8WBS5	6165	60S ribosomal protein L35a	RPL35A	9	13	13	-0.29	-0.372	0.0776358
539	Q8N684-3|Q8N684|Q8N684-2	79869	Isoform 3 of Cleavage and polyadenylation specificity factor subunit 7	CPSF7	3	3	3	-0.29	0.309	0.971727
640	E7ERK9|Q9UI10-2|Q9UI10|Q9UI10-3|F8W8L6	8890	Translation initiation factor eIF-2B subunit delta	EIF2B4	3	3	3	-0.29	-0.261	0.105646
830	Q96T88-2|Q96T88	29128	Isoform 2 of E3 ubiquitin-protein ligase UHRF1	UHRF1	2	2	2	-0.29	-0.117	0.208883
87	P07355|P07355-2|H0YMU9|A6NMY6|H0YLV6|H0YKN4	302	Annexin A2	ANXA2	18	23	23	-0.291	-0.459	0.0685854
429	Q6PKG0|Q6PKG0-3	23367	La-related protein 1	LARP1	4	3	3	-0.291	-0.291	0.0952216
472	P00338|P00338-3|P00338-4|P00338-2|P00338-5|Q9BYZ2|F5H6W8|F5H5J4|F5GXU1|F5GXC7|F5GWW2|F5H8H6	3939	L-lactate dehydrogenase A chain	LDHA	5	5	5	-0.291	0.337	0.931081
672	Q969Q0|J3KQN4|P83881|H0Y5B4|H7BZ11	6166	60S ribosomal protein L36a-like	RPL36AL	3	3	3	-0.291	0.106	0.620096
963	Q9C0G6|Q9C0G6-4	1768	Dynein heavy chain 6, axonemal	DNAH6	2	2	2	-0.291	0.209	0.847742
987	Q8WUY8|M0QZH3	57106	N-acetyltransferase 14	NAT14	2	2	2	-0.291	0.049	0.490187
45	P18124|A8MUD9	6129	60S ribosomal protein L7	RPL7	26	51	51	-0.292	-0.489	0.0675605
128	P27635|F8W7C6|Q96L21	6134	60S ribosomal protein L10	RPL10	12	25	25	-0.292	-0.355	0.0786779
173	P53396|P53396-2|B4E3P0	47	ATP-citrate synthase	ACLY	10	12	12	-0.292	-0.013	0.361198
203	P0CW22|A0A075B716|H0YN88	6218	40S ribosomal protein S17-like	RPS17L	8	16	16	-0.292	-0.606	0.0675605
890	P62304|A6NHK2	6635	Small nuclear ribonucleoprotein E	SNRPE	2	3	3	-0.292	-0.123	0.201937
204	P61313|P61313-2	6138	60S ribosomal protein L15	RPL15	9	12	12	-0.293	-0.462	0.0683292
317	P61160-2|P61160|F5H6T1	10097	Isoform 2 of Actin-related protein 2	ACTR2	7	10	10	-0.293	-0.455	0.0683604
318	P07737|K7EJ44	5216	Profilin-1	PFN1	5	10	10	-0.293	0.062	0.518861
403	K7ELC2|P62841|K7EQJ5|K7EJ78|K7EM56	6209	40S ribosomal protein S15	RPS15	3	5	5	-0.293	-0.445	0.0685854
769	I3L504|P63241-2|Q9GZV4|P63241|Q6IS14|C9J7B5|F8WCJ1	1984	Eukaryotic translation initiation factor 5A-1	EIF5A	2	2	2	-0.296	0.019	0.42366
846	P20042	8894	Eukaryotic translation initiation factor 2 subunit 2	EIF2S2	2	2	2	-0.297	-0.217	0.12175
849	Q9UMR2|Q9UMR2-2|H3BQK0|Q9NUU7|Q9UMR2-4|I3L0H8|B4DRZ7|Q9UMR2-3|H3BTX1	11269	ATP-dependent RNA helicase DDX19B	DDX19B	2	2	2	-0.297	-0.104	0.221417
489	P61513|C9J4Z3|M0R2L6|E9PEL3|Q6P4E4|M0R0A1	6168	60S ribosomal protein L37a	RPL37A	3	9	9	-0.3	-0.178	0.144696
139	O75643|B4E0P5|O75643-2	23020	U5 small nuclear ribonucleoprotein 200 kDa helicase	SNRNP200	11	14	14	-0.302	-0.449	0.0666959
29	Q5T9A4|Q5T9A4-3	83858	ATPase family AAA domain-containing protein 3B	ATAD3B	19	23	23	-0.303	-0.278	0.0957689
38	P19338	4691	Nucleolin	NCL	25	42	42	-0.303	-0.396	0.0700868
441	Q12905	3608	Interleukin enhancer-binding factor 2	ILF2	3	3	3	-0.304	-0.302	0.0872165
153	H3BLZ8|Q92841|Q92841-3|Q92841-1|Q92841-2	10521	Probable ATP-dependent RNA helicase DDX17	DDX17	10	13	13	-0.307	-0.164	0.152738
257	P30101	2923	Protein disulfide-isomerase A3	PDIA3	9	9	9	-0.308	0.398	0.869241
260	P23246|P23246-2	6421	Splicing factor, proline- and glutamine-rich	SFPQ	7	9	9	-0.309	-0.174	0.144696
240	P62266|D6RD47|D6R9I7|D6RIX0|D6RDJ2	6228	40S ribosomal protein S23	RPS23	7	11	11	-0.31	-0.365	0.0730758
314	O94906|O94906-2	24148	Pre-mRNA-processing factor 6	PRPF6	7	7	7	-0.312	-0.095	0.223572
903	P62857	6234	40S ribosomal protein S28	RPS28	2	3	3	-0.313	-0.096	0.223572
5	Q09666	79026	Neuroblast differentiation-associated protein AHNAK	AHNAK	88	104	104	-0.314	-0.445	0.063121
76	P32969	6133	60S ribosomal protein L9	RPL9	14	31	31	-0.315	-0.554	0.0596828
605	Q8WVX9	84188	Fatty acyl-CoA reductase 1	FAR1	3	3	3	-0.315	-0.008	0.353624
865	P14866|P14866-2	3191	Heterogeneous nuclear ribonucleoprotein L	HNRNPL	2	2	2	-0.315	-0.095	0.223572
627	P06733|P09104|P13929|P13929-2|P09104-2|P13929-3|F5H0C8|P06733-2	2023	Alpha-enolase	ENO1	3	6	6	-0.316	-0.247	0.103602
325	Q99733-2|Q99733	4676	Isoform 2 of Nucleosome assembly protein 1-like 4	NAP1L4	3	3	3	-0.318	-0.271	0.0947744
205	P16403|Q02539|P22492	3006	Histone H1.2	HIST1H1C	9	20	20	-0.319	-0.256	0.0989137
205	P16402	3007	Histone H1.3	HIST1H1D	9	20	20	-0.319	-0.264	0.0961637
202	Q14498|Q14498-2|Q14498-3|G3XAC6|Q86U06|Q86U06-2|Q86U06-5|Q86U06-4|Q86U06-3|G3XAP0|G3V5Z6	9584	RNA-binding protein 39	RBM39	9	11	11	-0.322	-0.33	0.076884
308	Q9HD67|Q9HD67-3|E9PEW5	4651	Unconventional myosin-X	MYO10	6	6	6	-0.323	-0.174	0.140122
327	P26038	4478	Moesin	MSN	7	7	7	-0.329	-0.051	0.276596
9	J3KNL6|O15027|O15027-3|O15027-4|O15027-2	9919	Protein transport protein Sec16A	SEC16A	62	106	106	-0.334	-0.087	0.223572
9	O15027-5|Q8N9G1	9919	Isoform 5 of Protein transport protein Sec16A	SEC16A_1	56	98	98	-0.334	-0.082	0.22859
149	P62263|E5RH77	6208	40S ribosomal protein S14	RPS14	10	17	17	-0.335	-0.401	0.0618708
409	P61254|Q9UNX3|J3QQV1|J3QQQ9|J3KSS0	6154	60S ribosomal protein L26	RPL26	6	10	10	-0.335	-0.313	0.0777127
244	P61978-2|P61978|P61978-3|Q5T6W5|Q5T6W1	3190	Isoform 2 of Heterogeneous nuclear ribonucleoprotein K	HNRNPK	8	11	11	-0.336	-0.182	0.131366
230	P61353|K7EQQ9	6155	60S ribosomal protein L27	RPL27	9	12	12	-0.337	-0.553	0.0545412
264	P62913|P62913-2	6135	60S ribosomal protein L11	RPL11	8	16	16	-0.337	-0.391	0.0628151
406	P62854|Q5JNZ5	101929876	40S ribosomal protein S26	RPS26	4	7	7	-0.337	-0.461	0.0564461
378	Q9UKS6|E9PIY1	29763	Protein kinase C and casein kinase substrate in neurons protein 3	PACSIN3	4	5	5	-0.338	-0.308	0.0784227
271	P05387|P05386-2	6181	60S acidic ribosomal protein P2	RPLP2	7	11	11	-0.339	0.033	0.411525
647	Q8WX93|Q8WX93-5|Q8WX93-3|Q8WX93-8|Q8WX93-4|Q8WX93-7|Q8WX93-9|Q8WX93-2|Q8WX93-6	23022	Palladin	PALLD	3	4	4	-0.339	-0.086	0.223572
134	P62081|B5MCP9	6201	40S ribosomal protein S7	RPS7	11	23	23	-0.342	-0.497	0.0545412
650	O00299	1192	Chloride intracellular channel protein 1	CLIC1	3	2	2	-0.344	0.053	0.444944
774	O75083|O75083-3	9948	WD repeat-containing protein 1	WDR1	3	3	3	-0.345	-0.301	0.0786779
1026	Q9NQH7|Q9NQH7-4|Q9NQH7-2|Q9NQH7-5|Q9NQH7-3	63929	Probable Xaa-Pro aminopeptidase 3	XPNPEP3	2	2	2	-0.345	-0.172	0.136187
653	Q14432	5139	cGMP-inhibited 3',5'-cyclic phosphodiesterase A	PDE3A	2	2	2	-0.347	0.138	0.617181
266	Q8NE71|Q8NE71-2	23	ATP-binding cassette sub-family F member 1	ABCF1	9	10	10	-0.348	-0.257	0.0932027
1020	O75533	23451	Splicing factor 3B subunit 1	SF3B1	2	2	2	-0.348	-0.29	0.0808238
24	Q12965|H0YN00|O00160	4643	Unconventional myosin-Ie	MYO1E	38	58	58	-0.349	-0.368	0.0636345
457	Q9BZE4|Q9BZE4-2|Q9BZE4-3	23560	Nucleolar GTP-binding protein 1	GTPBP4	3	3	3	-0.35	-0.003	0.338521
859	Q9NUQ6-3|Q9NUQ6-4|Q9NUQ6|B8ZZZ7|Q9NUQ6-2	26010	Isoform 3 of SPATS2-like protein	SPATS2L	2	2	2	-0.351	-0.205	0.115004
978	Q63ZY3-2|Q63ZY3|Q63ZY3-3	25959	Isoform 2 of KN motif and ankyrin repeat domain-containing protein 2	KANK2	2	2	2	-0.351	-0.065	0.243048
181	P62879|E7EP32|P62879-2	2783	Guanine nucleotide-binding protein G(I)/G(S)/G(T) subunit beta-2	GNB2	10	10	10	-0.353	-0.36	0.0644235
411	Q13247|Q13247-3	6431	Serine/arginine-rich splicing factor 6	SRSF6	5	5	5	-0.353	-0.262	0.0896589
911	Q86XI2-2|Q86XI2	54892	Isoform 2 of Condensin-2 complex subunit G2	NCAPG2	3	3	3	-0.353	-0.048	0.26863
752	Q9BRJ6	84310	Uncharacterized protein C7orf50	C7orf50	2	2	2	-0.356	-0.749	0.0545412
568	A4D1E9|A4D1E9-2	85865	GTP-binding protein 10	GTPBP10	2	2	2	-0.361	-0.186	0.124122
417	Q9UKD2	51154	mRNA turnover protein 4 homolog	MRTO4	4	5	5	-0.362	-0.037	0.279372
800	P05091|P05091-2	217	Aldehyde dehydrogenase, mitochondrial	ALDH2	2	2	2	-0.363	-0.074	0.227239
642	Q9P206-2|Q9P206-3|Q9P206	57648	Isoform 2 of Uncharacterized protein KIAA1522	KIAA1522	2	2	2	-0.364	-0.161	0.139689
823	Q96AG3|Q96AG3-3	91137	Solute carrier family 25 member 46	SLC25A46	2	2	2	-0.365	0.232	0.786987
696	Q10471|Q10471-2	2590	Polypeptide N-acetylgalactosaminyltransferase 2	GALNT2	3	3	3	-0.367	-0.092	0.205876
219	P62888|E5RJH3	6156	60S ribosomal protein L30	RPL30	7	13	13	-0.369	-0.825	0.0546543
831	P19022|P19022-2	1000	Cadherin-2	CDH2	2	2	2	-0.37	-0.138	0.157143
772	Q14839-2|Q14839|F5GWX5|Q8TDI0	1108	Isoform 2 of Chromodomain-helicase-DNA-binding protein 4	CHD4	2	2	2	-0.371	0.013	0.35245
985	P62995|P62995-3	6434	Transformer-2 protein homolog beta	TRA2B	2	2	2	-0.372	-0.478	0.0494874
569	P59998-3|F8WCF6|P59998|P59998-2|F8WDD7	10093	Isoform 3 of Actin-related protein 2/3 complex subunit 4	ARPC4	3	4	4	-0.375	-0.594	0.0465166
73	Q9Y281|Q9Y281-3	1073	Cofilin-2	CFL2	9	16	16	-0.376	-0.614	0.0465166
191	Q13501|E7EMC7|Q13501-2|C9J6J8|D6RBF1	8878	Sequestosome-1	SQSTM1	9	9	9	-0.376	-0.442	0.0508113
397	P22626|P22626-2	3181	Heterogeneous nuclear ribonucleoproteins A2/B1	HNRNPA2B1	4	6	6	-0.377	-0.266	0.0833229
880	P52209|P52209-2	5226	6-phosphogluconate dehydrogenase, decarboxylating	PGD	2	2	2	-0.377	-0.214	0.107316
187	P12956|P12956-2|B1AHC9|F5H1I8	2547	X-ray repair cross-complementing protein 6	XRCC6	11	13	13	-0.379	-0.588	0.0457247
153	P17844|J3KTA4|P17844-2	1655	Probable ATP-dependent RNA helicase DDX5	DDX5	12	12	12	-0.38	-0.188	0.119377
563	Q9BR76|F5H390	57175	Coronin-1B	CORO1B	4	4	4	-0.38	-0.96	0.0591647
666	Q1KMD3|H3BQZ7	221092	Heterogeneous nuclear ribonucleoprotein U-like protein 2	HNRNPUL2	2	2	2	-0.381	-0.668	0.0465166
181	P62873|P62873-2	2782	Guanine nucleotide-binding protein G(I)/G(S)/G(T) subunit beta-1	GNB1	7	10	10	-0.383	-0.426	0.0509925
796	Q96KM6	57473	Zinc finger protein 512B	ZNF512B	3	3	3	-0.383	-0.139	0.152738
826	Q13838-2|Q5STU3|Q13838	7919	Isoform 2 of Spliceosome RNA helicase DDX39B	DDX39B	2	2	2	-0.383	-0.048	0.255118
593	B4DUT8|Q99439|B4DDF4|Q99439-2|K7ES69	1265	Calponin-2	CNN2	3	3	3	-0.384	-0.097	0.196623
368	Q7Z2W4|Q7Z2W4-2|C9J6P4|Q7Z2W4-3|Q7Z2W4-4|Q7Z2W4-5	56829	Zinc finger CCCH-type antiviral protein 1	ZC3HAV1	5	5	5	-0.385	-0.126	0.164664
922	Q9H0S4|Q9H0S4-2	51202	Probable ATP-dependent RNA helicase DDX47	DDX47	2	3	3	-0.385	-0.408	0.0523859
402	Q05519|Q05519-2|B4DWT1|Q5T757	9295	Serine/arginine-rich splicing factor 11	SRSF11	4	7	7	-0.394	-0.174	0.125717
124	P06748|P06748-2|P06748-3	4869	Nucleophosmin	NPM1	10	20	20	-0.396	-0.644	0.043319
445	Q9NX20	54948	39S ribosomal protein L16, mitochondrial	MRPL16	4	4	4	-0.396	-0.07	0.223572
306	P09651|P09651-2|F8W6I7|P09651-3|Q32P51	3178	Heterogeneous nuclear ribonucleoprotein A1	HNRNPA1	5	7	7	-0.398	-0.604	0.0429121
706	O15145	10094	Actin-related protein 2/3 complex subunit 3	ARPC3	3	3	3	-0.398	-0.682	0.0438041
74	O95425-4|O95425-2|O95425|O95425-3	6840	Isoform SV4 of Supervillin	SVIL	19	25	25	-0.4	-0.349	0.059569
133	P47755|F8W9N7|P47755-2|C9JUG7|F8WED3	830	F-actin-capping protein subunit alpha-2	CAPZA2	9	14	14	-0.4	-0.824	0.0488262
373	Q01081-2|Q01081|Q01081-4|Q8WU68|Q8WU68-2|Q8WU68-3|M0R2N4|Q01081-3|M0QYK5	102724594	Isoform 2 of Splicing factor U2AF 35 kDa subunit	U2AF1	4	5	5	-0.402	-0.183	0.119377
712	P04206|P01622|P01620|P01623|P18136|P18135	28912	Ig kappa chain V-III region GOL	IGKV3-20	2	3	3	-0.402	-0.068	0.223572
468	Q9H6R4|Q9H6R4-4|Q9H6R4-2|Q9H6R4-3	65083	Nucleolar protein 6	NOL6	4	4	4	-0.407	-0.287	0.0741374
522	P09874	142	Poly [ADP-ribose] polymerase 1	PARP1	3	3	3	-0.407	-0.255	0.0838759
784	P60228|E5RGA2	3646	Eukaryotic translation initiation factor 3 subunit E	EIF3E	2	2	2	-0.407	0.087	0.454332
110	Q03001|F8W9J4|E7ERU0|E9PEB9|E9PHM6|Q03001-8|F6QMI7|Q03001-9|Q03001-3|Q6P0N6|Q03001-13|Q03001-10|Q03001-12	667	Dystonin	DST	17	18	18	-0.411	-0.409	0.0494874
700	Q03135|E9PCT5	857	Caveolin-1	CAV1	3	3	3	-0.411	-0.22	0.0994058
312	Q9P1U1|Q9P1U1-2	57180	Actin-related protein 3B	ACTR3B	2	2	2	-0.412	-0.564	0.0403974
919	P52597	3185	Heterogeneous nuclear ribonucleoprotein F	HNRNPF	2	2	2	-0.419	-0.382	0.0515866
223	P35052|P35052-2	2817	Glypican-1	GPC1	8	10	10	-0.421	-0.363	0.0545412
153	O00571|O00571-2|O15523|O15523-2|B4DLA0	1654	ATP-dependent RNA helicase DDX3X	DDX3X	10	11	11	-0.422	-0.164	0.128226
887	V9GYM8|Q5VY93|Q92974|Q92974-2|Q92974-3	9181	Rho guanine nucleotide exchange factor 2	ARHGEF2	2	2	2	-0.425	-0.357	0.0554256
438	I3L0E3|Q9Y2R5	51373	28S ribosomal protein S17, mitochondrial	MRPS17	3	3	3	-0.426	-0.008	0.293636
232	Q14573	3710	Inositol 1,4,5-trisphosphate receptor type 3	ITPR3	10	10	10	-0.43	-0.718	0.0389237
362	P35268|K7ERI7|K7EKS7	6146	60S ribosomal protein L22	RPL22	5	7	7	-0.433	-0.685	0.0371813
745	Q96EV2	155435	RNA-binding protein 33	RBM33	2	2	2	-0.433	-0.08	0.202084
778	Q13555-6|Q13555|Q13555-8|Q13555-2|Q13555-9|Q13555-7|Q13555-4|Q13555-5|Q13555-3|Q5SWX3|Q13555-10	818	Isoform 6 of Calcium/calmodulin-dependent protein kinase type II subunit gamma	CAMK2G	2	2	2	-0.434	-0.287	0.0713678
263	Q7L014|D6RJA6	9879	Probable ATP-dependent RNA helicase DDX46	DDX46	10	10	10	-0.435	-0.014	0.281656
299	P28290|E9PHV5|P28290-2|E7EUL7|P28290-3	6744	Sperm-specific antigen 2	SSFA2	5	5	5	-0.435	-0.713	0.0374734
582	P07996|P07996-2	7057	Thrombospondin-1	THBS1	3	4	4	-0.442	-0.441	0.0431074
506	P62318|P62318-2|H3BT13	6634	Small nuclear ribonucleoprotein Sm D3	SNRPD3	3	6	6	-0.444	-0.147	0.137489
162	H0YMF4	6158	60S ribosomal protein L28	RPL28	11	17	17	-0.446	-0.173	0.1203
39	P11021	3309	78 kDa glucose-regulated protein	HSPA5	28	55	55	-0.453	-0.105	0.172018
316	P04075-2|J3KPS3|P04075|H3BQN4|P00883	226	Isoform 2 of Fructose-bisphosphate aldolase A	ALDOA	6	7	7	-0.459	0.137	0.505044
755	Q12789|Q12789-3	2975	General transcription factor 3C polypeptide 1	GTF3C1	3	3	3	-0.459	-0.112	0.164403
239	Q9NQ29|Q9NQ29-2|F2Z322|F8WBC1	55692	Putative RNA-binding protein Luc7-like 1	LUC7L	5	6	6	-0.46	0.269	0.737284
312	P61158|B4DXW1|F8WE84|F8WEW2|Q9P1U1-3|Q9C0K3	10096	Actin-related protein 3	ACTR3	6	9	9	-0.461	-0.485	0.036827
162	P46779-3|H0YKD8|P46779-2|P46779|P46779-5|P46779-4|H0YLP6	6158	Isoform 3 of 60S ribosomal protein L28	RPL28	11	18	18	-0.467	-0.156	0.128338
991	Q14103|Q14103-2|Q14103-3|Q14103-4	3184	Heterogeneous nuclear ribonucleoprotein D0	HNRNPD	2	3	3	-0.475	-0.637	0.033167
37	P46940|H0YLE8|Q13576|Q86VI3|F2Z2E2|F5H7S7|Q13576-3|Q13576-2	8826	Ras GTPase-activating-like protein IQGAP1	IQGAP1	32	41	41	-0.48	-0.555	0.0338218
590	P47914	6159	60S ribosomal protein L29	RPL29	4	7	7	-0.48	-0.078	0.195921
701	P51991|P51991-2	220988	Heterogeneous nuclear ribonucleoprotein A3	HNRNPA3	2	2	2	-0.484	-0.751	0.0338218
423	P55072|Q8IYT4|Q8IYT4-2	7415	Transitional endoplasmic reticulum ATPase	VCP	4	4	4	-0.487	0.001	0.283805
220	Q9BZF9|Q9BZF9-2|H0YNH8|F5H2B9	55075	Uveal autoantigen with coiled-coil domains and ankyrin repeats	UACA	9	9	9	-0.489	-0.615	0.0319211
756	Q66PJ3|Q66PJ3-2|Q66PJ3-3|Q66PJ3-4|Q66PJ3-5|F8WCT1|Q66PJ3-7|F8WEP2	51329	ADP-ribosylation factor-like protein 6-interacting protein 4	ARL6IP4	2	3	3	-0.49	-0.156	0.12775
375	P67809|P16989|Q9Y2T7|P16989-3|P16989-2	4904	Nuclease-sensitive element-binding protein 1	YBX1	5	6	6	-0.495	-0.407	0.0431262
809	O75475|O75475-2|O75475-3	11168	PC4 and SFRS1-interacting protein	PSIP1	2	2	2	-0.495	-0.494	0.0353922
138	O43707|O43707-2|F5GXS2|O43707-3|P12814-4|Q08043|P35609-2|P35609|D6RH00	81	Alpha-actinin-4	ACTN4	15	14	14	-0.497	-0.584	0.031771
535	Q14643|Q14643-6|E7EVP7|Q14643-2|Q14643-5|Q14643-7|Q14643-8|Q14643-3|Q14643-4|B7ZMI3	3708	Inositol 1,4,5-trisphosphate receptor type 1	ITPR1	3	3	3	-0.501	-0.803	0.033167
433	Q69YQ0|Q69YQ0-2|F8WAN1	23384	Cytospin-A	SPECC1L	5	6	6	-0.503	-0.471	0.0361555
670	O15235	6183	28S ribosomal protein S12, mitochondrial	MRPS12	2	2	2	-0.508	-0.308	0.0618708
803	P01617|P01614	28883	Ig kappa chain V-II region TEW	IGKV2D-28	2	2	2	-0.508	-0.056	0.213302
405	P41091|Q2VIR3|Q2VIR3-2|F8W810	1968	Eukaryotic translation initiation factor 2 subunit 3	EIF2S3	4	4	4	-0.512	-0.31	0.0613631
623	Q9UGI8|Q9UGI8-2|F8WDI4	26136	Testin	TES	3	3	3	-0.516	-0.202	0.101842
864	Q13123	3550	Protein Red	IK	2	2	2	-0.516	0.113	0.429794
466	P31689|P31689-2	3301	DnaJ homolog subfamily A member 1	DNAJA1	4	4	4	-0.524	0.256	0.650643
566	P37108|H0YLW0|H0YLA2	6727	Signal recognition particle 14 kDa protein	SRP14	4	5	5	-0.524	-0.482	0.035093
421	P11387|Q969P6-2	7150	DNA topoisomerase 1	TOP1	6	6	6	-0.525	-0.478	0.0353922
559	Q9UBI6	55970	Guanine nucleotide-binding protein G(I)/G(S)/G(O) subunit gamma-12	GNG12	3	6	6	-0.526	-0.61	0.029241
604	G3V3A4|Q13573|G3V4X8	22938	SNW domain-containing protein 1	SNW1	2	2	2	-0.528	-0.616	0.0289952
11	O43795-2|O43795|E9PDF6|Q9UBC5|G3V342	4430	Isoform 2 of Unconventional myosin-Ib	MYO1B	54	91	91	-0.53	-0.816	0.0301839
421	Q969P6|E5RGR2	116447	DNA topoisomerase I, mitochondrial	TOP1MT	3	3	3	-0.542	-0.381	0.0456979
338	P0C0S5|Q71UI9|Q71UI9-4|C9J0D1|Q71UI9-2|Q71UI9-3|C9J386	3015	Histone H2A.Z	H2AFZ	5	4	4	-0.544	-0.226	0.0906424
34	P06753-2|P06753-5|Q5VU59|P06753-3|P06753-4|Q5VU61|D6R904|P06753-7|D6RFM2	7170	Isoform 2 of Tropomyosin alpha-3 chain	TPM3	29	54	54	-0.55	-0.82	0.0284391
4	P21333|P21333-2|Q5HY54|E9PHF0	2316	Filamin-A	FLNA	92	130	130	-0.555	-0.756	0.0259312
298	Q86V81|E9PB61	10189	THO complex subunit 4	ALYREF	6	9	9	-0.558	-0.759	0.0259312
51	Q9Y4I1|F8WE88|Q9Y4I1-2|Q9Y4I1-3|G3V394|F8W6H6|Q9NQX4-2|H0YMK3|H0YM96|G3V3C9	4644	Unconventional myosin-Va	MYO5A	29	34	34	-0.562	-0.432	0.036827
34	P06753-6	7170	Isoform 6 of Tropomyosin alpha-3 chain	TPM3_1	27	50	50	-0.566	-0.825	0.0260477
125	Q14126|J3KSI6	1829	Desmoglein-2	DSG2	11	12	12	-0.566	-0.539	0.0294604
69	Q15149|Q15149-2|Q15149-3|Q15149-6|Q15149-5|Q15149-4|Q15149-9|Q15149-8|Q15149-7	5339	Plectin	PLEC	24	25	25	-0.567	-0.316	0.0595701
88	Q13813-2|A6NG51|Q13813|Q13813-3	6709	Isoform 2 of Spectrin alpha chain, non-erythrocytic 1	SPTAN1	19	23	23	-0.568	-0.979	0.0313124
463	Q9UDY2-7|Q9UDY2|Q9UDY2-3|Q9UDY2-6|Q9UDY2-2|Q9UDY2-4|Q9UDY2-5	9414	Isoform 7 of Tight junction protein ZO-2	TJP2	4	4	4	-0.568	-0.602	0.0259312
101	Q16643-3|Q16643|Q16643-2|D6R9Q9	1627	Isoform 3 of Drebrin	DBN1	12	22	22	-0.573	-0.668	0.0241925
376	G3V1L9|Q07157|G5E9E7|Q07157-2|H0YKB1	7082	Tight junction protein 1 (Zona occludens 1), isoform CRA_a	TJP1	7	9	9	-0.578	-0.362	0.0494874
51	Q9ULV0	4645	Unconventional myosin-Vb	MYO5B	5	5	5	-0.583	-0.776	0.023851
526	H7C2Q8|Q99848	10969	EBNA1 binding protein 2, isoform CRA_d	EBNA1BP2	4	4	4	-0.585	-0.49	0.0322096
228	P05129|P05129-2	5582	Protein kinase C gamma type	PRKCG	2	2	2	-0.586	0	0.258154
442	P26599-3|P26599-2|P26599|A6NLN1	5725	Isoform 3 of Polypyrimidine tract-binding protein 1	PTBP1	4	5	5	-0.587	-0.393	0.043319
695	P01859	3501	Ig gamma-2 chain C region	IGHG2	2	3	3	-0.588	-0.431	0.036827
30	P38646	3313	Stress-70 protein, mitochondrial	HSPA9	31	52	52	-0.595	-0.024	0.229302
356	Q9Y608|Q9Y608-4|A8MXR0|Q9Y608-2|Q9Y608-3	9209	Leucine-rich repeat flightless-interacting protein 2	LRRFIP2	7	7	7	-0.598	-0.715	0.0223185
646	Q16695|P68431|Q71DI3|P84243|B4DEB1|K7EMV3	8290	Histone H3.1t	HIST3H3	3	4	4	-0.598	-0.662	0.0229172
205	P16401	3009	Histone H1.5	HIST1H1B	9	13	13	-0.599	-0.347	0.052123
48	Q9NYL9|H0YNJ8	29766	Tropomodulin-3	TMOD3	25	47	47	-0.604	-0.745	0.0219631
229	P01834	3514	Ig kappa chain C region	IGKC	6	13	13	-0.612	-0.441	0.036584
288	P53999	10923	Activated RNA polymerase II transcriptional coactivator p15	SUB1	6	7	7	-0.613	-0.204	0.100371
133	P52907	829	F-actin-capping protein subunit alpha-1	CAPZA1	10	18	18	-0.614	-0.958	0.0259312
65	Q01082-3|Q01082-2	6711	Isoform 2 of Spectrin beta chain, non-erythrocytic 1	SPTBN1	22	24	24	-0.619	-0.689	0.0211691
65	Q01082	6711	Spectrin beta chain, non-erythrocytic 1	SPTBN1_1	22	24	24	-0.619	-0.689	0.0211691
4	O75369-8|O75369|O75369-9|O75369-2|O75369-3|O75369-6|O75369-7|E7EN95|O75369-4|O75369-5	2317	Isoform 8 of Filamin-B	FLNB	22	25	25	-0.621	-0.811	0.0211691
464	P01857	3500	Ig gamma-1 chain C region	IGHG1	3	3	3	-0.624	-0.043	0.209647
695	P01860|P01861	3502	Ig gamma-3 chain C region	IGHG3	2	3	3	-0.624	-0.043	0.209647
34	P67936	7171	Tropomyosin alpha-4 chain	TPM4	26	51	51	-0.627	-1.016	0.0259312
136	O43854|O43854-2	10085	EGF-like repeat and discoidin I-like domain-containing protein 3	EDIL3	14	18	18	-0.641	-0.588	0.023851
448	Q8NC51|Q8NC51-2|Q8NC51-3|Q8NC51-4	26135	Plasminogen activator inhibitor 1 RNA-binding protein	SERBP1	5	5	5	-0.646	-0.283	0.070261
824	O15446-2|O15446	10849	Isoform 2 of DNA-directed RNA polymerase I subunit RPA34	CD3EAP	2	2	2	-0.651	0.075	0.327063
544	Q9H2D6|Q9H2D6-2|Q9H2D6-3|Q9H2D6-7|Q9H2D6-5|Q9H2D6-6	11078	TRIO and F-actin-binding protein	TRIOBP	3	3	3	-0.653	-0.648	0.0211691
292	Q9UHX1-5|Q9UHX1-6|Q9UHX1|Q9UHX1-2|Q9UHX1-3|Q9UHX1-4	22827	Isoform 5 of Poly(U)-binding-splicing factor PUF60	PUF60	6	7	7	-0.655	-0.109	0.152738
4	Q14315|Q14315-2	2318	Filamin-C	FLNC	10	12	12	-0.658	-0.759	0.0191841
400	Q5M775|Q5M775-4|Q5M775-2|Q5M775-3|Q5M775-5|J3QQM0	92521	Cytospin-B	SPECC1	4	4	4	-0.659	-0.652	0.0210975
295	P54289|P54289-5|P54289-4|P54289-2|P54289-3|E7ERK3	781	Voltage-dependent calcium channel subunit alpha-2/delta-1	CACNA2D1	7	8	8	-0.679	-0.485	0.0323531
239	Q9Y383|Q96HJ9-2|Q9Y383-2|Q9Y383-3|Q9NQ29-3|A8MYV2|F8WEU3|V9GZ75	51631	Putative RNA-binding protein Luc7-like 2	LUC7L2	10	13	13	-0.689	0.189	0.44627
34	P67936-2	7171	Isoform 2 of Tropomyosin alpha-4 chain	TPM4_1	22	46	46	-0.698	-1.045	0.0211691
875	Q969N2|Q969N2-5|Q969N2-6|Q969N2-4|Q969N2-2|B7Z7C5|Q969N2-3	51604	GPI transamidase component PIG-T	PIGT	2	2	2	-0.713	-0.719	0.0180694
138	P12814-3|P12814|P12814-2|H9KV75	87	Isoform 3 of Alpha-actinin-1	ACTN1	9	9	9	-0.715	-0.693	0.0182805
104	P47756-2|B1AK88|B1AK87|P47756|B1AK85	832	Isoform 2 of F-actin-capping protein subunit beta	CAPZB	16	18	18	-0.719	-0.733	0.0177627
321	Q8IVT2	126353	Mitotic interactor and substrate of PLK1	MISP	6	5	5	-0.722	-0.363	0.0515866
551	Q9UPQ0-3|G5EA03|Q9UPQ0|Q9UPQ0-4|Q9UPQ0-2|Q9UPQ0-10|E9PDJ9|Q9UPQ0-5|Q9UPQ0-6|E7EPK0|Q9UPQ0-8|Q9UPQ0-9|D6RD46|Q6NVB9|D6RJ93|Q9UPQ0-7	22998	Isoform 3 of LIM and calponin homology domains-containing protein 1	LIMCH1	4	4	4	-0.724	-0.814	0.0166435
543	Q8WZ42-12|Q8WZ42-13|Q8WZ42-8|Q8WZ42|Q8WZ42-2|Q8WZ42-7|Q8WZ42-4|Q8WZ42-11|Q8WZ42-5|Q8WZ42-9|Q8WZ42-10|Q8WZ42-3	7273	Isoform 12 of Titin	TTN	5	5	5	-0.728	-0.343	0.0564461
908	Q13409|Q13409-5|Q13409-2|Q13409-7|Q13409-3|Q13409-6	1781	Cytoplasmic dynein 1 intermediate chain 2	DYNC1I2	2	3	3	-0.728	-0.241	0.087839
51	Q9NQX4	55930	Unconventional myosin-Vc	MYO5C	5	6	6	-0.729	-0.676	0.0182805
53	Q9UHB6|Q9UHB6-4|Q9UHB6-2|Q9UHB6-5|F8VQE1|Q9UHB6-3|F8VS07|F8VRN8	51474	LIM domain and actin-binding protein 1	LIMA1	25	37	37	-0.735	-0.898	0.0166435
778	E9PF82|Q13557-11|Q13557-4|Q13557-6|E9PBG7|Q13557-3|Q13557|D6R938|Q13557-5|Q13557-10|Q13557-9|Q13557-8|Q13557-12|Q13554|Q13554-2|Q13554-5|Q13554-8|Q13554-3|Q13554-6|Q9UQM7-2|Q13554-4|Q9UQM7|Q13554-7|H7BXS4	817	Calcium/calmodulin-dependent protein kinase type II subunit delta	CAMK2D	2	2	2	-0.744	-0.626	0.0210975
929	P61163|R4GMT0|P42025	10121	Alpha-centractin	ACTR1A	2	2	2	-0.748	-0.98	0.0170233
782	P21980	7052	Protein-glutamine gamma-glutamyltransferase 2	TGM2	2	2	2	-0.751	-0.997	0.0170233
164	P0CG05|P0CG06|B9A064|P0CF74|P0CG04|A0M8Q6	3538	Ig lambda-2 chain C regions	IGLC2	9	18	18	-0.777	-0.245	0.0883398
338	P04908|Q7L7L0|Q93077	3012	Histone H2A type 1-B/E	HIST1H2AB	5	11	11	-0.778	-0.305	0.0685854
324	Q92828	7464	Coronin-2A	CORO2A	5	8	8	-0.779	-0.955	0.0165185
16	P05787-2|P05787	3856	Isoform 2 of Keratin, type II cytoskeletal 8	KRT8	21	32	32	-0.78	-0.214	0.100371
145	P05783|F8VZY9	3875	Keratin, type I cytoskeletal 18	KRT18	11	11	11	-0.792	-0.003	0.22723
54	P08670|B0YJC4|B0YJC5|P41219-2|P41219	7431	Vimentin	VIM	22	37	37	-0.808	-0.286	0.0768271
40	P14649|F8W1I5	140465	Myosin light chain 6B	MYL6B	7	19	19	-0.811	-1.224	0.0182805
718	Q9H4G4|Q5VZR0	152007	Golgi-associated plant pathogenesis-related protein 1	GLIPR2	2	2	2	-0.813	-0.681	0.0182805
69	A0A075B730|P58107	83481	Epiplakin	EPPK1	9	9	9	-0.82	-0.558	0.0269893
16	P08729|Q14CN4|Q14CN4-2|Q14CN4-3|P78386|P25691	3855	Keratin, type II cytoskeletal 7	KRT7	21	26	26	-0.823	-0.348	0.0595701
338	P20671|Q6FI13|P0C0S8|Q9BTM1|Q16777|Q99878|Q96KK5|Q9BTM1-2|P16104|Q96QV6|Q8IUE6|Q71UI9-5	3013	Histone H2A type 1-D	HIST1H2AD	5	13	13	-0.825	-0.305	0.070927
388	E7EVA0|P27816|P27816-2|P27816-6|P27816-5|P27816-4|P27816-7|F8W9U4	4134	Microtubule-associated protein	MAP4	5	5	5	-0.829	-0.6	0.023425
34	P07951|Q5TCU8	7169	Tropomyosin beta chain	TPM2_1	24	43	43	-0.853	-1.072	0.0165185
1	P35580-4|P35580-3|P35580-2|F8W6L6|P35580-5|P35580	4628	Isoform 4 of Myosin-10	MYH10	83	166	166	-0.861	-1.081	0.0165185
95	P06396|P06396-3|P06396-4|P06396-2|Q5T0H9|Q5T0H8|Q5T0H7	2934	Gelsolin	GSN	14	24	24	-0.864	-0.516	0.033167
34	H7BYY1|B7Z596|F5H7S3|P09493-5|H0YN06	7168	Tropomyosin 1 (Alpha), isoform CRA_m	TPM1_2	25	52	52	-0.866	-1.133	0.0165185
6	O00159-3|O00159|F5H6E2|O00159-2	4641	Isoform 3 of Unconventional myosin-Ic	MYO1C	66	117	117	-0.87	-0.977	0.0165185
34	P09493-4|P09493-10|P09493|P09493-6	7168	Isoform 4 of Tropomyosin alpha-1 chain	TPM1_1	34	62	62	-0.881	-1.194	0.0165185
85	J3QRS3|P19105|O14950	10627	Myosin regulatory light chain 12A	MYL12A	13	27	26	-0.888	-1.102	0.0165185
34	P09493-3|P09493-9|Q6ZN40|P09493-8|P09493-7|P09493-2|H0YKP3|H0YK20|H0YKZ6|H0YLS7	7168	Isoform 3 of Tropomyosin alpha-1 chain	TPM1	35	66	66	-0.89	-1.194	0.0165185
8	P60709|G5E9R0	60	Actin, cytoplasmic 1	ACTB	51	360	361	-0.891	-0.838	0.0165185
250	U3KQK0|Q5QNW6-2|Q99879|Q99880|P57053|P58876|Q99877|Q5QNW6|P62807|Q93079|O60814|P33778|Q16778|P23527|P06899|Q8N257|Q96A08	8341	Histone H2B	HIST1H2BN	7	18	17	-0.892	-0.549	0.0301839
8	P63261|J3KT65|F8WCH0	71	Actin, cytoplasmic 2	ACTG1	51	349	349	-0.898	-0.846	0.0165185
34	P07951-2|P07951-3	7169	Isoform 2 of Tropomyosin beta chain	TPM2	24	44	44	-0.9	-1.155	0.0165185
42	Q9ULV4-3|Q9ULV4-2|Q9ULV4|B4E3S0|F8VUX3|Q6QEF8-5|Q6QEF8|J3KSS5|J3QLV6|Q6QEF8-2|Q6QEF8-3|Q6QEF8-4	23603	Isoform 3 of Coronin-1C	CORO1C	27	57	56	-0.908	-1.189	0.0165185
572	Q8WWI1-3|E9PMS6|Q8WWI1|Q8WWI1-2|J3KP06|Q8WWI1-4|F8WD26|E9PMT2|Q8WWI1-5	4008	Isoform 3 of LIM domain only protein 7	LMO7	3	3	3	-0.91	-0.474	0.0389237
656	P27694	6117	Replication protein A 70 kDa DNA-binding subunit	RPA1	2	2	2	-0.933	-0.551	0.0316217
40	P60660-2|F8W1R7|G8JLA2|B7Z6Z4|F8W180|F8VZU9|F8VXL3|P08590|P05976|P05976-2	4637	Isoform Smooth muscle of Myosin light polypeptide 6	MYL6	21	81	81	-0.934	-1.359	0.0165185
40	P60660|J3KND3|G3V1Y7	4637	Myosin light polypeptide 6	MYL6_1	21	79	79	-0.934	-1.359	0.0165185
454	Q96IZ0	5074	PRKC apoptosis WT1 regulator protein	PAWR	4	7	7	-0.934	-1.124	0.0165185
132	P28799|P28799-2|P28799-3|K7EQ05	2896	Granulins	GRN	12	17	17	-0.937	-0.502	0.036584
13	Q04695|Q9C075	3872	Keratin, type I cytoskeletal 17	KRT17	14	20	20	-0.938	0.129	0.319283
690	P02751-15|P02751-7|P02751|P02751-11|P02751-3|P02751-17|P02751-5|P02751-6|P02751-4|P02751-8|P02751-14|P02751-13|P02751-9|P02751-10|P02751-12	2335	Isoform 15 of Fibronectin	FN1	2	2	2	-0.957	-1.244	0.0165185
333	Q86V48|Q86V48-3|Q86V48-2	7798	Leucine zipper protein 1	LUZP1	7	7	7	-0.966	-0.575	0.0301839
731	Q8NCM8-2|Q8NCM8	79659	Isoform 2 of Cytoplasmic dynein 2 heavy chain 1	DYNC2H1	2	2	2	-0.966	-0.51	0.036584
8	P0CG39	653781	POTE ankyrin domain family member J	POTEJ	11	25	25	-0.972	-0.905	0.0165185
331	P20908	1289	Collagen alpha-1(V) chain	COL5A1	4	5	5	-0.975	-0.898	0.0165185
40	G3V1V0	5149	Myosin, light polypeptide 6, alkali, smooth muscle and non-muscle, isoform CRA_c	PDE6H	21	75	75	-0.977	-1.359	0.0165185
415	Q0ZGT2|Q0ZGT2-2|Q0ZGT2-4|Q0ZGT2-3	91624	Nexilin	NEXN	7	7	7	-0.979	-1.165	0.0165185
7	Q9P0K7-2|Q9P0K7|Q9P0K7-3|Q9P0K7-4|D6REL2|D6RBW6|D6RB25	26064	Isoform 2 of Ankycorbin	RAI14	71	113	113	-0.98	-0.723	0.0182386
1	P35579|P35579-2|Q5BKV1|A7E2Y1|Q9UKX3|P13533|P12882|Q9UKX2|Q9Y623|P12883|P13535	4627	Myosin-9	MYH9	317	1147	1153	-0.988	-0.952	0.0165185
14	Q6WCQ1	23164	Myosin phosphatase Rho-interacting protein	MPRIP_1	52	97	97	-0.991	-0.742	0.0176008
14	Q6WCQ1-2|Q6WCQ1-3|A8MZF8	23164	Isoform 2 of Myosin phosphatase Rho-interacting protein	MPRIP	52	97	97	-1.005	-0.739	0.0179325
55	O14974|O14974-4|O14974-3|O14974-2|O14974-5	4659	Protein phosphatase 1 regulatory subunit 12A	PPP1R12A	25	32	32	-1.011	-0.655	0.0234402
8	P68032|P62736|P63267|P68133|A6NL76|Q5T8M8|Q5T8M7|P63267-2|B8ZZJ2|F8WB63	70	Actin, alpha cardiac muscle 1	ACTC1	35	192	192	-1.056	-0.935	0.0165185
456	Q9NWB6|Q9NWB6-2|Q9NWB6-3|X6R9F1|A4UGR9-8|A4UGR9|A4UGR9-3|A4UGR9-2	55082	Arginine and glutamate-rich protein 1	ARGLU1	5	5	5	-1.105	-0.175	0.125782
8	Q562R1	345651	Beta-actin-like protein 2	ACTBL2	16	70	70	-1.107	-0.98	0.0165185
8	A5A3E0	728378	POTE ankyrin domain family member F	POTEF	14	37	37	-1.114	-1.241	0.0165185
727	Q5T6N4|O14639|O14639-2|F8W8M4|Q5T6N2|H0Y3K7|Q5JVV3|O14639-5|J3QSX6|O14639-3|O14639-4	3983	Actin-binding LIM protein 1	ABLIM1	2	2	2	-1.128	-0.54	0.0389237
85	P24844|P24844-2	10398	Myosin regulatory light polypeptide 9	MYL9	11	22	22	-1.141	-1.173	0.0165185
915	G3V5N8|Q9HBF4|Q9HBF4-3|Q9HBF4-2	53349	Zinc finger FYVE domain-containing protein 1	ZFYVE1	2	2	2	-1.16	-0.442	0.0564461
1	P11055	4621	Myosin-3	MYH3	2	4	4	-1.201	-1.181	0.0165185
652	Q8N726|Q8N726-2	1029	Cyclin-dependent kinase inhibitor 2A, isoform 4	CDKN2A	2	2	2	-1.423	0.137	0.27416
178	Q05682|Q05682-2|Q05682-6|Q05682-3|E7EX44|Q05682-4|Q05682-5|E9PGZ1	800	Caldesmon	CALD1	11	13	13	-1.56	-1.314	0.0165185

## Sheet: 3c. Column definitions
Column name	Column definition
groupNum	The group number of the protein group assigned by Spectrum Mill.
UniProt Accession ID	UniProt Accession IDs for the protein group.
Entrez ID	Human Entrez gene ID.
Protein names	Protein names. Gray shading denotes parent and duplicate entry due to detection of an isoform-specific peptide.
Gene names	Gene symbols and synonyms.
Unique peptides	Number of unique quantified peptides identified.
Number of log2(116/114) ratios	Number of log2(116/114) ratios for that protein group.
Number of log2(117/115) ratios	Number of log2(117/115) ratios for that protein group.
Normalized log2(116/114)	116/114 enrichment ratio in log2 unit.
Normalized log2(117/115)	117/115 enrichment ratio in log2 unit.
adj.P.Val	Adjusted p-value from the modified t-test.
GOCC	Gene ontology cell component annotation.
Multi aminoacyl tRNA synthetase complex	Present in the multi aminoacyl tRNA synthetase complex (1 = yes, 0 = no).
MitoCarta	Present in MitoCarta (Pagliarini et al. Cell 2008) (1 = yes, 0 = no).
GOCC mito	Mitochondrial annotation according to GOCC (1 = yes, 0 = no).
495 matrix	Present in the APEX-mapped mitochondrial matrix proteome (Rhee et al. Science 2013) (1 = yes, 0 = no).
127 IMS	Present in the APEX-mapped mitochondrial intermembrane space proteome (Hung et al. Mol Cell 2014) (1 = yes, 0 = no).
Literature	PMID for paper providing evidence for mitochondrial (for OMM proteome) or secretory pathway (for ERM proteome) localization.
mito +	Mitochondrial localization according to MitoCarta, GOCC, 495 matrix, 127 IMS, or literature (1 = yes, 0 = no).
In ERM proteome	Present in our APEX2-mapped ERM proteome (1 = yes, 0 = no).
In OMM proteome	Present in our APEX2-mapped OMM proteome (1 = yes, 0 = no).
OMM true positive	Present in the OMM true positives list (1 = yes, 0 = no).
GOCC secretory	Secretory pathway localization according to GOCC.
Phobius	Predicted signal peptide or transmembrane domain according to Phobius.
secretory+	Secetory pathway localization according to GOCC, Phobius, or literature. (1 = yes, 0 = no).
ERM true positive	Present in the ERM true positives list (1 = yes, 0 = no).
